# Supplementary material for: P2Y1 purinergic receptor identified as a diabetes target in a small-molecule screen to reverse circadian β-cell failure
Source: eLife. 2022 Feb 21;11:e75132. doi: 10.7554/eLife.75132 (PMC8860442; doi:10.7554/eLife.75132)
Supplement: Figure 4—figure supplement 2—source data 2. [file elife-75132-fig4-figsupp2-data2.zip]

Archive with 1 entries (1 files):
- Source Data 2  Figure S4A.pdf
