# Supplementary material for: P2Y1 purinergic receptor identified as a diabetes target in a small-molecule screen to reverse circadian β-cell failure
Source: eLife. 2022 Feb 21;11:e75132. doi: 10.7554/eLife.75132 (PMC8860442; doi:10.7554/eLife.75132)
Supplement: Supplementary file 1. [file elife-75132-supp1.xlsx]

## Sheet: Sheet1
Supplementary File 1: High throughput screen results
Assay plate	Number	Compound Name	Z-Score	Fold Change
Plate1	1	GRISEOFULVIN	-0.0678016	0.995422
Plate1	2	CEFADROXIL	1.82326	1.1231
Plate1	3	GALLIC ACID	0.665516	1.04493
Plate1	4	CEFAZOLIN SODIUM	1.03229	1.0697
Plate1	5	DANTHRON	1.39607	1.09426
Plate1	6	CEFOTAXIME SODIUM	2.8176	1.19023
Plate1	7	HYDROCORTISONE	2.03951	1.1377
Plate1	8	CEPHALOTHIN SODIUM	1.76679	1.11929
Plate1	9	DESOXYCORTICOSTERONE ACETATE	3.75278	1.25337
Plate1	10	CEPHAPIRIN SODIUM	1.07416	1.07252
Plate1	11	TESTOSTERONE PROPIONATE	2.00981	1.13569
Plate1	12	CEPHRADINE	1.38489	1.0935
Plate1	13	SPARTEINE SULFATE	0.887745	1.05994
Plate1	14	CETYLPYRIDINIUM CHLORIDE	-0.0921392	0.993779
Plate1	15	RUTOSIDE (rutin)	1.21869	1.08228
Plate1	16	CHLORAMBUCIL	2.27467	1.15358
Plate1	17	SALICYLANILIDE	0.785028	1.053
Plate1	18	CHLORAMPHENICOL PALMITATE	1.69879	1.1147
Plate1	19	PHENYL AMINOSALICYLATE	-2.92817	0.802301
Plate1	20	CHLORAMPHENICOL HEMISUCCINATE	-2.11271	0.857358
Plate1	21	DISULFIRAM	-0.369592	0.975047
Plate1	22	LACTULOSE	0.129751	1.00876
Plate1	23	DOPAMINE HYDROCHLORIDE	-1.47737	0.900253
Plate1	24	LEUCOVORIN CALCIUM	-0.129343	0.991267
Plate1	25	DOXEPIN HYDROCHLORIDE	-1.74329	0.882299
Plate1	26	CHOLESTEROL	1.13843	1.07686
Plate1	27	DOXYCYCLINE HYDROCHLORIDE	-0.438084	0.970422
Plate1	28	LINCOMYCIN HYDROCHLORIDE	1.16101	1.07839
Plate1	29	DOXYLAMINE SUCCINATE	0.413077	1.02789
Plate1	30	MAFENIDE HYDROCHLORIDE	1.28984	1.08709
Plate1	31	DYCLONINE HYDROCHLORIDE	3.78996	1.25588
Plate1	32	MAPROTILINE HYDROCHLORIDE	-0.0342529	0.997687
Plate1	33	DYPHYLLINE	1.34745	1.09098
Plate1	34	MECAMYLAMINE HYDROCHLORIDE	3.01699	1.2037
Plate1	35	TRISODIUM ETHYLENEDIAMINE TETRACETATE	3.15617	1.21309
Plate1	36	MECHLORETHAMINE	2.19466	1.14818
Plate1	37	EMETINE	1.94837	1.13155
Plate1	38	MECLIZINE HYDROCHLORIDE	-0.769134	0.948071
Plate1	39	EPHEDRINE (1R,2S) HYDROCHLORIDE	-3.15439	0.787028
Plate1	40	MECLOFENAMATE SODIUM	-4.15814	0.719258
Plate1	41	TESTOSTERONE	2.46089	1.06128
Plate1	42	CHLORAMPHENICOL	-1.24536	0.968989
Plate1	43	HYDRASTININE HYDROCHLORIDE	5.84428	1.14553
Plate1	44	CHLORCYCLIZINE HYDROCHLORIDE	-0.172248	0.995711
Plate1	45	SANGUINARINE SULFATE	2.5294	1.06298
Plate1	46	CHLORHEXIDINE	-0.87597	0.978188
Plate1	47	alpha-TOCHOPHEROL	5.27313	1.13131
Plate1	48	CHLOROCRESOL	3.05599	1.0761
Plate1	49	alpha-TOCHOPHERYL ACETATE	9.18461	1.2287
Plate1	50	CHLOROQUINE DIPHOSPHATE	4.18482	1.10421
Plate1	51	QUININE ETHYL CARBONATE	4.76407	1.11863
Plate1	52	CHLOROTHIAZIDE	2.96874	1.07392
Plate1	53	DACTINOMYCIN	-0.443409	0.988959
Plate1	54	CHLOROTRIANISENE	4.7469	1.1182
Plate1	55	MITOMYCIN C	6.06128	1.15093
Plate1	56	CHLOROXYLENOL	6.71672	1.16725
Plate1	57	DICHLORVOS	2.776	1.06912
Plate1	58	CHLORPHENIRAMINE (S) MALEATE	4.42795	1.11026
Plate1	59	TEMEFOS	-9.83197	0.755176
Plate1	60	CHLORPROMAZINE	-9.7278	0.75777
Plate1	61	ADRENALINE BITARTRATE	-4.75943	0.881654
Plate1	62	MEDROXYPROGESTERONE ACETATE	-6.30237	0.843288
Plate1	63	EQUILIN	-10.8011	0.731423
Plate1	64	MEDRYSONE	-5.98842	0.851094
Plate1	65	ERGOCALCIFEROL	-6.99819	0.825986
Plate1	66	MEGESTROL ACETATE	-5.93991	0.852301
Plate1	67	ERGONOVINE MALEATE	-6.09706	0.848393
Plate1	68	LIOTHYRONINE	-5.08626	0.873527
Plate1	69	ERYTHROMYCIN ETHYLSUCCINATE	-4.5393	0.887128
Plate1	70	MEPENZOLATE BROMIDE	-1.45372	0.963852
Plate1	71	ERYTHROMYCIN	-1.60071	0.960197
Plate1	72	MERCAPTOPURINE	-2.77811	0.930921
Plate1	73	ESTRADIOL	-2.63462	0.934489
Plate1	74	MESTRANOL	2.42659	1.06034
Plate1	75	ESTRADIOL CYPIONATE	-0.595049	0.985204
Plate1	76	METAPROTERENOL	0.403656	1.01004
Plate1	77	ESTRADIOL VALERATE	-3.54961	0.911737
Plate1	78	METHACHOLINE CHLORIDE	4.89668	1.12176
Plate1	79	ESTRIOL	-6.28954	0.843607
Plate1	80	METHENAMINE	-21.5529	0.464075
Plate1	81	LINDANE	0.505862	1.02694
Plate1	82	CHLORPROPAMIDE	0.60834	1.0324
Plate1	83	MITOTANE	0.283433	1.0151
Plate1	84	CHLORTETRACYCLINE HYDROCHLORIDE	-2.26317	0.879464
Plate1	85	DIBUTYL PHTHALATE	-2.44395	0.869835
Plate1	86	CHLORTHALIDONE	-1.22515	0.934748
Plate1	87	IVERMECTIN	5.90993	1.31476
Plate1	88	CHLORZOXAZONE	-0.626841	0.966614
Plate1	89	SODIUM NITROPRUSSIDE	-1.55047	0.917422
Plate1	90	CICLOPIROX OLAMINE	-0.469867	0.974975
Plate1	91	ETHYL PARABEN	0.967663	1.05154
Plate1	92	CLONIDINE HYDROCHLORIDE	-0.21619	0.988486
Plate1	93	COUMARIN	-1.18315	0.936985
Plate1	94	CLEMASTINE	-2.04731	0.89096
Plate1	95	ACETAMINOPHEN	0.381467	1.02032
Plate1	96	CLIDINIUM BROMIDE	-0.916859	0.951168
Plate1	97	ACETAZOLAMIDE	-0.545659	0.970938
Plate1	98	CLINDAMYCIN HYDROCHLORIDE	0.125836	1.0067
Plate1	99	ACETOHYDROXAMIC ACID	-4.06947	0.78326
Plate1	100	CLOMIPHENE CITRATE	-3.14652	0.832416
Plate1	101	ESTRONE	-1.86465	0.750586
Plate1	102	METHICILLIN SODIUM	-1.83497	0.754556
Plate1	103	ETHACRYNIC ACID	-1.72025	0.769901
Plate1	104	METHIMAZOLE	-1.63502	0.781301
Plate1	105	ETHAMBUTOL HYDROCHLORIDE	-1.67716	0.775665
Plate1	106	METHOCARBAMOL	-2.25578	0.698269
Plate1	107	ETHINYL ESTRADIOL	-2.4653	0.670244
Plate1	108	METHOTREXATE(+/-)	-2.13009	0.715081
Plate1	109	ETHIONAMIDE	-1.87068	0.749779
Plate1	110	METHOXAMINE HYDROCHLORIDE	-1.7004	0.772556
Plate1	111	ETHOPROPAZINE HYDROCHLORIDE	-1.56084	0.791224
Plate1	112	METHOXSALEN	-0.812597	0.891308
Plate1	113	EUCATROPINE HYDROCHLORIDE	-1.47364	0.802888
Plate1	114	METHSCOPOLAMINE BROMIDE	-0.824136	0.889764
Plate1	115	EUGENOL	-0.557495	0.92543
Plate1	116	METHYLDOPA	-0.827975	0.889251
Plate1	117	FLUDROCORTISONE ACETATE	-1.43337	0.808274
Plate1	118	METHYLERGONOVINE MALEATE	-0.709119	0.905149
Plate1	119	FLUMETHAZONE PIVALATE	-2.58008	0.654891
Plate1	120	METHYLPREDNISOLONE	-1.90715	0.744902
Plate1	121	ACETYLCHOLINE	0.759361	1.1287
Plate1	122	DACARBAZINE	-0.259603	0.956002
Plate1	123	ACETYLCYSTEINE	-0.0681443	0.988451
Plate1	124	CLOTRIMAZOLE	-0.641597	0.891261
Plate1	125	ADENOSINE	-0.833732	0.858697
Plate1	126	CLOXACILLIN SODIUM	-1.03431	0.824703
Plate1	127	ALLOPURINOL	0.583474	1.09889
Plate1	128	CLOXYQUIN	-0.294969	0.950008
Plate1	129	ALVERINE CITRATE	0.193251	1.03275
Plate1	130	COLCHICINE	0.54104	1.0917
Plate1	131	AMANTADINE HYDROCHLORIDE	0.801384	1.13582
Plate1	132	COLISTIMETHATE SODIUM	0.844375	1.14311
Plate1	133	AMIKACIN SULFATE	-0.501294	0.915039
Plate1	134	CORTISONE ACETATE	0.448108	1.07595
Plate1	135	AMILORIDE HYDROCHLORIDE	-0.0273382	0.995367
Plate1	136	CRESOL	-0.322252	0.945384
Plate1	137	POTASSIUM p-AMINOBENZOATE	0.169506	1.02873
Plate1	138	CROMOLYN SODIUM	-0.400573	0.93211
Plate1	139	AMINOCAPROIC ACID	-1.19034	0.798259
Plate1	140	CYCLIZINE	-1.6753	0.716066
Plate1	141	FLURANDRENOLIDE	-1.21786	0.816912
Plate1	142	METHYLTHIOURACIL	-1.939	0.708499
Plate1	143	FLUOCINONIDE	-2.17965	0.672321
Plate1	144	METOCLOPRAMIDE HYDROCHLORIDE	-2.0029	0.698893
Plate1	145	FLUOROMETHOLONE	-1.49463	0.775303
Plate1	146	METOPROLOL TARTRATE	-1.61898	0.75661
Plate1	147	FLUOROURACIL	-1.05814	0.840924
Plate1	148	METRONIDAZOLE	-1.60369	0.758908
Plate1	149	FLURBIPROFEN	-1.86318	0.719897
Plate1	150	MICONAZOLE NITRATE	-1.72568	0.740569
Plate1	151	FURAZOLIDONE	-1.24252	0.813205
Plate1	152	MINOCYCLINE HYDROCHLORIDE	-0.849637	0.872269
Plate1	153	FUROSEMIDE	-0.432303	0.935009
Plate1	154	MINOXIDIL	-1.14498	0.827869
Plate1	155	FUSIDIC ACID	-0.785439	0.88192
Plate1	156	MOXALACTAM DISODIUM	-0.641856	0.903506
Plate1	157	GALLAMINE TRIETHIODIDE	-1.40881	0.788206
Plate1	158	NADIDE	-1.16307	0.82515
Plate1	159	GEMFIBROZIL	-2.73409	0.588969
Plate1	160	NAFCILLIN SODIUM	-2.17993	0.672279
Plate1	161	AMINOGLUTETHIMIDE	0.46326	1.05282
Plate1	162	CYCLOPENTOLATE HYDROCHLORIDE	-0.382552	0.956381
Plate1	163	AMINOSALICYLATE SODIUM	-0.679616	0.922509
Plate1	164	CYCLOPHOSPHAMIDE HYDRATE	0.330989	1.03774
Plate1	165	AMITRIPTYLINE HYDROCHLORIDE	-1.06293	0.878803
Plate1	166	CYCLOSERINE	-0.355927	0.959416
Plate1	167	AMODIAQUINE DIHYDROCHLORIDE	-0.502565	0.942696
Plate1	168	CYPROTERONE ACETATE	-0.12314	0.985959
Plate1	169	AMOXICILLIN	-0.493453	0.943735
Plate1	170	CYTARABINE	-0.510085	0.941839
Plate1	171	AMPHOTERICIN B	0.13904	1.01585
Plate1	172	DIHYDROERGOTAMINE MESYLATE	-1.04072	0.881335
Plate1	173	AMPICILLIN SODIUM	-0.338233	0.961434
Plate1	174	DANAZOL	-0.684452	0.921957
Plate1	175	AMPROLIUM	-0.492111	0.943888
Plate1	176	DAPSONE	0.493616	1.05628
Plate1	177	ANTAZOLINE PHOSPHATE	0.440674	1.05025
Plate1	178	DAUNORUBICIN	-1.48891	0.830231
Plate1	179	ANTHRALIN	-2.55217	0.708995
Plate1	180	DEFEROXAMINE MESYLATE	-2.01106	0.770694
Plate1	181	GENTAMICIN SULFATE	-2.32728	0.783873
Plate1	182	NALOXONE HYDROCHLORIDE	-2.37919	0.779052
Plate1	183	GENTIAN VIOLET	-4.92588	0.542549
Plate1	184	NAPHAZOLINE HYDROCHLORIDE	-2.33279	0.783362
Plate1	185	GLUCOSAMINE HYDROCHLORIDE	-1.77218	0.835423
Plate1	186	NITROFURANTOIN	-2.88892	0.731715
Plate1	187	GRAMICIDIN	3.14694	1.29225
Plate1	188	NEOMYCIN SULFATE	-1.72865	0.839466
Plate1	189	GUAIFENESIN	-1.71908	0.840355
Plate1	190	NEOSTIGMINE BROMIDE	-2.37343	0.779588
Plate1	191	GUANABENZ ACETATE	-1.94975	0.818933
Plate1	192	NIACIN	-0.467936	0.956544
Plate1	193	GUANETHIDINE SULFATE	1.05989	1.09843
Plate1	194	NIFEDIPINE	-3.52043	0.673069
Plate1	195	HALAZONE	-1.63773	0.847909
Plate1	196	NAPROXEN(+)	-0.848865	0.921169
Plate1	197	HALOPERIDOL	-1.78757	0.833994
Plate1	198	NITROFURAZONE	-0.0465863	0.995674
Plate1	199	HETACILLIN POTASSIUM	-2.82426	0.73772
Plate1	200	NITROMIDE	-2.87076	0.733402
Plate1	201	ANTIPYRINE	-3.37455	0.988232
Plate1	202	SODIUM DEHYDROCHOLATE	-7.77962	0.97287
Plate1	203	APOMORPHINE HYDROCHLORIDE	-15.9456	0.944392
Plate1	204	DEMECLOCYCLINE HYDROCHLORIDE	40.366	1.14077
Plate1	205	ASPIRIN	-1.64587	0.99426
Plate1	206	DESIPRAMINE HYDROCHLORIDE	-41.0877	0.856712
Plate1	207	ATROPINE SULFATE	-18.0439	0.937074
Plate1	208	DEXAMETHASONE	9.05068	1.03156
Plate1	209	AUROTHIOGLUCOSE	-12.4483	0.956588
Plate1	210	DEXAMETHASONE ACETATE	1.97966	1.0069
Plate1	211	AZATHIOPRINE	11.5537	1.04029
Plate1	212	DEXAMETHASONE SODIUM PHOSPHATE	0.926967	1.00323
Plate1	213	BACITRACIN	58.9212	1.20548
Plate1	214	DEXTROMETHORPHAN HYDROBROMIDE	25.6045	1.08929
Plate1	215	BACLOFEN	-19.7008	0.931296
Plate1	216	DIBENZOTHIOPHENE	0.379243	1.00132
Plate1	217	BECLOMETHASONE DIPROPIONATE	24.4943	1.08542
Plate1	218	DIBUCAINE HYDROCHLORIDE	19.2945	1.06729
Plate1	219	BENSERAZIDE HYDROCHLORIDE	-111.215	0.612153
Plate1	220	DICLOFENAC SODIUM	-48.5986	0.830519
Plate1	221	HEXACHLOROPHENE	-10.0643	0.878101
Plate1	222	NOREPINEPHRINE	-11.7148	0.85811
Plate1	223	HEXYLRESORCINOL	-10.9608	0.867242
Plate1	224	NORETHINDRONE	-11.6948	0.858352
Plate1	225	HISTAMINE DIHYDROCHLORIDE	-4.6054	0.944219
Plate1	226	NORETHINDRONE ACETATE	-13.8764	0.831929
Plate1	227	HOMATROPINE BROMIDE	-13.9943	0.8305
Plate1	228	NORETHYNODREL	-19.4024	0.764998
Plate1	229	HOMATROPINE METHYLBROMIDE	-11.3195	0.862898
Plate1	230	NORFLOXACIN	1.92398	1.0233
Plate1	231	HYDRALAZINE HYDROCHLORIDE	0.0447532	1.00054
Plate1	232	NORGESTREL	1.63175	1.01976
Plate1	233	HYDROCHLOROTHIAZIDE	1.86994	1.02265
Plate1	234	NORTRIPTYLINE	-0.405031	0.995094
Plate1	235	HYDROCORTISONE ACETATE	4.95102	1.05997
Plate1	236	NOSCAPINE HYDROCHLORIDE	5.75603	1.06972
Plate1	237	HYDROCORTISONE HEMISUCCINATE	3.56611	1.04319
Plate1	238	NOVOBIOCIN SODIUM	-5.02017	0.939196
Plate1	239	HYDROCORTISONE PHOSPHATE TRIETHYLAMINE	-22.8644	0.723065
Plate1	240	LANATOSIDE C	-16.4175	0.801151
Plate1	241	BENZETHONIUM CHLORIDE	-1.55282	0.923062
Plate1	242	DICLOXACILLIN SODIUM	0.93252	1.0462
Plate1	243	BENZOCAINE	0.923016	1.04573
Plate1	244	DICUMAROL	0.927472	1.04595
Plate1	245	BENZTHIAZIDE	2.89859	1.14362
Plate1	246	DICYCLOMINE HYDROCHLORIDE	-1.30198	0.93549
Plate1	247	BENZTROPINE	1.6355	1.08104
Plate1	248	DIENESTROL	-1.09211	0.945889
Plate1	249	beta-CAROTENE	1.50617	1.07463
Plate1	250	DIETHYLCARBAMAZINE CITRATE	2.63459	1.13054
Plate1	251	BETAMETHASONE	4.48525	1.22223
Plate1	252	DIETHYLSTILBESTROL	-3.53912	0.824645
Plate1	253	BETAMETHASONE VALERATE	1.88335	1.09332
Plate1	254	DIFLUNISAL	2.62881	1.13025
Plate1	255	BETHANECHOL CHLORIDE	1.46676	1.07267
Plate1	256	DIGITOXIN	3.02814	1.15004
Plate1	257	BISACODYL	1.31284	1.06505
Plate1	258	DIGOXIN	0.401313	1.01988
Plate1	259	BITHIONATE SODIUM	-9.44107	0.532219
Plate1	260	LEVONORDEFRIN	-6.05889	0.699797
Plate1	261	HYDROFLUMETHIAZIDE	-0.706986	0.909148
Plate1	262	NYSTATIN	0.891668	1.11458
Plate1	263	HYDROXYPROGESTERONE CAPROATE	-0.613459	0.921167
Plate1	264	ORPHENADRINE CITRATE	-0.0467739	0.993989
Plate1	265	HYDROXYUREA	-0.315871	0.959409
Plate1	266	OXACILLIN SODIUM	-0.189547	0.975642
Plate1	267	HYDROXYZINE PAMOATE	-1.34606	0.827024
Plate1	268	OXIDOPAMINE HYDROCHLORIDE	-0.964384	0.876071
Plate1	269	HYOSCYAMINE	-0.135956	0.982529
Plate1	270	OXYBENZONE	-0.73225	0.905902
Plate1	271	IBUPROFEN	1.17739	1.1513
Plate1	272	OXYMETAZOLINE HYDROCHLORIDE	0.850487	1.10929
Plate1	273	IMIPRAMINE HYDROCHLORIDE	-0.975168	0.874686
Plate1	274	OXYPHENBUTAZONE	2.37897	1.30571
Plate1	275	INDAPAMIDE	1.45811	1.18738
Plate1	276	OXYQUINOLINE HEMISULFATE	0.204858	1.02633
Plate1	277	INDOMETHACIN	0.64259	1.08258
Plate1	278	OXYTETRACYCLINE	0.556773	1.07155
Plate1	279	INDOPROFEN	-1.61398	0.792595
Plate1	280	PAPAVERINE HYDROCHLORIDE	-1.38435	0.822104
Plate1	281	BROMOCRIPTINE MESYLATE	0.1646	1.02361
Plate1	282	DIHYDROSTREPTOMYCIN SULFATE	1.13275	1.16245
Plate1	283	BUSULFAN	1.04099	1.14929
Plate1	284	DIMENHYDRINATE	0.962411	1.13802
Plate1	285	CAFFEINE	1.7519	1.25124
Plate1	286	DIMETHADIONE	1.90873	1.27373
Plate1	287	CAMPHOR (1R)	2.5441	1.36485
Plate1	288	DIOXYBENZONE	1.15877	1.16618
Plate1	289	CAPREOMYCIN SULFATE	1.67593	1.24035
Plate1	290	DIMERCAPROL	2.09427	1.30034
Plate1	291	CARBACHOL	3.02078	1.43321
Plate1	292	DIPHENHYDRAMINE HYDROCHLORIDE	0.83708	1.12005
Plate1	293	CARBAMAZEPINE	1.20215	1.1724
Plate1	294	DIPHENYLPYRALINE HYDROCHLORIDE	1.5779	1.22629
Plate1	295	CARBENICILLIN DISODIUM	-0.106112	0.984782
Plate1	296	DIPYRIDAMOLE	1.1447	1.16416
Plate1	297	CARBINOXAMINE MALEATE	1.33692	1.19173
Plate1	298	PYRITHIONE ZINC	1.82144	1.26121
Plate1	299	CARISOPRODOL	-1.08081	0.844999
Plate1	300	DISOPYRAMIDE PHOSPHATE	-1.64955	0.763437
Plate1	301	INOSITOL	-0.205971	0.970461
Plate1	302	PARACHLOROPHENOL	-0.460905	0.933901
Plate1	303	IODOQUINOL	-0.7687	0.88976
Plate1	304	PARGYLINE HYDROCHLORIDE	-0.133779	0.980815
Plate1	305	IPRATROPIUM BROMIDE	0.102405	1.01469
Plate1	306	PENICILLAMINE	0.425212	1.06098
Plate1	307	ISONIAZID	0.242341	1.03475
Plate1	308	PENICILLIN G POTASSIUM	0.168327	1.02414
Plate1	309	ISOPROPAMIDE IODIDE	0.435208	1.06241
Plate1	310	PENICILLIN V POTASSIUM	0.824773	1.11828
Plate1	311	ISOPROTERENOL HYDROCHLORIDE	0.791835	1.11356
Plate1	312	PHENACEMIDE	2.01667	1.28921
Plate1	313	ISOSORBIDE DINITRATE	1.42158	1.20387
Plate1	314	PHENAZOPYRIDINE HYDROCHLORIDE	-0.392707	0.943681
Plate1	315	ISOXSUPRINE HYDROCHLORIDE	1.67951	1.24086
Plate1	316	PHENELZINE SULFATE	1.99504	1.28611
Plate1	317	KANAMYCIN A SULFATE	2.1166	1.30354
Plate1	318	PHENINDIONE	2.36349	1.33895
Plate1	319	KETOCONAZOLE	-2.01121	0.71157
Plate1	320	PHENIRAMINE MALEATE	-1.92332	0.724174
Plate2	321	PHENOLPHTHALEIN	-2.27958	0.708287
Plate2	322	TOLBUTAMIDE	-0.977381	0.874927
Plate2	323	PHENYLBUTAZONE	-0.874629	0.888075
Plate2	324	TOLMETIN SODIUM	-1.07613	0.862289
Plate2	325	PHENYLEPHRINE HYDROCHLORIDE	-1.5625	0.80005
Plate2	326	TOLNAFTATE	-0.740578	0.90523
Plate2	327	PHENYTOIN SODIUM	-1.20457	0.845853
Plate2	328	TRANYLCYPROMINE SULFATE	-1.16142	0.851375
Plate2	329	PHYSOSTIGMINE SALICYLATE	-1.27372	0.837005
Plate2	330	TRIACETIN	0.136658	1.01749
Plate2	331	PILOCARPINE NITRATE	1.01982	1.1305
Plate2	332	TRIAMCINOLONE ACETONIDE	-0.927468	0.881314
Plate2	333	PINDOLOL	-0.924011	0.881756
Plate2	334	TRIAMCINOLONE DIACETATE	0.740138	1.09471
Plate2	335	PIPERACILLIN SODIUM	-0.492627	0.93696
Plate2	336	TRIAMTERENE	-0.456118	0.941632
Plate2	337	PIPERAZINE	0.0160994	1.00206
Plate2	338	TRICHLORMETHIAZIDE	-0.0107482	0.998625
Plate2	339	PIROXICAM	-1.98436	0.746065
Plate2	340	TRIFLUOPERAZINE HYDROCHLORIDE	-0.833097	0.89339
Plate2	341	PIPERINE	0.49523	1.06337
Plate2	342	BRETYLIUM TOSYLATE	0.0412826	1.00528
Plate2	343	NYLIDRIN HYDROCHLORIDE	-0.512117	0.934465
Plate2	344	FOSCARNET SODIUM	1.83698	1.23507
Plate2	345	DEHYDROCHOLIC ACID	0.513047	1.06565
Plate2	346	FOLIC ACID	-1.45155	0.814248
Plate2	347	FLUMEQUINE	-0.628845	0.919528
Plate2	348	PHTHALYLSULFATHIAZOLE	-0.194181	0.975151
Plate2	349	FLUNARIZINE HYDROCHLORIDE	-2.39323	0.693743
Plate2	350	SUCCINYLSULFATHIAZOLE	-0.814336	0.895791
Plate2	351	FLUPHENAZINE HYDROCHLORIDE	-0.647892	0.917091
Plate2	352	TRANEXAMIC ACID	-1.03268	0.86785
Plate2	353	FLUTAMIDE	-1.05592	0.864875
Plate2	354	CEPHALEXIN	-1.23977	0.841349
Plate2	355	DROPERIDOL	-1.06611	0.863572
Plate2	356	CEFSULODIN SODIUM	-1.26555	0.83805
Plate2	357	FAMOTIDINE	-0.200307	0.974367
Plate2	358	OXOLINIC ACID	-1.58305	0.797421
Plate2	359	ETODOLAC	-0.891156	0.885961
Plate2	360	CEFOXITIN SODIUM	-0.99373	0.872834
Plate2	361	POLYMYXIN B SULFATE	-1.50126	0.805878
Plate2	362	TRIHEXYPHENIDYL HYDROCHLORIDE	1.00696	1.13021
Plate2	363	PRAZIQUANTEL	-0.947783	0.877447
Plate2	364	TRIMEPRAZINE TARTRATE	-2.55781	0.669262
Plate2	365	PRAZOSIN HYDROCHLORIDE	-1.51293	0.80437
Plate2	366	TRIMETHOBENZAMIDE HYDROCHLORIDE	-1.14229	0.852296
Plate2	367	PREDNISOLONE	-2.24151	0.710161
Plate2	368	TRIMETHOPRIM	-1.32356	0.828857
Plate2	369	PREDNISOLONE ACETATE	-2.00772	0.74039
Plate2	370	TRIOXSALEN	-1.60068	0.793024
Plate2	371	PREDNISONE	-1.54316	0.800461
Plate2	372	TRIPELENNAMINE CITRATE	-1.01005	0.869395
Plate2	373	PRIMAQUINE DIPHOSPHATE	-1.58725	0.79476
Plate2	374	TRIPROLIDINE HYDROCHLORIDE	-1.3295	0.828088
Plate2	375	PRIMIDONE	-1.2893	0.833286
Plate2	376	TROPICAMIDE	-2.10775	0.727456
Plate2	377	PROBENECID	-0.0583409	0.992456
Plate2	378	TRYPTOPHAN	-0.998896	0.870837
Plate2	379	PROCAINAMIDE HYDROCHLORIDE	-0.931784	0.879515
Plate2	380	TUAMINOHEPTANE SULFATE	-1.41804	0.81664
Plate2	381	FENOTEROL HYDROBROMIDE	-1.39844	0.923248
Plate2	382	SURAMIN	-3.32106	0.817725
Plate2	383	FENBUFEN	2.83641	1.15568
Plate2	384	CEFUROXIME SODIUM	-1.80203	0.901097
Plate2	385	FENOFIBRATE	-2.35545	0.870722
Plate2	386	VIGABATRIN	0.180161	1.00989
Plate2	387	FENOPROFEN	-0.727328	0.960081
Plate2	388	LOMEFLOXACIN HYDROCHLORIDE	-2.65048	0.854529
Plate2	389	FLUFENAMIC ACID	-7.37002	0.5955
Plate2	390	CEFAMANDOLE SODIUM	-0.990283	0.945649
Plate2	391	FENBENDAZOLE	-1.74733	0.904099
Plate2	392	FOSFOMYCIN	-4.86849	0.732795
Plate2	393	FENSPIRIDE HYDROCHLORIDE	-2.42345	0.86699
Plate2	394	CEFMETAZOLE SODIUM	-1.88356	0.896622
Plate2	395	MEFENAMIC ACID	-4.2968	0.764172
Plate2	396	CEFAMANDOLE NAFATE	-3.97084	0.782062
Plate2	397	METHACYCLINE HYDROCHLORIDE	-3.90651	0.785593
Plate2	398	CEFOPERAZONE SODIUM	-3.9341	0.784079
Plate2	399	ETOPOSIDE	-1.08019	0.940714
Plate2	400	OFLOXACIN	-0.190055	0.989569
Plate2	401	PROCAINE HYDROCHLORIDE	-1.0171	0.90945
Plate2	402	TUBOCURARINE CHLORIDE	-0.722636	0.935665
Plate2	403	PROCHLORPERAZINE EDISYLATE	-0.0753239	0.993294
Plate2	404	TYROTHRICIN	35.9028	4.19636
Plate2	405	PROCYCLIDINE HYDROCHLORIDE	-0.487522	0.956597
Plate2	406	UREA	-2.30621	0.794683
Plate2	407	PROGESTERONE	-0.55088	0.950956
Plate2	408	URSODIOL	-2.43629	0.783103
Plate2	409	PROMAZINE HYDROCHLORIDE	-4.33274	0.614265
Plate2	410	VALPROATE SODIUM	-0.404561	0.963983
Plate2	411	PROMETHAZINE HYDROCHLORIDE	-3.84387	0.657788
Plate2	412	VANCOMYCIN HYDROCHLORIDE	-1.75423	0.843824
Plate2	413	PROPANTHELINE BROMIDE	-1.95912	0.825584
Plate2	414	VIDARABINE	-2.63829	0.765119
Plate2	415	DEXPROPRANOLOL HYDROCHLORIDE	-1.22397	0.891032
Plate2	416	VINBLASTINE SULFATE	-0.759382	0.932394
Plate2	417	PROPYLTHIOURACIL	-2.26469	0.798379
Plate2	418	WARFARIN	-2.1079	0.812338
Plate2	419	PSEUDOEPHEDRINE HYDROCHLORIDE	-1.9867	0.823128
Plate2	420	XYLOMETAZOLINE HYDROCHLORIDE	-1.97113	0.824515
Plate2	421	MEFEXAMIDE	7.89784	1.26022
Plate2	422	BEZAFIBRATE	-0.341263	0.988756
Plate2	423	PROBUCOL	4.89268	1.16121
Plate2	424	SUPROFEN	0.491536	1.0162
Plate2	425	MEBENDAZOLE	-3.53287	0.883597
Plate2	426	CEPHALORIDINE	-0.652588	0.978498
Plate2	427	NALBUPHINE HYDROCHLORIDE	-3.68146	0.878701
Plate2	428	ALRESTATIN	-4.76059	0.843145
Plate2	429	MEBEVERINE HYDROCHLORIDE	-4.95246	0.836823
Plate2	430	PROADIFEN HYDROCHLORIDE	-3.95321	0.869747
Plate2	431	MECLOCYCLINE SULFOSALICYLATE	-7.95104	0.738025
Plate2	432	CARBOPLATIN	-6.13671	0.797804
Plate2	433	PROGLUMIDE	-7.72043	0.745623
Plate2	434	CISPLATIN	-9.1198	0.699516
Plate2	435	MINAPRINE HYDROCHLORIDE	-8.19208	0.730083
Plate2	436	ZIDOVUDINE [AZT]	-1.68231	0.94457
Plate2	437	MEMANTINE HYDROCHLORIDE	-2.09797	0.930875
Plate2	438	AZACITIDINE	-5.22217	0.827937
Plate2	439	ATENOLOL	-6.66709	0.780329
Plate2	440	CYCLOHEXIMIDE	1.30221	1.04291
Plate2	441	PYRANTEL PAMOATE	-2.76697	0.840526
Plate2	442	ZOMEPIRAC SODIUM	0.0522547	1.00301
Plate2	443	PYRAZINAMIDE	-1.35826	0.921717
Plate2	444	ACETARSOL	-1.07813	0.937862
Plate2	445	PYRILAMINE MALEATE	-2.69421	0.844719
Plate2	446	ACRIFLAVINIUM HYDROCHLORIDE	-3.82211	0.779712
Plate2	447	PYRIMETHAMINE	-3.22042	0.814391
Plate2	448	AMINOPYRINE	-1.90412	0.890256
Plate2	449	PYRVINIUM PAMOATE	-7.64617	0.559313
Plate2	450	MERBROMIN	-16.6249	0.0418244
Plate2	451	QUINACRINE HYDROCHLORIDE	-0.280451	0.983836
Plate2	452	PHENACETIN	-1.43935	0.917043
Plate2	453	QUINIDINE GLUCONATE	-2.95548	0.829661
Plate2	454	PHENETHICILLIN POTASSIUM	-3.08568	0.822157
Plate2	455	QUININE SULFATE	-2.29263	0.867864
Plate2	456	PHENYLMERCURIC ACETATE	-17.1448	0.011861
Plate2	457	RACEPHEDRINE HYDROCHLORIDE	-2.96886	0.82889
Plate2	458	SULFANILAMIDE	-0.896916	0.948306
Plate2	459	RESERPINE	-5.67792	0.672753
Plate2	460	AZELAIC ACID	-1.9611	0.886972
Plate2	461	CAPSAICIN	3.41875	1.19011
Plate2	462	CARPROFEN	0.0969076	1.00539
Plate2	463	CARBETAPENTANE CITRATE	3.166	1.17606
Plate2	464	TINIDAZOLE	-2.16151	0.879801
Plate2	465	FAMPRIDINE	-2.75817	0.846622
Plate2	466	CARBIDOPA	-1.53533	0.914622
Plate2	467	NICERGOLINE	-2.29846	0.872186
Plate2	468	PIRACETAM	-2.18571	0.878455
Plate2	469	PIMOZIDE	-7.00796	0.610296
Plate2	470	ETHOSUXIMIDE	-3.02192	0.831954
Plate2	471	NICARDIPINE HYDROCHLORIDE	-10.157	0.435183
Plate2	472	PIPERIDOLATE HYDROCHLORIDE	-1.89078	0.894856
Plate2	473	NEFOPAM	-2.8403	0.842054
Plate2	474	ANISINDIONE	-4.01372	0.776802
Plate2	475	PIRENZEPINE HYDROCHLORIDE	-3.37968	0.81206
Plate2	476	CYCLOSPORINE	-2.03698	0.886726
Plate2	477	PRAMOXINE HYDROCHLORIDE	0.381268	1.0212
Plate2	478	TROLEANDOMYCIN	-3.83254	0.786877
Plate2	479	MEPHENESIN	1.15852	1.06442
Plate2	480	ASCORBIC ACID	-1.61655	0.910105
Plate2	481	RESORCINOL	1.97197	1.15051
Plate2	482	THEOBROMINE	0.935718	1.07142
Plate2	483	RIFAMPIN	-4.10578	0.686628
Plate2	484	STRYCHNINE	-0.132124	0.989916
Plate2	485	ROXARSONE	-1.8431	0.859326
Plate2	486	ACONITINE	0.152413	1.01163
Plate2	487	SALICYL ALCOHOL	-0.0607065	0.995367
Plate2	488	YOHIMBINE HYDROCHLORIDE	-0.362337	0.972345
Plate2	489	SALICYLAMIDE	-0.42805	0.967329
Plate2	490	ACEBUTOLOL HYDROCHLORIDE	0.366791	1.028
Plate2	491	SODIUM SALICYLATE	0.376565	1.02874
Plate2	492	ADENOSINE PHOSPHATE	0.701897	1.05357
Plate2	493	SCOPOLAMINE HYDROBROMIDE	-0.546072	0.958321
Plate2	494	KETOTIFEN FUMARATE	-2.43684	0.81401
Plate2	495	SISOMICIN SULFATE	-1.20867	0.907749
Plate2	496	BETAHISTINE HYDROCHLORIDE	-0.365295	0.972119
Plate2	497	SPECTINOMYCIN HYDROCHLORIDE	-1.05432	0.91953
Plate2	498	MOLSIDOMINE	-0.23022	0.982429
Plate2	499	SPIRONOLACTONE	-1.00837	0.923037
Plate2	500	MYCOPHENOLIC ACID	-1.39844	0.893264
Plate2	501	SULFACHLORPYRIDAZINE	0.56903	1.05678
Plate2	502	MENADIONE	-0.954755	0.904731
Plate2	503	SULFADIMETHOXINE	0.116186	1.01159
Plate2	504	SALICIN	0.13805	1.01378
Plate2	505	SULFAQUINOXALINE SODIUM	-0.435683	0.956526
Plate2	506	MONENSIN SODIUM (monensin A is shown)	-1.36006	0.864289
Plate2	507	SULFAGUANIDINE	1.02792	1.10257
Plate2	508	ABAMECTIN	1.00047	1.09983
Plate2	509	SULFAMONOMETHOXINE	-0.634791	0.936658
Plate2	510	BENZOIC ACID	-0.308717	0.969195
Plate2	511	SULCONAZOLE NITRATE	-0.762572	0.923908
Plate2	512	BENZYL BENZOATE	0.496415	1.04953
Plate2	513	RITODRINE HYDROCHLORIDE	-0.0294022	0.997066
Plate2	514	BENZOYL PEROXIDE	0.993493	1.09913
Plate2	515	SULPIRIDE	1.3609	1.1358
Plate2	516	BETAINE HYDROCHLORIDE	0.726707	1.07251
Plate2	517	RANITIDINE	-0.6888	0.931269
Plate2	518	BIOTIN	-0.901414	0.910054
Plate2	519	SPIPERONE	-0.257657	0.97429
Plate2	520	AKLOMIDE	-0.804801	0.919694
Plate2	521	STREPTOMYCIN SULFATE	0.69063	1.08111
Plate2	522	OLEANDOMYCIN PHOSPHATE	0.291504	1.03424
Plate2	523	STREPTOZOSIN	2.23867	1.26293
Plate2	524	OUABAIN	-0.210292	0.975301
Plate2	525	SULFABENZAMIDE	0.595267	1.06991
Plate2	526	ALBUTEROL (+/-)	-0.560815	0.934133
Plate2	527	SULFACETAMIDE	0.958545	1.11258
Plate2	528	ARECOLINE HYDROBROMIDE	-1.02569	0.879534
Plate2	529	SULFADIAZINE	-0.0569309	0.993314
Plate2	530	CAPTOPRIL	0.623823	1.07327
Plate2	531	SULFAMERAZINE	0.313411	1.03681
Plate2	532	CIMETIDINE	-0.198338	0.976705
Plate2	533	SULFAMETHAZINE	-0.583236	0.9315
Plate2	534	CLOZAPINE	-1.38961	0.836792
Plate2	535	SULFAMETHIZOLE	-0.137165	0.98389
Plate2	536	HYDRASTINE (1R, 9S)	-0.318754	0.962563
Plate2	537	SULFAMETHOXAZOLE	-0.00972839	0.998857
Plate2	538	LIDOCAINE HYDROCHLORIDE	-0.20207	0.976267
Plate2	539	SULFAPYRIDINE	-0.115544	0.986429
Plate2	540	PHENTOLAMINE HYDROCHLORIDE	-0.243496	0.971402
Plate2	541	SULOCTIDIL	68.7392	3.88656
Plate2	542	MONOBENZONE	5.60159	1.23523
Plate2	543	RONIDAZOLE	5.31562	1.22322
Plate2	544	NICOTINYL ALCOHOL TARTRATE	4.16447	1.17488
Plate2	545	SULFAMETER	0.463662	1.01947
Plate2	546	FLOXURIDINE	2.78487	1.11694
Plate2	547	SULFAMETHOXYPYRIDAZINE	-1.83997	0.922735
Plate2	548	ALTRETAMINE	0.468727	1.01968
Plate2	549	PINACIDIL	0.0484929	1.00204
Plate2	550	AMINOHIPPURIC ACID	0.00269327	1.00011
Plate2	551	VESAMICOL HYDROCHLORIDE	3.51281	1.14751
Plate2	552	MEFLOQUINE	1.48005	1.06215
Plate2	553	SACCHARIN	-0.188669	0.992077
Plate2	554	ADIPHENINE HYDROCHLORIDE	1.99816	1.08391
Plate2	555	ACETANILIDE	2.05522	1.0863
Plate2	556	QUINAPRIL HYDROCHLORIDE	-0.503447	0.978859
Plate2	557	LOXAPINE SUCCINATE	1.15702	1.04859
Plate2	558	ANIRACETAM	0.950796	1.03993
Plate2	559	METOLAZONE	2.7868	1.11703
Plate2	560	AMIFOSTINE	1.30581	1.05483
Plate2	561	SULFASALAZINE	-4.05458	0.85912
Plate2	562	NALIDIXIC ACID	-0.915984	0.968173
Plate2	563	SULFATHIAZOLE	1.60303	1.0557
Plate2	564	BUTAMBEN	2.58854	1.08994
Plate2	565	SULFINPYRAZONE	-0.536998	0.981342
Plate2	566	CEFACLOR	0.319826	1.01111
Plate2	567	SULFISOXAZOLE	3.85513	1.13395
Plate2	568	IODIPAMIDE	-3.64922	0.873205
Plate2	569	SULINDAC	-8.20622	0.714868
Plate2	570	LEVOTHYROXINE	-1.65829	0.942381
Plate2	571	TAMOXIFEN CITRATE	-1.05007	0.963514
Plate2	572	ERYTHROMYCIN ESTOLATE	-0.886304	0.969205
Plate2	573	TERBUTALINE HEMISULFATE	3.0901	1.10737
Plate2	574	ALLANTOIN	3.01417	1.10473
Plate2	575	TETRACAINE HYDROCHLORIDE	6.21874	1.21608
Plate2	576	ALTHIAZIDE	-1.39737	0.951447
Plate2	577	TETRACYCLINE HYDROCHLORIDE	3.29696	1.11456
Plate2	578	ADENINE	3.49722	1.12151
Plate2	579	TETRAHYDROZOLINE HYDROCHLORIDE	0.0101604	1.00035
Plate2	580	AMINACRINE	-0.70597	0.975471
Plate2	581	ESTRADIOL PROPIONATE	-0.259528	0.969402
Plate2	582	AMIPRILOSE	0.242254	1.02856
Plate2	583	ESTRADIOL BENZOATE	0.137972	1.01627
Plate2	584	TIAPRIDE HYDROCHLORIDE	0.269371	1.03176
Plate2	585	ESTRADIOL ACETATE	0.782044	1.0922
Plate2	586	GLUCONOLACTONE	0.536611	1.06327
Plate2	587	ECONAZOLE NITRATE	-2.97748	0.648962
Plate2	588	AZLOCILLIN SODIUM	-0.0764156	0.990991
Plate2	589	FLUNISOLIDE	-0.551203	0.935014
Plate2	590	BACAMPICILLIN HYDROCHLORIDE	-1.00334	0.881708
Plate2	591	FLUMETHASONE	-0.545447	0.935693
Plate2	592	BENDROFLUMETHIAZIDE	1.41367	1.16667
Plate2	593	XYLAZINE	-1.22545	0.855522
Plate2	594	BEPRIDIL HYDROCHLORIDE	-1.50178	0.822944
Plate2	595	TOLAZAMIDE	0.381644	1.04499
Plate2	596	BROMHEXINE HYDROCHLORIDE	1.78419	1.21035
Plate2	597	GALANTHAMINE HYDROBROMIDE	-0.0907596	0.9893
Plate2	598	CARMUSTINE	-0.00982905	0.998841
Plate2	599	VERAPAMIL HYDROCHLORIDE	-0.914097	0.89223
Plate2	600	CEFTRIAXONE SODIUM TRIHYDRATE	-0.402657	0.952528
Plate2	601	THEOPHYLLINE	0.757521	1.09826
Plate2	602	BEKANAMYCIN SULFATE	-0.583688	0.924291
Plate2	603	THIABENDAZOLE	-0.761362	0.901246
Plate2	604	BUDESONIDE	1.29504	1.16798
Plate2	605	THIMEROSAL	-3.12863	0.594193
Plate2	606	BRUCINE	-0.0661455	0.99142
Plate2	607	THIOGUANINE	0.00558545	1.00072
Plate2	608	CANRENOIC ACID, POTASSIUM SALT	-0.865676	0.887715
Plate2	609	THIORIDAZINE HYDROCHLORIDE	-1.41007	0.817103
Plate2	610	CHENODIOL	-0.512794	0.933487
Plate2	611	THIOTHIXENE	-0.490724	0.936349
Plate2	612	CHOLECALCIFEROL	-1.23888	0.839308
Plate2	613	TIMOLOL MALEATE	0.125084	1.01622
Plate2	614	CINCHONIDINE	0.290673	1.0377
Plate2	615	TOBRAMYCIN	0.511662	1.06637
Plate2	616	CINCHONINE	-0.15725	0.979604
Plate2	617	TOLAZOLINE HYDROCHLORIDE	0.539861	1.07002
Plate2	618	COENZYME B12	-2.36589	0.693127
Plate2	619	TRIAMCINOLONE	-0.33629	0.956381
Plate2	620	ETANIDAZOLE	-1.14607	0.851346
Plate2	621	ENALAPRIL MALEATE	0.312973	1.04059
Plate2	622	VINPOCETINE	1.26151	1.16363
Plate2	623	KETOPROFEN	2.27138	1.29461
Plate2	624	TRIMIPRAMINE MALEATE	0.0395113	1.00512
Plate2	625	LISINOPRIL	-0.332905	0.95682
Plate2	626	TRIFLUPROMAZINE HYDROCHLORIDE	-0.246517	0.968025
Plate2	627	BUMETANIDE	0.593998	1.07705
Plate2	628	TRAZODONE HYDROCHLORIDE	-0.822741	0.893284
Plate2	629	CARBENOXOLONE SODIUM	-0.0367645	0.995231
Plate2	630	MENTHOL(-)	-0.167763	0.97824
Plate2	631	GLYBURIDE	-1.13044	0.853374
Plate2	632	THONZYLAMINE HYDROCHLORIDE	-0.0169323	0.997804
Plate2	633	NICOTINE DITARTRATE	0.650855	1.08442
Plate2	634	THIAMPHENICOL	-0.708924	0.908047
Plate2	635	ISOTRETINON	0.351168	1.04555
Plate2	636	TENOXICAM	-0.843457	0.890597
Plate2	637	MESNA	-0.620506	0.919516
Plate2	638	CETRIMONIUM BROMIDE	-0.503337	0.934713
Plate2	639	TRETINON	-0.0355135	0.995394
Plate2	640	CHLOROXINE	-0.0799408	0.989631
Plate3	641	CHLORPROTHIXENE HYDROCHLORIDE	-1.45549	0.908646
Plate3	642	BUPIVACAINE HYDROCHLORIDE	-2.01293	0.873659
Plate3	643	CINNARAZINE	-0.021873	0.998627
Plate3	644	ALBENDAZOLE	0.852061	1.05348
Plate3	645	CYCLOBENZAPRINE HYDROCHLORIDE	-2.91843	0.816826
Plate3	646	PACLITAXEL	-2.4239	0.847864
Plate3	647	DANTROLENE SODIUM	-0.647237	0.959376
Plate3	648	BUTACAINE	-0.823113	0.948338
Plate3	649	BETAMETHASONE 17,21-DIPROPIONATE	-2.65933	0.833087
Plate3	650	CLOBETASOL PROPIONATE	-2.12337	0.866727
Plate3	651	DOBUTAMINE HYDROCHLORIDE	-0.242818	0.98476
Plate3	652	CLOPAMIDE	-1.66256	0.89565
Plate3	653	EDOXUDINE	-1.44832	0.909096
Plate3	654	IOPANIC ACID	-1.22452	0.923143
Plate3	655	ENOXACIN	-0.037101	0.997671
Plate3	656	KETOROLAC TROMETHAMINE	-2.23476	0.859735
Plate3	657	MELPHALAN	-0.289948	0.981802
Plate3	658	LANSOPRAZOLE	-0.955889	0.940004
Plate3	659	ETHISTERONE	0.572881	1.03596
Plate3	660	LEFLUNOMIDE	-1.92556	0.879143
Plate3	661	TILMICOSIN	1.29641	1.08137
Plate3	662	PHENYLETHYL ALCOHOL	5.1263	1.32175
Plate3	663	FLUNIXIN MEGLUMINE	0.509785	1.032
Plate3	664	OXYBUTYNIN CHLORIDE	1.334	1.08373
Plate3	665	CLIOQUINOL	3.26661	1.20503
Plate3	666	BENURESTAT	2.3453	1.1472
Plate3	667	DOMPERIDONE	2.76405	1.17349
Plate3	668	BENZOXYQUINE	1.92144	1.1206
Plate3	669	ESTROPIPATE	2.51524	1.15787
Plate3	670	BISMUTH SUBSALICYLATE	0.32791	1.02058
Plate3	671	CLAVULANATE LITHIUM	-0.854399	0.946374
Plate3	672	BENZOYLPAS	-2.86093	0.820434
Plate3	673	ALCLOMETAZONE DIPROPIONATE	-1.35243	0.915115
Plate3	674	BROMINDIONE	-1.32576	0.916789
Plate3	675	ACARBOSE	0.251616	1.01579
Plate3	676	CAPOBENIC ACID	-0.117087	0.992651
Plate3	677	DIAZOXIDE	-2.08624	0.869058
Plate3	678	ASTEMIZOLE	-2.73809	0.828144
Plate3	679	THIOSTREPTON	0.292039	1.01833
Plate3	680	ACETOHEXAMIDE	1.11623	1.07006
Plate3	681	PARAROSANILINE PAMOATE	-71.8473	0.265745
Plate3	682	MEXILETINE HYDROCHLORIDE	12.3161	1.12587
Plate3	683	PERHEXILINE MALEATE	-11.5623	0.881837
Plate3	684	MORANTEL CITRATE	-10.6531	0.891128
Plate3	685	PAROMOMYCIN SULFATE	-6.23122	0.936319
Plate3	686	OXYPHENCYCLIMINE HYDROCHLORIDE	-8.84789	0.909578
Plate3	687	METHAPYRILENE HYDROCHLORIDE	4.0594	1.04149
Plate3	688	PENTOLINIUM TARTRATE	-2.11193	0.978417
Plate3	689	BETA-PROPIOLACTONE	-9.07817	0.907224
Plate3	690	PERPHENAZINE	-27.8523	0.715358
Plate3	691	HALCINONIDE	-19.2859	0.802904
Plate3	692	PROPAFENONE HYDROCHLORIDE	-19.85	0.797139
Plate3	693	HYCANTHONE	-30.1546	0.69183
Plate3	694	RIBAVIRIN	-13.2638	0.864448
Plate3	695	PYRIDOSTIGMINE BROMIDE	-22.873	0.766245
Plate3	696	TACROLIMUS	-12.581	0.871427
Plate3	697	ISOXICAM	-34.0898	0.651613
Plate3	698	FLUCONAZOLE	-20.3728	0.791797
Plate3	699	LABETALOL HYDROCHLORIDE	-13.32	0.863874
Plate3	700	LOVASTATIN	-13.1933	0.865169
Plate3	701	ROPINIROLE	7.58889	1.19328
Plate3	702	ETHOXZOLAMIDE	-0.78942	0.979894
Plate3	703	QUETIAPINE	-2.64212	0.932708
Plate3	704	CLOMIPRAMINE HYDROCHLORIDE	-11.3609	0.710649
Plate3	705	LEVODOPA	-2.72176	0.93068
Plate3	706	CORTISONE	-4.1096	0.895333
Plate3	707	RIZATRIPTAN BENZOATE	-6.18114	0.842573
Plate3	708	MESALAMINE	-4.08205	0.896035
Plate3	709	BENAZEPRIL HYDROCHLORIDE	-13.3609	0.659712
Plate3	710	D-LACTITOL MONOHYDRATE	-2.37774	0.939442
Plate3	711	FAMCICLOVIR	-10.0155	0.744917
Plate3	712	LEVOCARNITINE	-10.7793	0.725462
Plate3	713	AMLODIPINE BESYLATE	-14.4598	0.631725
Plate3	714	DENATONIUM BENZOATE	-9.12894	0.767496
Plate3	715	EZETIMIBE	-11.9752	0.695004
Plate3	716	LOBENDAZOLE	-9.34264	0.762053
Plate3	717	ALMOTRIPTAN	-12.3861	0.68454
Plate3	718	METHYLENE BLUE	-12.6796	0.677065
Plate3	719	OLMESARTAN MEDOXOMIL	-11.7683	0.700275
Plate3	720	METHYLATROPINE NITRATE	-5.84072	0.851243
Plate3	721	LASALOCID SODIUM	-6.25066	0.638324
Plate3	722	HYDROXYCHLOROQUINE SULFATE	-1.86938	0.891834
Plate3	723	LEVAMISOLE HYDROCHLORIDE	-1.01761	0.941119
Plate3	724	BROMPHENIRAMINE MALEATE	-2.4161	0.8602
Plate3	725	MEPHENTERMINE SULFATE	-2.35174	0.863923
Plate3	726	EDROPHONIUM CHLORIDE	-2.17589	0.874098
Plate3	727	METARAMINOL BITARTRATE	-3.56588	0.793671
Plate3	728	SIROLIMUS	-1.94532	0.88744
Plate3	729	METHAZOLAMIDE	-3.83758	0.77795
Plate3	730	SENNOSIDE A	-5.62241	0.674676
Plate3	731	METHYLBENZETHONIUM CHLORIDE	-7.29716	0.577772
Plate3	732	PAROXETINE HYDROCHLORIDE	-4.75339	0.724959
Plate3	733	METHYLPREDNISOLONE SODIUM SUCCINATE	-4.94998	0.713584
Plate3	734	ETHYLNOREPINEPHRINE HYDROCHLORIDE	-4.28189	0.752241
Plate3	735	AMSACRINE	-7.19948	0.583424
Plate3	736	TENIPOSIDE	-5.45613	0.684297
Plate3	737	MIDODRINE HYDROCHLORIDE	-4.62214	0.732554
Plate3	738	SILDENAFIL	-5.33878	0.691087
Plate3	739	NADOLOL	-5.18653	0.699897
Plate3	740	TANNIC ACID	-11.7367	0.32089
Plate3	741	CEFTIBUTEN	-0.801447	0.919753
Plate3	742	NIALAMIDE	0.771664	1.07726
Plate3	743	CEFDINIR	-0.371096	0.962843
Plate3	744	PREDNISOLONE HEMISUCCINATE	-0.336256	0.966332
Plate3	745	VALSARTAN	-1.19489	0.880359
Plate3	746	PYRIDOXINE	-1.47776	0.852035
Plate3	747	SIBUTRAMINE HYDROCHLORIDE	-1.1893	0.880919
Plate3	748	PROTRYPTYLINE HYDROCHLORIDE	-3.15357	0.684241
Plate3	749	PERINDOPRIL ERBUMINE	-1.35079	0.864749
Plate3	750	RIMANTADINE HYDROCHLORIDE	-1.50466	0.849343
Plate3	751	ROSUVASTATIN CALCIUM	-1.77477	0.822297
Plate3	752	SULFISOXAZOLE ACETYL	-3.74595	0.624928
Plate3	753	RAMIPRIL	-2.24178	0.775537
Plate3	754	TAURINE	-2.77987	0.721659
Plate3	755	TEGASEROD MALEATE	-2.43439	0.756251
Plate3	756	THIAMINE	-2.86541	0.713094
Plate3	757	DERACOXIB	-2.81392	0.71825
Plate3	758	TRICLOSAN	-3.90316	0.609187
Plate3	759	CILOSTAZOL	-2.33934	0.765768
Plate3	760	ZINC UNDECYLENATE	-2.17904	0.781818
Plate3	761	NALTREXONE HYDROCHLORIDE	-0.21289	0.979015
Plate3	762	ALAPROCLATE	-1.19734	0.881976
Plate3	763	CYCLOTHIAZIDE	-0.0899787	0.991131
Plate3	764	ACETRIAZOIC ACID	-1.49551	0.852585
Plate3	765	NICLOSAMIDE	-2.30042	0.773244
Plate3	766	DIRITHROMYCIN	-0.40452	0.960126
Plate3	767	NOMIFENSINE MALEATE	-0.57135	0.943681
Plate3	768	MEPIVACAINE HYDROCHLORIDE	-0.902951	0.910995
Plate3	769	PERGOLIDE MESYLATE	-3.08333	0.696071
Plate3	770	MELOXICAM SODIUM	-1.84572	0.818065
Plate3	771	PRILOCAINE HYDROCHLORIDE	-2.52762	0.750849
Plate3	772	NILUTAMIDE	-2.82967	0.721075
Plate3	773	HYDROCORTISONE BUTYRATE	-3.62984	0.642202
Plate3	774	VENLAFAXINE	-3.29454	0.675252
Plate3	775	ROXITHROMYCIN	-3.42279	0.662611
Plate3	776	CITALOPRAM	-3.1539	0.689115
Plate3	777	MITOXANTHRONE HYDROCHLORIDE	-3.98496	0.607196
Plate3	778	DILTIAZEM HYDROCHLORIDE	-3.85605	0.619904
Plate3	779	OXETHAZAINE	-3.80559	0.624877
Plate3	780	BUPROPION	-2.52411	0.751195
Plate3	781	CITICOLINE	0.701387	1.06779
Plate3	782	UNDECYLENIC ACID	1.37053	1.13246
Plate3	783	CANRENONE	-0.0478684	0.995374
Plate3	784	OXANTEL PAMOATE	-0.598109	0.942194
Plate3	785	APRAMYCIN	0.22803	1.02204
Plate3	786	CEFONICID SODIUM	-0.157266	0.9848
Plate3	787	TELMISARTAN	-0.146519	0.985839
Plate3	788	IFOSFAMIDE	-0.533841	0.948405
Plate3	789	SERTRALINE HYDROCHLORIDE	-1.65362	0.840181
Plate3	790	NETILMICIN SULFATE	-2.3953	0.768499
Plate3	791	ALFLUZOSIN	-1.91668	0.814756
Plate3	792	DOXORUBICIN	-4.49173	0.565882
Plate3	793	PHENOXYBENZAMINE HYDROCHLORIDE	-2.50107	0.758276
Plate3	794	PHENFORMIN HYDROCHLORIDE	-1.84693	0.821498
Plate3	795	TELITHROMYCIN	-2.69989	0.73906
Plate3	796	ACEPROMAZINE MALEATE	-2.11179	0.7959
Plate3	797	OXAPROZIN	-2.67075	0.741877
Plate3	798	BIPERIDEN	-3.61814	0.650313
Plate3	799	PROPRANOLOL HYDROCHLORIDE (+/-)	-2.74547	0.734655
Plate3	800	DEXCHLORPHENIRAMINE MALEATE	-2.55596	0.752971
Plate3	801	DIPYRONE	0.155368	1.01329
Plate3	802	CEFUROXIME AXETIL	-0.275236	0.976453
Plate3	803	SULFANILATE ZINC	-0.871473	0.925444
Plate3	804	FEXOFENADINE HYDROCHLORIDE	-1.45394	0.875612
Plate3	805	URETHANE	-0.498782	0.957328
Plate3	806	TRIFLURIDINE	-1.14283	0.902229
Plate3	807	THIRAM	-2.13176	0.817623
Plate3	808	AMINOLEVULINIC ACID HYDROCHLORIDE	-1.63673	0.859975
Plate3	809	THIOTEPA	-0.90289	0.922756
Plate3	810	PIRENPERONE	-0.723669	0.938089
Plate3	811	TETROQUINONE	-3.03576	0.740284
Plate3	812	AVOBENZONE	-2.38099	0.796301
Plate3	813	SULFANITRAN	-3.46874	0.703242
Plate3	814	ATOVAQUONE	-2.58316	0.779005
Plate3	815	OXIBENDAZOLE	-2.65416	0.772931
Plate3	816	CHLOROGUANIDE HYDROCHLORIDE	-3.1862	0.727413
Plate3	817	PIPOBROMAN	-2.67777	0.770911
Plate3	818	TRIMETOZINE	-2.66801	0.771746
Plate3	819	FILIPIN	-2.81039	0.759565
Plate3	820	ZOXAZOLAMINE	-3.11418	0.733575
Plate3	821	CROTAMITON	0.250693	1.01665
Plate3	822	DILOXANIDE FUROATE	0.0146908	1.00098
Plate3	823	ZOLMITRIPTAN	1.3715	1.09109
Plate3	824	ETIDRONATE DISODIUM	-0.491543	0.967352
Plate3	825	OXFENDAZOLE	-0.708192	0.952963
Plate3	826	FLECAINIDE ACETATE	-2.0004	0.867135
Plate3	827	AMITRAZ	-1.81875	0.879201
Plate3	828	LEVOBUNOLOL HYDROCHLORIDE	-1.53791	0.897854
Plate3	829	PEFLOXACINE MESYLATE	-2.17791	0.855345
Plate3	830	NATAMYCIN	-1.53972	0.897734
Plate3	831	ASPARTAME	-1.41355	0.906113
Plate3	832	NORGESTIMATE	-3.89106	0.74156
Plate3	833	CHLOROPHYLLIDE Cu COMPLEX Na SALT	-3.50438	0.767243
Plate3	834	TERAZOSIN HYDROCHLORIDE	-2.94942	0.804103
Plate3	835	BIFONAZOLE	-6.56663	0.563852
Plate3	836	TIOCONAZOLE	-4.19608	0.721301
Plate3	837	TYLOSIN TARTRATE	-4.17444	0.722738
Plate3	838	ERGOTAMINE TARTRATE	-3.67729	0.755759
Plate3	839	SARAFLOXACIN HYDROCHLORIDE	-3.569	0.762951
Plate3	840	ANAGRELIDE HYDROCHLORIDE	-1.59823	0.893847
Plate3	841	NAFRONYL OXALATE	-1.88816	0.880012
Plate3	842	ACRISORCIN	0.0941327	1.00598
Plate3	843	QUIPAZINE MALEATE	-1.44138	0.908404
Plate3	844	CYSTEAMINE HYDROCHLORIDE	-1.338	0.914974
Plate3	845	RITANSERIN	-2.58629	0.835647
Plate3	846	METAXALONE	-0.739635	0.952998
Plate3	847	SEMUSTINE	-1.28082	0.918607
Plate3	848	CLARITHROMYCIN	-1.62511	0.896728
Plate3	849	SPIRAMYCIN	-1.43414	0.908864
Plate3	850	ROFECOXIB	-2.42049	0.846184
Plate3	851	CHOLINE CHLORIDE	-3.15549	0.799477
Plate3	852	SIMVASTATIN	-4.69797	0.701455
Plate3	853	CLOFIBRATE	-3.11405	0.80211
Plate3	854	HYDROQUINONE	-3.47432	0.779216
Plate3	855	RESORCINOL MONOACETATE	-3.13974	0.800477
Plate3	856	OXCARBAZEPINE	-3.94995	0.74899
Plate3	857	NIMODIPINE	-7.64221	0.514356
Plate3	858	CARVEDILOL	-3.60958	0.77062
Plate3	859	ACYCLOVIR	-4.00984	0.745184
Plate3	860	NATEGLINIDE	-3.61135	0.770508
Plate3	861	CLOPIDOL	1.49959	1.07649
Plate3	862	ETOMIDATE	0.351456	1.01793
Plate3	863	RIFAXIMIN	-0.365456	0.981359
Plate3	864	FELBAMATE	-0.169655	0.991346
Plate3	865	CHLORMADINONE ACETATE	-0.394482	0.979878
Plate3	866	LAMOTRIGINE	0.402591	1.02054
Plate3	867	AZAPERONE	3.44165	1.17555
Plate3	868	MIFEPRISTONE	-0.204076	0.989591
Plate3	869	AZELASTINE HYDROCHLORIDE	1.38044	1.07041
Plate3	870	RALOXIFENE HYDROCHLORIDE	-1.89864	0.903155
Plate3	871	KETANSERIN TARTRATE	-0.408912	0.979142
Plate3	872	LOPERAMIDE HYDROCHLORIDE	-5.72348	0.70806
Plate3	873	RIBOFLAVIN	-8.02051	0.590895
Plate3	874	ORNIDAZOLE	-1.93948	0.901072
Plate3	875	RILUZOLE	-0.260704	0.986702
Plate3	876	CEFPODOXIME PROXETIL	-2.83806	0.855238
Plate3	877	FIPRONIL	-3.30363	0.83149
Plate3	878	TADALAFIL	-3.23066	0.835213
Plate3	879	DECOQUINATE	-2.59893	0.867435
Plate3	880	AMINOPENTAMIDE	-2.97038	0.848488
Plate3	881	THALIDOMIDE	0.32133	1.01641
Plate3	882	IRBESARTAN	-1.57564	0.91954
Plate3	883	BENZALKONIUM CHLORIDE	9.19159	1.46937
Plate3	884	LEVOFLOXACIN	-3.62655	0.814811
Plate3	885	PENTOXIFYLLINE	-0.628548	0.967903
Plate3	886	CANDESARTAN CILEXTIL	-0.679205	0.965317
Plate3	887	CIPROFLOXACIN	-1.58913	0.918852
Plate3	888	ROSIGLITAZONE	-2.53856	0.870369
Plate3	889	PRACTOLOL	-1.12861	0.942368
Plate3	890	LOSARTAN	-3.83156	0.804342
Plate3	891	NABUMETONE	-2.16178	0.889609
Plate3	892	LITHIUM CITRATE	-2.3252	0.881264
Plate3	893	CELECOXIB	-3.0401	0.844758
Plate3	894	GATIFLOXACIN	-2.50768	0.871946
Plate3	895	AZITHROMYCIN	-3.71056	0.810521
Plate3	896	MIGLITOL	-2.92871	0.850446
Plate3	897	BLEOMYCIN (bleomycin B2 shown)	-4.21604	0.784709
Plate3	898	ORLISTAT	-5.25346	0.731733
Plate3	899	ANETHOLE	-2.36985	0.878984
Plate3	900	VALDECOXIB	-2.70071	0.862089
Plate3	901	CEFDITORIN PIVOXIL	-0.131121	0.995
Plate3	902	ARSANILIC ACID	-0.423087	0.983867
Plate3	903	MODAFINIL	-1.75907	0.932923
Plate3	904	PANTHENOL	1.23375	1.04705
Plate3	905	AMIODARONE HYDROCHLORIDE	-4.01084	0.847058
Plate3	906	PHENTERMINE	3.45421	1.13172
Plate3	907	RANOLAZINE	1.79106	1.0683
Plate3	908	PHTHALYSULFATHIAZOLE	1.76703	1.06738
Plate3	909	VALACYCLOVIR HYDROCHLORIDE	-0.724198	0.972385
Plate3	910	ETHYNODIOL DIACETATE	-5.92954	0.773894
Plate3	911	BUSPIRONE HYDROCHLORIDE	-0.97279	0.962905
Plate3	912	VINCRISTINE SULFATE	0.283645	1.01082
Plate3	913	CETIRIZINE HYDROCHLORIDE	-0.304496	0.988389
Plate3	914	FLORFENICOL	1.39167	1.05307
Plate3	915	AMOXAPINE	-4.02165	0.846646
Plate3	916	TRIENTINE HYDROCHLORIDE	-3.39701	0.870465
Plate3	917	VARDENAFIL HYDROCHLORIDE	-1.09826	0.958121
Plate3	918	TICLOPIDINE HYDROCHLORIDE	-0.183598	0.992999
Plate3	919	ACEDAPSONE	-4.20514	0.839649
Plate3	920	TICARCILLIN DISODIUM	-2.11836	0.919222
Plate3	921	TERFENADINE	-0.468603	0.97975
Plate3	922	MOXIFLOXACIN HYDROCHLORIDE	0.6751	1.02917
Plate3	923	CLOPIDOGREL SULFATE	-0.882915	0.961846
Plate3	924	PIOGLITAZONE HYDROCHLORIDE	-0.218864	0.990542
Plate3	925	LORATADINE	0.783737	1.03387
Plate3	926	TOLTERODINE TARTRATE	0.363906	1.01573
Plate3	927	SELAMECTIN	0.7262	1.03138
Plate3	928	DONEPEZIL HYDROCHLORIDE	0.058503	1.00253
Plate3	929	ENROFLOXACIN	0.183287	1.00792
Plate3	930	PIZOTYLINE MALATE	-1.81037	0.921767
Plate3	931	ATORVASTATIN CALCIUM	1.12821	1.04875
Plate3	932	EXEMESTANE	0.637185	1.02754
Plate3	933	NAPROXOL	-0.61318	0.973502
Plate3	934	SALSALATE	-0.473372	0.979544
Plate3	935	COLFORSIN	4.88544	1.21112
Plate3	936	PROPOFOL	1.00394	1.04338
Plate3	937	ISOSORBIDE MONONITRATE	1.6093	1.06954
Plate3	938	OLANZAPINE	0.0915131	1.00395
Plate3	939	AMCINONIDE	-0.570154	0.975361
Plate3	940	ENOXAPARIN SODIUM (1% wt/vol in 10%aq DMSO)	-3.11439	0.865415
Plate3	941	METHYLDOPATE HYDROCHLORIDE	1.83185	1.07916
Plate3	942	TOLTRAZURIL	0.860931	1.0372
Plate3	943	ATOMOXETINE HYDROCHLORIDE	2.27529	1.09832
Plate3	944	TOREMIPHENE CITRATE	1.53132	1.06617
Plate3	945	DULOXETINE HYDROCHLORIDE	-2.22839	0.903702
Plate3	946	ISOETHARINE MESYLATE	7.95882	1.34393
Plate3	947	TRAMADOL HYDROCHLORIDE	0.103709	1.00448
Plate3	948	ROLITETRACYCLINE	-6.9333	0.700384
Plate3	949	NISOLDIPINE	4.13895	1.17886
Plate3	950	PROPARACAINE HYDROCHLORIDE	-2.47415	0.893082
Plate3	951	TERBINAFINE HYDROCHLORIDE	-1.36563	0.940985
Plate3	952	DOXAZOSIN MESYLATE	3.00914	1.13004
Plate3	953	DESLORATIDINE	-1.06214	0.954101
Plate3	954	PIPAMPERONE	6.11771	1.26437
Plate3	955	TACRINE HYDROCHLORIDE	7.19802	1.31106
Plate3	956	BENZYDAMINE HYDROCHLORIDE	0.01374	1.00059
Plate3	957	FLUORESCEIN	-3.81179	0.835277
Plate3	958	PANCURONIUM BROMIDE	-0.933504	0.95966
Plate3	959	NIACINAMIDE	0.897382	1.03878
Plate3	960	OMEPRAZOLE	0.273563	1.01182
Plate4	961	FUMAZENIL	1.82395	1.38316
Plate4	962	DEOXYCHOLIC ACID	0.321792	1.0676
Plate4	963	ALTRENOGEST	0.345122	1.0725
Plate4	964	OXONITINE	-0.0956085	0.979915
Plate4	965	BISOPROLOL FUMARATE	0.664679	1.13963
Plate4	966	11alpha-ACETOXYKHIVORIN	-0.137613	0.971092
Plate4	967	FLUDARABINE PHOSPHATE	-0.375489	0.921121
Plate4	968	ANDIROBIN	-1.26105	0.73509
Plate4	969	MUPIROCIN	1.63288	1.34302
Plate4	970	ANTHOTHECOL	-0.899747	0.810989
Plate4	971	TEICOPLANIN [A(2-1) shown]	-0.413318	0.913174
Plate4	972	BUSSEIN	1.19088	1.25017
Plate4	973	EPIRUBICIN HYDROCHLORIDE	-1.19784	0.748368
Plate4	974	CARAPIN	-0.433194	0.908998
Plate4	975	VECURONIUM BROMIDE	0.820486	1.17236
Plate4	976	CEDRELONE	-1.45568	0.694203
Plate4	977	ALISKIREN HEMIFUMARATE	1.11099	1.23339
Plate4	978	DEACETYLGEDUNIN	1.24069	1.26063
Plate4	979	ACAMPROSATE CALCIUM	0.968147	1.20338
Plate4	980	3-DEACETYLKHIVORIN	-0.387551	0.918587
Plate4	981	FRAXIDIN METHYL ETHER	0.797877	1.16761
Plate4	982	DEGUELIN(-)	-0.47143	0.900966
Plate4	983	TRIDESACETOXYKHIVORIN	0.323547	1.06797
Plate4	984	DUARTIN (-)	1.23379	1.25918
Plate4	985	SAFROLGLYCOL	0.485874	1.10207
Plate4	986	IRIGENOL	0.854085	1.17942
Plate4	987	EUPHOL ACETATE	1.17137	1.24607
Plate4	988	DALBERGIONE	-0.0336181	0.992938
Plate4	989	GITOXIGENIN DIACETATE	0.193452	1.04064
Plate4	990	2'-METHOXYFORMONETIN	2.03465	1.42742
Plate4	991	1,7-DIDEACETOXY-1,7-DIOXOKHIVORIN	3.54067	1.74379
Plate4	992	7,8-DIHYDROXYFLAVONE	0.10756	1.0226
Plate4	993	COTARNINE CHLORIDE	-0.156417	0.967141
Plate4	994	DEOXYSAPPANONE B TRIMETHYL ETHER	0.150044	1.03152
Plate4	995	2-METHYL GRAMINE	1.41342	1.29692
Plate4	996	DEOXYSAPPANONE B 7,3'-DIMETHYL ETHER ACETATE	0.115484	1.02426
Plate4	997	13-METHYL-4,4-BISNOR-8,11,13-PODOCARPATRIEN-3-ONE	0.171674	1.03606
Plate4	998	DUARTIN, DIMETHYL ETHER	1.07874	1.22661
Plate4	999	XANTHYLETIN	1.62413	1.34118
Plate4	1000	DIHYDROROTENONE	-0.78768	0.834531
Plate4	1001	PREDNISOLONE SODIUM PHOSPHATE	0.725518	1.15095
Plate4	1002	7-DEACETYLKHIVORIN	-1.37346	0.71423
Plate4	1003	PREGNENOLONE SUCCINATE	-0.769948	0.839801
Plate4	1004	DEOXYANDIROBIN	-0.906203	0.811451
Plate4	1005	DARIFENACIN HYDROBROMIDE	-0.640353	0.866765
Plate4	1006	DIHYDROGEDUNIN	-1.09935	0.771263
Plate4	1007	PODOFILOX	-0.498682	0.896242
Plate4	1008	FISSINOLIDE	-1.24751	0.740436
Plate4	1009	ALGESTERONE ACETOPHENIDE	-2.05533	0.572357
Plate4	1010	GEDUNIN	-1.23171	0.743725
Plate4	1011	LYNESTRENOL	-0.937682	0.804901
Plate4	1012	DEACETOXY-7-OXOGEDUNIN	-1.28148	0.733369
Plate4	1013	DESOXYMETASONE	-0.545849	0.886428
Plate4	1014	7-DEACETOXY-7-OXOKHIVORIN	0.63086	1.13126
Plate4	1015	BETAMETHASONE ACETATE	-0.797867	0.833992
Plate4	1016	KHAYANTHONE	-0.232168	0.951694
Plate4	1017	ISOFLUPREDNONE ACETATE	-0.858167	0.821445
Plate4	1018	KHAYASIN	-0.696446	0.855094
Plate4	1019	BETAMETHAZONE SODIUM PHOSPHATE	-0.735625	0.846942
Plate4	1020	6-HYDROXYANGOLENSIC ACID METHYL ESTER	-1.14044	0.762715
Plate4	1021	TOTAROL-19-CARBOXYLIC ACID, METHYL ESTER	1.12167	1.24469
Plate4	1022	MANDELIC ACID, METHYL ESTER	-0.00530841	0.998842
Plate4	1023	CHUKRASIN METHYL ETHER	0.368267	1.08034
Plate4	1024	MUNDOSERONE	0.514812	1.1123
Plate4	1025	ANGOLENSIN (R)	0.296704	1.06472
Plate4	1026	CATECHIN TETRAMETHYLETHER	-0.267828	0.941575
Plate4	1027	7beta-HYDROXY-7-DESACETOXYKHIVORINIC ACID, METHYL ESTER	0.728953	1.15902
Plate4	1028	CATECHIN PENTAACETATE	0.00143833	1.00031
Plate4	1029	14-METHOXY-4,4-BISNOR-4,8,11,13-PODOCARPATETRAEN-3-ONE	1.05653	1.23047
Plate4	1030	EPIAFZELECHIN (2R,3R)(-)	0.463983	1.10122
Plate4	1031	DESACETYL (7)KHIVORINIC ACID, METHYL ESTER	-0.780891	0.829653
Plate4	1032	EPIGALLOCATECHIN 3,5-DIGALLATE	0.0415531	1.00906
Plate4	1033	3beta-ACETOXYDEOXYANGOLENSIC ACID, METHYL ESTER	-1.13536	0.752328
Plate4	1034	EPICATECHIN	-0.289769	0.936789
Plate4	1035	DIHYDROXY (3alpha,12alpha)PREGNAN-20-ONE	-1.10228	0.759544
Plate4	1036	EPICATECHIN MONOGALLATE	-0.336978	0.92649
Plate4	1037	HOMOPTEROCARPIN	-0.824791	0.820077
Plate4	1038	CIANIDANOL	-0.870263	0.810158
Plate4	1039	STROPHANTHIDINIC ACID LACTONE ACETATE	-0.160813	0.96492
Plate4	1040	EPIGALLOCATECHIN-3-MONOGALLATE	-2.04974	0.552863
Plate4	1041	PENTYLENETETRAZOL	0.342298	1.05672
Plate4	1042	MEXICANOLIDE	-1.84479	0.694309
Plate4	1043	MELENGESTROL ACETATE	-0.662667	0.890193
Plate4	1044	UTILIN	-1.09855	0.817964
Plate4	1045	PHTHALYLSULFACETAMIDE	-1.52095	0.747971
Plate4	1046	ODORATONE	-0.74773	0.876097
Plate4	1047	TOPIRAMATE	-0.563357	0.906649
Plate4	1048	3-DEOXY-3beta-HYDROXYANGOLENSIC ACID METHYL ESTER	-1.72812	0.713642
Plate4	1049	GEMIFLOXACIN MESYLATE	-2.08747	0.654096
Plate4	1050	PRENYLETIN	-1.36979	0.773019
Plate4	1051	PRAVASTATIN SODIUM	-0.305521	0.949374
Plate4	1052	KHAYASIN C	-1.38373	0.770709
Plate4	1053	GABAPENTIN	-0.847552	0.859556
Plate4	1054	8beta-HYDROXYCARAPIN, 3,8-HEMIACETAL	-0.869546	0.855912
Plate4	1055	LEVALBUTEROL HYDROCHLORIDE	-2.55281	0.576987
Plate4	1056	3alpha-HYDROXY-3-DEOXYANGOLENSIC ACID METHYL ESTER	-0.974199	0.83857
Plate4	1057	METFORMIN HYDROCHLORIDE	-1.04878	0.826213
Plate4	1058	HYDROLYSIS PRODUCT OF BUSSEIN	-2.36098	0.608774
Plate4	1059	PREGABALIN	-0.535486	0.911267
Plate4	1060	8-HYDROXYCARAPINIC ACID	-1.50363	0.750841
Plate4	1061	2-ISOPROPYL-3-METHOXYCINNAMIC ACID	0.90254	1.15581
Plate4	1062	DIHYDROGAMBOGIC ACID	1.47413	1.25449
Plate4	1063	FORMONONETIN	0.332471	1.0574
Plate4	1064	CATECHIN PENTABENZOATE	1.14533	1.19773
Plate4	1065	ICHTHYNONE	1.7893	1.3089
Plate4	1066	THEAFLAVIN MONOGALLATES	-1.81434	0.686777
Plate4	1067	3beta-HYDROXYDEOXODIHYDRODEOXYGEDUNIN	1.0049	1.17348
Plate4	1068	PYROGALLIN	0.435557	1.07519
Plate4	1069	OLEANOLIC ACID ACETATE	0.734607	1.12682
Plate4	1070	GAMBOGIC ACID AMIDE	2.09959	1.36247
Plate4	1071	IMPERATORIN	0.643327	1.11106
Plate4	1072	GARCINOLIC ACID	-0.11025	0.980967
Plate4	1073	SMILAGENIN	-0.543486	0.906174
Plate4	1074	ACETYL ISOGAMBOGIC ACID	0.427445	1.07379
Plate4	1075	beta-SITOSTEROL	-0.76421	0.868069
Plate4	1076	EPIGALLOCATECHIN	-0.593831	0.897483
Plate4	1077	5alpha-ANDROSTAN-3,17-DIONE	-0.750956	0.870357
Plate4	1078	TETRAHYDROGAMBOGIC ACID	-0.564702	0.902511
Plate4	1079	ANDROSTERONE ACETATE	-0.343703	0.940664
Plate4	1080	POMIFERIN	0.316571	1.05465
Plate4	1081	PANTOPRAZOLE	-1.05691	0.768575
Plate4	1082	DEOXYKHIVORIN	-0.897521	0.803476
Plate4	1083	ELETRIPTAN HYDROBROMIDE	-0.777225	0.829817
Plate4	1084	7-DESACETOXY-6,7-DEHYDROGEDUNIN	-1.40305	0.692785
Plate4	1085	OSELTAMIVIR PHOSPHATE	-0.572369	0.874672
Plate4	1086	KHIVORIN	-1.01084	0.778664
Plate4	1087	SITAGLIPTIN	-0.373054	0.918315
Plate4	1088	EPOXYGEDUNIN	-1.95548	0.571823
Plate4	1089	DESLORATADINE HYDROCHLORIDE	-0.580776	0.872832
Plate4	1090	DEOXYANDIROBIN LACTONE	0.120074	1.02629
Plate4	1091	ZILEUTON	-0.422649	0.907455
Plate4	1092	DEOXYGEDUNOL ACETATE	-0.517321	0.886726
Plate4	1093	METHYLPHENIDATE HYDROCHLORIDE	-1.38219	0.697352
Plate4	1094	3-DEOXO-3beta-ACETOXYDEOXYDIHYDROGEDUNIN	-1.93235	0.576887
Plate4	1095	RABEPRAZOLE SODIUM	-1.64199	0.640466
Plate4	1096	3alpha-ACETOXYDIHYDRODEOXYGEDUNIN	-1.15851	0.746328
Plate4	1097	RISEDRONATE SODIUM HYDRATE	-1.19647	0.738018
Plate4	1098	3-DEOXO-3beta-HYDROXYMEXICANOLIDE 16-ENOL ETHER	-1.42188	0.68866
Plate4	1099	SUCRALFATE SODIUM (10% w/v in DMSO)	-0.987128	0.783856
Plate4	1100	1,2alpha-EPOXYDEACETOXYDIHYDROGEDUNIN	-1.32171	0.710595
Plate4	1101	ORSELLINIC ACID, ETHYL ESTER	0.270972	1.08033
Plate4	1102	OSAJIN	0.309868	1.09186
Plate4	1103	12a-HYDROXY-9-DEMETHYLMUNDUSERONE-8-CARBOXYLIC ACID	0.786435	1.23315
Plate4	1104	BISANHYDRORUTILANTINONE	0.54905	1.16277
Plate4	1105	GAMBOGIC ACID	-0.0868583	0.97425
Plate4	1106	PACHYRRHIZIN	0.0648957	1.01924
Plate4	1107	HAEMATOXYLIN	-0.173211	0.948649
Plate4	1108	GRAYANOTOXIN I	0.104293	1.03092
Plate4	1109	MUNDULONE	0.159558	1.0473
Plate4	1110	DERRUBONE	-0.0531778	0.984235
Plate4	1111	BRAZILIN	-0.000211179	0.999937
Plate4	1112	LANOSTEROL ACETATE	0.103055	1.03055
Plate4	1113	ROTENONE	-0.730516	0.783429
Plate4	1114	PYRROMYCIN	-0.323668	0.904044
Plate4	1115	ISOROTENONE	-0.170839	0.949353
Plate4	1116	EUPHOL	-0.0988071	0.970707
Plate4	1117	AKLAVINE HYDROCHLORIDE	-0.617511	0.816931
Plate4	1118	EVERNINIC ACID	0.160604	1.04761
Plate4	1119	LEOIDIN	-0.993817	0.70537
Plate4	1120	RUTILANTINONE	-0.752616	0.776877
Plate4	1121	SUCRALOSE	-0.409034	0.89475
Plate4	1122	TOTAROL ACETATE	-0.972076	0.749871
Plate4	1123	COLISTIN SULFATE	-0.733676	0.811215
Plate4	1124	TOTARALOLAL	-0.604478	0.844459
Plate4	1125	ARSENIC TRIOXIDE	-0.905622	0.766971
Plate4	1126	19-HYDROXYTOTAROL	-0.585228	0.849413
Plate4	1127	CLONAZEPAM	0.303607	1.07812
Plate4	1128	PODOTOTARIN	-0.703059	0.819093
Plate4	1129	BENZBROMARONE	-0.783378	0.798426
Plate4	1130	TOTAROL	0.218936	1.05634
Plate4	1131	BROMPERIDOL	-0.611328	0.842697
Plate4	1132	STROPHANTHIDIN	-1.5013	0.613694
Plate4	1133	CYPROHEPTADINE HYDROCHLORIDE	-1.10449	0.715799
Plate4	1134	SMILAGENIN ACETATE	0.0739275	1.01902
Plate4	1135	CLOFAZIMINE	-1.22986	0.68354
Plate4	1136	TOMATIDINE HYDROCHLORIDE	-1.43443	0.630902
Plate4	1137	THIOPENTAL SODIUM	-1.35495	0.651353
Plate4	1138	ALLOPREGNANOLONE	-1.18571	0.694901
Plate4	1139	PENTOBARBITAL	-0.760569	0.804295
Plate4	1140	3beta-HYDROXYISOALLOSPIROST-9(11)-ENE	-1.14112	0.706374
Plate4	1141	GANGALEOIDIN	0.339781	1.09918
Plate4	1142	CELASTROL	-1.47664	0.568973
Plate4	1143	FUMARPROTOCETRARIC ACID	0.684195	1.19971
Plate4	1144	PHENYLACETOHYDROXAMIC ACID	1.03375	1.30175
Plate4	1145	OBTUSAQUINONE	-0.604176	0.823643
Plate4	1146	CITRININ	0.780509	1.22783
Plate4	1147	ANTIAROL	1.7453	1.50945
Plate4	1148	DIHYDROMUNDULETONE	0.163569	1.04775
Plate4	1149	THEAFLAVIN	0.641468	1.18724
Plate4	1150	EPIAFZELECHIN TRIMETHYL ETHER	1.06586	1.31112
Plate4	1151	PECTOLINARIN	0.112404	1.03281
Plate4	1152	GENISTEIN	0.844133	1.2464
Plate4	1153	2',beta-DIHYDROXYCHALCONE	1.46715	1.42826
Plate4	1154	ACTINONIN	1.1563	1.33752
Plate4	1155	ISOTECTORIGENIN, 7-METHYL ETHER	-0.298911	0.912749
Plate4	1156	TYRAMINE	0.498357	1.14547
Plate4	1157	ASARYLALDEHYDE	0.183927	1.05369
Plate4	1158	PURPUROGALLIN	-0.31137	0.909112
Plate4	1159	GRISEOFULVIC ACID	0.120177	1.03508
Plate4	1160	DIMETHYLCAFFEIC ACID	0.219451	1.06406
Plate4	1161	DEXPANTHENOL	0.0840445	1.02174
Plate4	1162	HECOGENIN ACETATE	-0.805682	0.791602
Plate4	1163	HYDROCORTISONE VALERATE	-1.22627	0.682812
Plate4	1164	TIGOGENIN	0.419777	1.10858
Plate4	1165	CINOXACIN	-1.14978	0.702598
Plate4	1166	DIOSGENIN	-0.00237891	0.999385
Plate4	1167	SODIUM OXYBATE	0.136181	1.03522
Plate4	1168	PICROTIN	-0.181027	0.953175
Plate4	1169	CEFPROZIL	-0.217447	0.943755
Plate4	1170	1,3-DIDEACETYL-7-DEACETOXY-7-OXOKHIVORIN	0.236786	1.06125
Plate4	1171	PANTOTHENIC ACID(d) Na salt	-0.658742	0.82961
Plate4	1172	1,7-DIDEACETOXY-1,7-DIOXO-3-DEACETYLKHIVORIN	-1.02744	0.734242
Plate4	1173	PUROMYCIN HYDROCHLORIDE	-1.2603	0.674011
Plate4	1174	3,16-DIDEOXYMEXICANOLIDE-3beta-DIOL	-1.52463	0.605638
Plate4	1175	DESONIDE	-1.07138	0.722876
Plate4	1176	beta-AMYRIN	-0.818942	0.788172
Plate4	1177	DIETHYLTOLUAMIDE	-1.06547	0.724404
Plate4	1178	alpha-DIHYDROGEDUNOL	-0.455998	0.882051
Plate4	1179	NEBIVOLOL HYDROCHLORIDE	-0.812742	0.789776
Plate4	1180	XYLOCARPUS A	-0.845387	0.781332
Plate4	1181	2',4'-DIHYDROXYCHALCONE 4'-GLUCOSIDE	-0.337307	0.917629
Plate4	1182	2,5-DIHYDROXY-3,4-DIMETHOXY-4'-ETHOXYBENZOPHENONE	-0.794287	0.806035
Plate4	1183	4'-HYDROXYCHALCONE	0.811933	1.19827
Plate4	1184	DEHYDROVARIABILIN	0.0301167	1.00735
Plate4	1185	2,6-DIMETHOXYQUINONE	-0.288025	0.929664
Plate4	1186	CHLOROGENIC ACID	-0.657516	0.839434
Plate4	1187	KOPARIN	-1.06613	0.73965
Plate4	1188	QUINAMIDE ISOPROPYLIDENE	-0.204688	0.950015
Plate4	1189	2,3,4-TRIHYDROXY-4'-ETHOXYBENZOPHENONE	0.117535	1.0287
Plate4	1190	ALIZARIN	-0.469432	0.885364
Plate4	1191	2,3-DIHYDROXY-4-METHOXY-4'-ETHOXYBENZOPHENONE	-0.8264	0.798193
Plate4	1192	KHELLIN	0.429866	1.10497
Plate4	1193	PISCIDIC ACID	-0.691466	0.831144
Plate4	1194	HERNIARIN	-0.357886	0.912604
Plate4	1195	ROCCELLIC ACID	1.26872	1.30982
Plate4	1196	METHYL ORSELLINATE	0.0263014	1.00642
Plate4	1197	XANTHOXYLIN	0.590624	1.14423
Plate4	1198	ETHYL EVERNINATE	-0.692473	0.830898
Plate4	1199	METHYLXANTHOXYLIN	-0.961245	0.765263
Plate4	1200	IRIGINOL HEXAACEATATE	-1.59506	0.610486
Plate4	1201	RONNEL	-2.61666	0.694061
Plate4	1202	DEOXYGEDUNIN	-2.54427	0.702525
Plate4	1203	RETINYL PALMITATE	-2.09825	0.754674
Plate4	1204	DEACETOXY(7)-7-OXOKHIVORINIC ACID	-0.909732	0.893635
Plate4	1205	TETRAMIZOLE HYDROCHLORIDE	-0.193128	0.97742
Plate4	1206	MEROGEDUNIN	-3.6369	0.574775
Plate4	1207	RAMELTEON	1.10875	1.12963
Plate4	1208	DIHYDRO-7-DESACETYLDEOXYGEDUNIN	-1.64777	0.807343
Plate4	1209	TYROSINE	-1.14929	0.865626
Plate4	1210	DIHYDROFISSINOLIDE	-1.41803	0.834204
Plate4	1211	THIAMYLAL SODIUM	-1.08387	0.873275
Plate4	1212	DIHYDROGEDUNINIC ACID, METHYL ESTER	-3.64338	0.574018
Plate4	1213	HALOTHANE	-4.0267	0.5292
Plate4	1214	beta-DIHYDROGEDUNOL	-2.53697	0.703378
Plate4	1215	MEPARTRICIN	-2.67112	0.687694
Plate4	1216	3beta-ACETOXYDEOXODIHYDROGEDUNIN	-1.98102	0.76838
Plate4	1217	CLINDAMYCIN PALMITATE HYDROCHLORIDE	-2.84155	0.667767
Plate4	1218	PTAEROXYLIN	-3.88005	0.546346
Plate4	1219	MALATHION	-1.19019	0.860843
Plate4	1220	ENTANDROPHRAGMIN	-3.67823	0.569943
Plate4	1221	ANHYDROBRAZILIC ACID	0.223783	1.02482
Plate4	1222	EPOXY (4,5alpha)-4,5-DIHYDROSANTONIN	0.49698	1.05512
Plate4	1223	DEOXYSAPPANONE B 7,4'-DIMETHYL ETHER	0.98584	1.10933
Plate4	1224	2-METHOXYRESORCINOL	1.08163	1.11995
Plate4	1225	NORSTICTIC ACID PENTAACETATE	-0.889086	0.9014
Plate4	1226	DIPHENYLUREA	0.379203	1.04205
Plate4	1227	ACACETIN	1.16104	1.12876
Plate4	1228	METACETAMOL	1.00336	1.11127
Plate4	1229	XANTHONE	2.07867	1.23053
Plate4	1230	METHOXYCARBONYLSALICYLIC ACID	2.02201	1.22424
Plate4	1231	3-METHYLORSELLINIC ACID	0.561957	1.06232
Plate4	1232	1,4,5,8-TETRAHYDROXY-2,6-DIMETHYLANTHROQUINONE	-0.273362	0.969684
Plate4	1233	2-BENZOYL-5-METHOXYBENZOQUINONE	-2.33753	0.740766
Plate4	1234	4'-METHOXYCHALCONE	-0.00234154	0.99974
Plate4	1235	BENZYLHYDRAZINE HYDROCHLORIDE	-2.09683	0.767461
Plate4	1236	3-HYDROXYCOUMARIN	-1.65908	0.816006
Plate4	1237	ERGOSTEROL	-2.62379	0.70902
Plate4	1238	ARABITOL(D)	-0.353191	0.960831
Plate4	1239	ERGOSTEROL ACETATE	0.984886	1.10922
Plate4	1240	RETUSIN 7-METHYL ETHER	-1.91548	0.787572
Plate4	1241	TRYPAN BLUE	-1.46772	0.705199
Plate4	1242	LUNARINE	-1.57767	0.683114
Plate4	1243	OXIGLUTATIONE DISODIUM SALT	-0.0941899	0.981081
Plate4	1244	CRINAMINE	-0.623474	0.874771
Plate4	1245	ARIPIPRAZOLE	-1.38238	0.72234
Plate4	1246	PEUCENIN	-0.731394	0.853094
Plate4	1247	SODIUM TETRADECYL SULFATE	0.169045	1.03395
Plate4	1248	HETEROPEUCENIN, METHYL ETHER	-0.616669	0.876138
Plate4	1249	EVANS BLUE	-0.816398	0.836021
Plate4	1250	SOLASODINE	-0.873303	0.824591
Plate4	1251	COLESEVALAM HYDROCHLORIDE (high mol wt copolymer @10mg/ml)	-0.777336	0.843867
Plate4	1252	OBLIQUIN	-0.569701	0.885571
Plate4	1253	OCTODRINE	-1.43317	0.712139
Plate4	1254	DICTAMNINE	-1.3903	0.720748
Plate4	1255	FLUROTHYL	-0.936977	0.811802
Plate4	1256	OLEANOIC ACID	-1.18634	0.761715
Plate4	1257	PARAMETHADIONE	-1.72795	0.652929
Plate4	1258	FRIEDELIN	-0.939102	0.811375
Plate4	1259	PHYTONADIONE	-1.79093	0.640279
Plate4	1260	beta-AMYRIN ACETATE	-0.691959	0.861015
Plate4	1261	IRETOL	-0.227504	0.954304
Plate4	1262	ROBUSTIC ACID	-0.14828	0.970217
Plate4	1263	DAIDZEIN	-2.08223	0.58177
Plate4	1264	KUHLMANNIN	0.115495	1.0232
Plate4	1265	IRIDIN	0.0635494	1.01276
Plate4	1266	PSEUDO-ANISATIN	-0.0165508	0.996676
Plate4	1267	DALBERGIONE, 4-METHOXY-4'-HYDROXY-	-0.580273	0.883448
Plate4	1268	4'-METHOXYFLAVONE	0.49241	1.0989
Plate4	1269	APIGENIN	0.204862	1.04115
Plate4	1270	ARTHONIOIC ACID	-0.193458	0.961143
Plate4	1271	DEOXYSAPPANONE B 7,3'-DIMETHYL ETHER	-0.275124	0.944739
Plate4	1272	HAEMATOXYLIN PENTAACETATE	0.120585	1.02422
Plate4	1273	IRIGENIN TRIMETHYL ETHER	-0.488725	0.901836
Plate4	1274	CAPERATIC ACID	0.50701	1.10184
Plate4	1275	VIOLASTYRENE	-0.393485	0.920966
Plate4	1276	AVOCADYNE ACETATE	0.0735806	1.01478
Plate4	1277	4-METHOXYDALBERGIONE	-0.248536	0.95008
Plate4	1278	AVOCADYNE	-0.545462	0.89044
Plate4	1279	SAPPANONE A DIMETHYL ETHER	-0.3652	0.926647
Plate4	1280	DIHYDROCELASTRYL DIACETATE	-1.06548	0.785991
Plate5	1281	APOTOXICAROL	-1.44294	0.753332
Plate5	1282	CHRYSANTHEMIC ACID, ETHYL ESTER	-0.343981	0.941197
Plate5	1283	HYDROXYTOLUIC ACID	-0.847429	0.855133
Plate5	1284	ACONITIC ACID	-3.79443	0.351347
Plate5	1285	PYROCATECHUIC ACID	-1.36282	0.767028
Plate5	1286	CHAULMOOGRIC ACID, ETHYL ESTER	-0.678901	0.883943
Plate5	1287	ONONETIN	-0.901136	0.845952
Plate5	1288	LARIXINIC ACID	-0.0350856	0.994002
Plate5	1289	CHLORQUINALDOL	0.269387	1.04605
Plate5	1290	DJENKOLIC ACID	-0.470691	0.919536
Plate5	1291	VERATRIC ACID	0.0965084	1.0165
Plate5	1292	QUINIC ACID	0.921753	1.15757
Plate5	1293	CHLORMEZANONE	-0.24923	0.957395
Plate5	1294	EPIANDROSTERONE	-0.41586	0.928909
Plate5	1295	1,3-DIPROPYL-8-CYCLOPENTYLXANTHINE [DPCPX]	0.921035	1.15745
Plate5	1296	HYPOXANTHINE	0.659303	1.11271
Plate5	1297	HYDROXYTACRINE MALEATE	-0.144655	0.975271
Plate5	1298	HELENINE	1.778	1.30395
Plate5	1299	N-HYDROXYMETHYLNICOTINAMIDE	0.195222	1.03337
Plate5	1300	ADONITOL	-0.700556	0.880241
Plate5	1301	HARMANE	-0.367001	0.937262
Plate5	1302	L-LEUCYL-L-ALANINE	-0.173351	0.970366
Plate5	1303	HARMINE	0.363548	1.06215
Plate5	1304	Tfa-VAL-TYR-VAL-OH	-0.459596	0.921433
Plate5	1305	MIMOSINE	0.244266	1.04176
Plate5	1306	PHENETHYL CAFFEATE (CAPE)	-0.30653	0.947599
Plate5	1307	NORHARMAN	0.0922509	1.01577
Plate5	1308	S-(1,2-DICARBOXYETHYL)GLUTATHIONE	0.123988	1.0212
Plate5	1309	PALMATINE CHLORIDE	-0.213438	0.963513
Plate5	1310	RESVERATROL	0.05985	1.01023
Plate5	1311	CORYNANTHINE	-0.916323	0.843356
Plate5	1312	CADAVERINE TARTRATE	-0.186584	0.968104
Plate5	1313	KYNURAMINE	-1.00848	0.827603
Plate5	1314	CAMPTOTHECIN	-0.0805537	0.986229
Plate5	1315	KYNURENINE	0.0316329	1.00541
Plate5	1316	CELLOBIOSE (D[+])	-0.663013	0.886659
Plate5	1317	TRIGONELLINE	0.864785	1.14783
Plate5	1318	ARISTOLOCHIC ACID	0.805531	1.1377
Plate5	1319	ESCULETIN	0.764891	1.13076
Plate5	1320	ABSCISIC ACID (cis,trans; +/-)	1.91085	1.32666
Plate5	1321	N-ACETYLNEURAMIC ACID	-0.0441646	0.992151
Plate5	1322	PHYTOL	-1.01032	0.820455
Plate5	1323	ACECAINIDE HYDROCHLORIDE	-0.0193173	0.996567
Plate5	1324	QUASSIN	0.490784	1.08722
Plate5	1325	DESMETHYLDIHYDROCAPSAICIN	-1.05906	0.811793
Plate5	1326	CHAULMOOGRIC ACID	-0.261372	0.953551
Plate5	1327	8-CYCLOPENTYLTHEOPHYLLINE	-0.601352	0.893133
Plate5	1328	VISNAGIN	-0.192066	0.965868
Plate5	1329	ISOBUTYLMETHYLXANTHINE	-0.88246	0.843176
Plate5	1330	GLUCOSAMINIC ACID	-0.434177	0.922842
Plate5	1331	EFAROXAN HYDROCHLORIDE	0.317979	1.05651
Plate5	1332	THYMOQUINONE	-1.01935	0.81885
Plate5	1333	N-METHYL (-)EPHEDRINE	-0.542912	0.903518
Plate5	1334	RHODINYL ACETATE	1.02828	1.18274
Plate5	1335	KAINIC ACID	-0.438868	0.922008
Plate5	1336	RHAMNETIN	-0.943583	0.832314
Plate5	1337	LORGLUMIDE SODIUM	-0.30675	0.945487
Plate5	1338	CLOFIBRIC ACID	1.20471	1.21409
Plate5	1339	1R,2S-PHENYLPROPYLAMINE	-1.21178	0.784652
Plate5	1340	COTININE	-0.816964	0.854816
Plate5	1341	AESCULIN	2.64149	1.14815
Plate5	1342	ASTAXANTHIN	0.989866	1.05552
Plate5	1343	CHOLIC ACID, METHYL ESTER	-2.50552	0.859473
Plate5	1344	ABRINE (L)	-0.441727	0.975225
Plate5	1345	LITHOCHOLIC ACID	-1.86391	0.895459
Plate5	1346	HARMOL HYDROCHLORIDE	0.230771	1.01294
Plate5	1347	PROTOVERATRINE A	-0.706056	0.960399
Plate5	1348	DEOXYADENOSINE	-0.931223	0.947771
Plate5	1349	PROTOVERATRINE B	-1.27808	0.928316
Plate5	1350	SCOPOLETIN	-0.906271	0.94917
Plate5	1351	CARNOSINE	-1.53467	0.913925
Plate5	1352	AMYGDALIN	-1.81454	0.898228
Plate5	1353	GINKGOLIDE A	-2.26201	0.873131
Plate5	1354	ELLAGIC ACID	-1.91041	0.892851
Plate5	1355	GITOXIN	-3.02884	0.830122
Plate5	1356	GLUTATHIONE	-2.20403	0.876383
Plate5	1357	GLUTAMINE (D)	-1.01215	0.943232
Plate5	1358	MONOCROTALINE	2.00889	1.11267
Plate5	1359	18alpha-GLYCYRRHETINIC ACID	0.79212	1.04443
Plate5	1360	HEMATEIN	-6.66053	0.626431
Plate5	1361	MEXAMINE	-0.580909	0.933135
Plate5	1362	BROXYQUINOLINE	-1.34183	0.84555
Plate5	1363	1-(2-METHOXYPHENYL)PIERAZINE HYDROCHLORIDE	-1.75852	0.797588
Plate5	1364	CARNITINE (dl) HYDROCHLORIDE	-1.74791	0.798809
Plate5	1365	AMINOBENZTROPINE	-1.08678	0.874907
Plate5	1366	DICHLOROPHENE	-3.51686	0.595197
Plate5	1367	METYROSINE	-0.129783	0.985062
Plate5	1368	FLOPROPIONE	0.607112	1.06988
Plate5	1369	7-HYDROXYETHYLTHEOPHYLLINE	-0.621463	0.928467
Plate5	1370	HEXESTROL	-1.22754	0.858706
Plate5	1371	TILORONE	-0.877154	0.899036
Plate5	1372	HEXETIDINE	-1.25876	0.855112
Plate5	1373	ACACETIN DIACETATE	1.42701	1.16425
Plate5	1374	IPRONIAZID SULFATE	-0.391355	0.954954
Plate5	1375	ORSELLINIC ACID	-1.27282	0.853494
Plate5	1376	OCTOPAMINE HYDROCHLORIDE	1.26118	1.14517
Plate5	1377	SOLIDAGENONE	-1.68008	0.806616
Plate5	1378	PREGNENOLONE	-1.05316	0.878778
Plate5	1379	STICTIC ACID	-2.11773	0.756242
Plate5	1380	VINCAMINE	-0.501931	0.942226
Plate5	1381	ENOXOLONE	-0.238132	0.96688
Plate5	1382	BENZYL ISOTHIOCYANATE	0.22772	1.03167
Plate5	1383	GLAFENINE	-1.36028	0.81081
Plate5	1384	MORIN	-2.52658	0.6486
Plate5	1385	ETHAVERINE HYDROCHLORIDE	-0.242478	0.966276
Plate5	1386	DINITOLMIDE	1.19475	1.16617
Plate5	1387	DROPROPIZINE	-0.973658	0.864582
Plate5	1388	ARTEMISININ	2.17993	1.30319
Plate5	1389	1R,9S-HYDRASTINE	-0.0128266	0.998216
Plate5	1390	BUCLADESINE	0.910123	1.12658
Plate5	1391	3-HYDROXYFLAVONE	1.32962	1.18493
Plate5	1392	CHROMOCARB	0.138511	1.01926
Plate5	1393	FERULIC ACID	0.310663	1.04321
Plate5	1394	PIPENZOLATE BROMIDE	-0.29179	0.959418
Plate5	1395	BERBAMINE HYDROCHLORIDE	-0.684115	0.904853
Plate5	1396	ALEXIDINE HYDROCHLORIDE	13.5005	2.87767
Plate5	1397	FENDILINE HYDROCHLORIDE	-0.582782	0.918946
Plate5	1398	PRIDINOL METHANESULFONATE	1.34984	1.18774
Plate5	1399	PICROTOXININ	-0.257467	0.964191
Plate5	1400	AMBROXOL HYDROCHLORIDE	-0.259325	0.963933
Plate5	1401	EUPARIN	-1.87278	0.730497
Plate5	1402	AJMALINE	-0.440951	0.936545
Plate5	1403	SPHONDIN	-0.00257813	0.999629
Plate5	1404	ACEMETACIN	-1.17608	0.830756
Plate5	1405	AGELASINE (stereochemistry of diterpene unknown)	-1.38357	0.800897
Plate5	1406	BENFLUOREX HYDROCHLORIDE	-0.303703	0.956296
Plate5	1407	ISOPIMPINELLIN	-1.5652	0.77476
Plate5	1408	KYNURENIC ACID	-0.947537	0.863644
Plate5	1409	GIBBERELLIC ACID	-0.66731	0.903971
Plate5	1410	MELATONIN	0.155264	1.02234
Plate5	1411	1-MONOPALMITIN	2.3275	1.33494
Plate5	1412	ACETYLTRYPTOPHANAMIDE	0.854179	1.12292
Plate5	1413	ISOBERGAPTENE	-0.382169	0.945004
Plate5	1414	ACETYLTRYPTOPHAN	-0.652539	0.906096
Plate5	1415	JUGLONE	-1.11381	0.839717
Plate5	1416	N-ACETYLPROLINE	-0.978293	0.859219
Plate5	1417	PIMPINELLIN	-0.242101	0.96516
Plate5	1418	ARCAINE SULFATE	1.53805	1.22133
Plate5	1419	LOBARIC ACID	-2.02525	0.708555
Plate5	1420	CITROPTEN	-0.439282	0.936785
Plate5	1421	PROTOPORPHYRIN IX	-0.24689	0.956333
Plate5	1422	URAPIDIL	-0.479339	0.915219
Plate5	1423	PERUVOSIDE	-0.640897	0.886645
Plate5	1424	CLOFOCTOL	1.26489	1.22372
Plate5	1425	PIMETHIXENE MALEATE	-0.951286	0.831746
Plate5	1426	DIOSMIN	-0.0630777	0.988843
Plate5	1427	3-AMINOPROPANESULPHONIC ACID	0.557623	1.09863
Plate5	1428	FIPEXIDE HYDROCHLORIDE	0.463316	1.08195
Plate5	1429	5-AMINOPENTANOIC ACID HYDROCHLORIDE	-0.032408	0.994268
Plate5	1430	NIFENAZONE	0.934772	1.16533
Plate5	1431	NEROL	-0.374009	0.933849
Plate5	1432	NIMESULIDE	-1.8492	0.672932
Plate5	1433	SULFAPHENAZOLE	-0.632817	0.888074
Plate5	1434	6alpha-METHYLPREDNISOLONE ACETATE	0.356953	1.06313
Plate5	1435	SULMAZOLE	0.445374	1.07877
Plate5	1436	HEXAMETHONIUM BROMIDE	0.324218	1.05734
Plate5	1437	ACETAMINOSALOL	-0.107249	0.981031
Plate5	1438	D-PHENYLALANINE	0.0944531	1.01671
Plate5	1439	AZOBENZENE	1.54236	1.2728
Plate5	1440	PEMPIDINE TARTRATE	0.528037	1.09339
Plate5	1441	CRASSIN ACETATE	-2.02874	0.690745
Plate5	1442	CHRYSIN	0.386685	1.05894
Plate5	1443	ANISODAMINE	-1.92087	0.70719
Plate5	1444	ACETYLGLUCOSAMINE	-0.647841	0.901245
Plate5	1445	KOBUSONE	0.364606	1.05558
Plate5	1446	6,4'-DIHYDROXYFLAVONE	0.392212	1.05979
Plate5	1447	5-HYDROXYIMINOISOCARYOPHYLLENE	0.546649	1.08333
Plate5	1448	7,2'-DIHYDROXYFLAVONE	-0.342093	0.947852
Plate5	1449	SENECRASSIDIOL 6-ACETATE	-0.612596	0.906618
Plate5	1450	7,4'-DIHYDROXYFLAVONE	-0.485302	0.926022
Plate5	1451	4,4'-DIMETHOXYDALBERGIONE	-1.07802	0.83567
Plate5	1452	4-METHYLESCULETIN	-1.1431	0.82575
Plate5	1453	CADIN-4-EN-10-OL	-0.94268	0.856301
Plate5	1454	3',4'-DIMETHOXYFLAVONE	0.168297	1.02565
Plate5	1455	LARIXOL	-0.799153	0.87818
Plate5	1456	6,4'-DIMETHOXYFLAVONE	0.944185	1.14393
Plate5	1457	LARIXOL ACETATE	-0.219198	0.966586
Plate5	1458	NARINGENIN	-1.00689	0.846513
Plate5	1459	EPI(13)TORULOSOL	-1.42873	0.782208
Plate5	1460	NEOHESPERIDIN DIHYDROCHALCONE	0.750538	1.11441
Plate5	1461	TODRALAZINE HYDROCHLORIDE	0.296281	1.04609
Plate5	1462	EXALAMIDE	1.38869	1.21602
Plate5	1463	ESTRADIOL METHYL ETHER	-0.0438687	0.993176
Plate5	1464	URIDINE TRIPHOSPHATE TRISODIUM	0.331227	1.05152
Plate5	1465	ESTRADIOL-3-SULFATE, SODIUM SALT	0.521661	1.08115
Plate5	1466	SALINOMYCIN, SODIUM	-0.877223	0.863544
Plate5	1467	ERYSOLIN	0.124013	1.01929
Plate5	1468	SAFROLE	0.476189	1.07407
Plate5	1469	TOLPERISONE HYDROCHLORIDE	0.589289	1.09167
Plate5	1470	OXOTREMORINE SESQUIFUMARATE	0.576075	1.08961
Plate5	1471	PRIMULETIN	0.223984	1.03484
Plate5	1472	PRONETALOL HYDROCHLORIDE	-0.181332	0.971793
Plate5	1473	TOLFENAMIC ACID	-0.9281	0.85563
Plate5	1474	N-METHYL-D-ASPARTIC ACID (NMDA)	-0.037021	0.994241
Plate5	1475	ZAPRINAST	0.406552	1.06324
Plate5	1476	PARTHENOLIDE	0.132898	1.02067
Plate5	1477	RETINOL	-0.833137	0.870402
Plate5	1478	1-PHENYLBIGUANIDE HYDROCHLORIDE	-0.23235	0.963857
Plate5	1479	LAPACHOL	-1.09884	0.829071
Plate5	1480	GABOXADOL HYDROCHLORIDE	-0.0943493	0.985324
Plate5	1481	METAMECONINE	-3.06572	0.722495
Plate5	1482	QUERCITRIN	-1.35168	0.877648
Plate5	1483	8-HYDROXY-15,16-BISNOR-11-LABDEN-13-ONE	-1.56861	0.858012
Plate5	1484	XANTHURENIC ACID	-0.970331	0.912167
Plate5	1485	EPOXY (1,11)HUMULENE	-0.233704	0.978845
Plate5	1486	LOBELINE HYDROCHLORIDE	-0.486325	0.955978
Plate5	1487	2-METHYLENE-5-(2,5-DIOXOTETRAHYDROFURAN-3-YL)-6-OXO--10,10-DIMETHYLBICYCLO[7: 2: 0]UNDECANE	-0.159422	0.985569
Plate5	1488	HECOGENIN	-1.81413	0.835787
Plate5	1489	beta-CARYOPHYLLENE ALCOHOL	-0.26845	0.9757
Plate5	1490	CALCEIN	-2.66489	0.758777
Plate5	1491	3-AMINO-beta-PINENE	-2.10258	0.809677
Plate5	1492	TETRAC	-2.10164	0.809762
Plate5	1493	3-NOR-3-OXOPANASINSAN-6-OL	-2.39135	0.783538
Plate5	1494	ALLOXAN	-0.146816	0.98671
Plate5	1495	2-METHOXY-5 (6)EPOXY-TETRAHYDROCARYOPHYLLENE	-2.91747	0.735914
Plate5	1496	BERBERINE CHLORIDE	-1.64235	0.851337
Plate5	1497	ISOKOBUSONE	-1.81038	0.836126
Plate5	1498	CANTHARIDIN	-1.25359	0.886527
Plate5	1499	3,7-EPOXYCARYOPHYLLAN-6-OL	-2.72544	0.753297
Plate5	1500	BETULIN	-1.85466	0.832118
Plate5	1501	KINETIN RIBOSIDE	-0.349373	0.959178
Plate5	1502	3-AMINOBENZAMIDE	-1.65014	0.807193
Plate5	1503	KARANJIN	-1.39035	0.837548
Plate5	1504	HOMIDIUM BROMIDE	-2.27361	0.734344
Plate5	1505	OLEANDRIN	-0.35019	0.959083
Plate5	1506	CEVADINE	-0.236983	0.97231
Plate5	1507	HUMULENE (alpha)	-1.99349	0.767074
Plate5	1508	RAMIFENAZONE	-0.775153	0.909429
Plate5	1509	BUFEXAMAC	-1.41075	0.835164
Plate5	1510	PATULIN	-0.020343	0.997623
Plate5	1511	DIACERIN	-0.334125	0.96096
Plate5	1512	CLENBUTEROL HYDROCHLORIDE	-1.47619	0.827518
Plate5	1513	FOSFOSAL	0.064216	1.0075
Plate5	1514	PERICIAZINE	-0.918289	0.892704
Plate5	1515	METAMPICILLIN SODIUM	-0.111726	0.986946
Plate5	1516	RIBOSTAMYCIN SULFATE	-0.296164	0.965395
Plate5	1517	PRALIDOXIME MESYLATE	-0.193833	0.977352
Plate5	1518	THIOCTIC ACID	-1.67992	0.803713
Plate5	1519	PIROMIDIC ACID	-0.559295	0.93465
Plate5	1520	CACODYLIC ACID	-1.18711	0.861295
Plate5	1521	2-HYDROXY-5 (6)EPOXY-TETRAHYDROCARYOPHYLLENE	-1.33388	0.848128
Plate5	1522	CARMINIC ACID	-1.16913	0.866886
Plate5	1523	3,7-EPOXYCARYOPHYLLAN-6-ONE	0.259338	1.02953
Plate5	1524	BERGENIN	0.284534	1.0324
Plate5	1525	CLOVANEDIOL DIACETATE	-1.31995	0.849715
Plate5	1526	BICUCULLINE (+)	-0.85164	0.903035
Plate5	1527	15-NORCARYOPHYLLEN-3-ONE	0.761143	1.08666
Plate5	1528	CEPHALOTAXINE	-1.27515	0.854815
Plate5	1529	LONCHOCARPIC ACID	0.738616	1.0841
Plate5	1530	CARYLOPHYLLENE OXIDE	-0.257131	0.970724
Plate5	1531	EUGENYL BENZOATE	-1.70561	0.805805
Plate5	1532	URSOCHOLANIC ACID	-1.14855	0.86923
Plate5	1533	3-PINANONE OXIME	-1.0252	0.883274
Plate5	1534	CARYOPHYLLENE [t(-)]	-1.5763	0.820527
Plate5	1535	3-HYDROXY-4-(SUCCIN-2-YL)-CARYOLANE delta-LACTONE	-0.753743	0.914181
Plate5	1536	LATHOSTEROL	-1.30649	0.851247
Plate5	1537	DEHYDRO (11,12)URSOLIC ACID LACTONE	-2.80558	0.680565
Plate5	1538	CHOLEST-5-EN-3-ONE	-1.53432	0.825307
Plate5	1539	3-OXOURSAN (28-13)OLIDE	-0.299113	0.965944
Plate5	1540	CHOLEST-4,6-DIEN-3-ONE	-0.887148	0.898992
Plate5	1541	5-CHLOROINDOLE-2-CARBOXYLIC ACID	-0.588291	0.916817
Plate5	1542	TULOBUTEROL	-1.87881	0.73434
Plate5	1543	ACETYLCARNITINE	-0.637302	0.909887
Plate5	1544	METHOXYAMINE HYDROCHLORIDE	-0.747569	0.894295
Plate5	1545	6,7-DICHLORO-3-HYDROXY-2-QUINOXALINECARBOXYLIC ACID	-0.746636	0.894427
Plate5	1546	DIMETHYL 4,4-o-PHENYLENE-BIS (3-THIOPHANATE)	-0.549829	0.922255
Plate5	1547	IMIDAZOL-4-YLACETIC ACID SODIUM SALT	-1.49925	0.788009
Plate5	1548	AGMATINE SULFATE	-1.17424	0.833964
Plate5	1549	4-NAPHTHALIMIDOBUTYRIC ACID	0.680279	1.09619
Plate5	1550	BATYL ALCOHOL	0.726547	1.10273
Plate5	1551	alpha-CYANO-3-HYDROXYCINNAMIC ACID	-0.173579	0.975456
Plate5	1552	CAFESTOL ACETATE	-1.44209	0.796091
Plate5	1553	SUCCINYLACETONE	-1.14707	0.837807
Plate5	1554	CAFFEIC ACID	-0.404125	0.942857
Plate5	1555	GOSSYPOL-ACETIC ACID COMPLEX	-2.07075	0.7072
Plate5	1556	GLUCITOL-4-GUCOPYANOSIDE	-0.391314	0.944669
Plate5	1557	PERILLIC ACID (-)	-1.80245	0.745137
Plate5	1558	CONESSINE	-0.698926	0.901173
Plate5	1559	QUINOLINIC ACID	-1.35815	0.80796
Plate5	1560	CONVALLATOXIN	-0.598048	0.915437
Plate5	1561	DEHYDROABIETAMIDE	-5.82974	0.761502
Plate5	1562	CHOLESTANONE	-3.53117	0.855538
Plate5	1563	MUUROLLADIE-3-ONE	-1.38863	0.94319
Plate5	1564	7-OXOCHOLESTEROL	-5.00856	0.795097
Plate5	1565	BISABOLOL	-0.972146	0.960229
Plate5	1566	CITRULLINE	0.870028	1.03559
Plate5	1567	BISABOLOL ACETATE	1.1832	1.04841
Plate5	1568	CHOL-11-ENIC ACID	-1.39896	0.942768
Plate5	1569	CEDROL	-3.09717	0.873293
Plate5	1570	BILIRUBIN	-8.94792	0.633935
Plate5	1571	VERATRINE SULFATE	-1.7737	0.927437
Plate5	1572	S-ISOCORYDINE (+)	-3.81273	0.844019
Plate5	1573	HESPERIDIN	-4.16369	0.829661
Plate5	1574	CORALYNE CHLORIDE	-4.29825	0.824156
Plate5	1575	ANABASINE HYDROCHLORIDE	-2.22244	0.909079
Plate5	1576	BOLDINE	-8.04767	0.670765
Plate5	1577	HESPERETIN	-3.88923	0.840889
Plate5	1578	HARMALINE	0.466718	1.01909
Plate5	1579	CEDRYL ACETATE	-3.53126	0.855534
Plate5	1580	HARMALOL HYDROCHLORIDE	-0.697036	0.971484
Plate5	1581	ANTHRAQUINONE	-5.74255	0.765069
Plate5	1582	CONIFERYL ALCOHOL	-0.778417	0.968154
Plate5	1583	ANTIMYCIN A (A1 shown)	-5.51758	0.774272
Plate5	1584	CAFESTOL	-1.13703	0.953484
Plate5	1585	p-FLUOROPHENYLALANINE	-4.24553	0.826313
Plate5	1586	BAICALEIN	-0.26064	0.989337
Plate5	1587	GUVACINE HYDROCHLORIDE	-1.79508	0.926562
Plate5	1588	TRIPTOPHENOLIDE	-5.20229	0.787171
Plate5	1589	CYCLOLEUCINE	-0.114652	0.99531
Plate5	1590	CENTAUREIN	0.693718	1.02838
Plate5	1591	ISOGUVACINE HYDROCHLORIDE	1.01638	1.04158
Plate5	1592	UBIDECARENEONE	4.71981	1.19309
Plate5	1593	AMINOCYCLOPROPANECARBOXYLIC ACID	-0.264142	0.989194
Plate5	1594	alpha-MANGOSTIN	0.518883	1.02123
Plate5	1595	N (g)-NITRO-L-ARGININE	-1.68835	0.930929
Plate5	1596	HEDERAGENIN	-0.868461	0.964471
Plate5	1597	d[-Arg-2]KYOTORPHAN ACETATE	0.320915	1.01313
Plate5	1598	SAPINDOSIDE A	7.32547	1.29969
Plate5	1599	DIPROTIN A	-1.36163	0.944295
Plate5	1600	GOSSYPOL	-5.33408	0.78178
Plate6	1601	EVOXINE	-2.20419	0.863024
Plate6	1602	BLASTICIDIN S	-1.53238	0.904772
Plate6	1603	LUPININE	-0.880983	0.945252
Plate6	1604	4-(3-BUTOXY-4-METHOXYBENZYL)IMIDAZOLIDIN-2-ONE	-0.276912	0.982792
Plate6	1605	SALSOLIDINE	-0.706848	0.956074
Plate6	1606	L-BUTHIONINE SULFOXIMINE	-1.13613	0.929397
Plate6	1607	THERMOPSINE PERCHLORATE	-2.10455	0.869215
Plate6	1608	AMINOETHOXYDIPHENYLBORANE	-15.9263	0.0102789
Plate6	1609	LAGOCHILIN	-2.26832	0.859038
Plate6	1610	11a-ACETOXYPROGESTERONE	-2.43376	0.848757
Plate6	1611	SALSOLINE	-2.77057	0.827826
Plate6	1612	21-ACETOXYPREGNENOLONE	-0.664578	0.958701
Plate6	1613	CYTISINE	-1.98287	0.876777
Plate6	1614	GOSSYPIN	-1.86974	0.883807
Plate6	1615	beta-ESCIN	3.19794	1.19873
Plate6	1616	PLUMBAGIN	-8.16138	0.492821
Plate6	1617	3-DESHYDROXYSAPPANOL TRIMETHYL ETHER	-0.573782	0.964343
Plate6	1618	2',4'-DIHYDROXYCHALCONE	-1.13693	0.929347
Plate6	1619	COSMOSIIN HEXAACETATE	1.08616	1.0675
Plate6	1620	VALINOMYCIN	-0.931438	0.942117
Plate6	1621	BICUCULLINE(-) METHIODIDE	-1.63202	0.89858
Plate6	1622	INDOLE-2-CARBOXYLIC ACID	-1.62034	0.899306
Plate6	1623	RHIZOCARPIC ACID	-9.41139	0.415141
Plate6	1624	NEROLIDOL	-1.44002	0.910512
Plate6	1625	LIPOAMIDE	-2.30957	0.856475
Plate6	1626	LAWSONE	-4.59803	0.714261
Plate6	1627	PEONIFLORIN	-2.7358	0.829987
Plate6	1628	GUAIAZULENE	-2.78276	0.827069
Plate6	1629	CRYPTOTANSHINONE	-3.70371	0.769838
Plate6	1630	GENTIOPICROSIDE	-2.42528	0.849284
Plate6	1631	NORSTICTIC ACID TRIACETATE	-4.32735	0.731082
Plate6	1632	HYDROXYVALERENIC ACID	-2.71193	0.83147
Plate6	1633	TANSHINONE IIA	-3.96264	0.753747
Plate6	1634	SOYASAPOGENOL B	-0.899863	0.944079
Plate6	1635	STRYCHNINE METHIODIDE	-0.0857884	0.994669
Plate6	1636	3,4-DIMETHOXYCINNAMIC ACID	0.043167	1.00268
Plate6	1637	PIPERIC ACID	1.03243	1.06416
Plate6	1638	MENTHYL BENZOATE	-2.2637	0.859325
Plate6	1639	DIHYDROTANSHINONE I	-3.07748	0.808754
Plate6	1640	URSOLIC ACID	-1.75613	0.890867
Plate6	1641	TRIACETYLRESVERATROL	-0.209956	0.98175
Plate6	1642	SUMARESINOLIC ACID	-1.11207	0.903337
Plate6	1643	FUCOSTANOL	0.204968	1.01782
Plate6	1644	PIPLARTINE	-2.85838	0.751544
Plate6	1645	LOGANIN	-3.05469	0.73448
Plate6	1646	MANGIFERIN	-2.33688	0.796874
Plate6	1647	FRAXETIN	-1.39457	0.878781
Plate6	1648	3',6-DIHYDROXYFLAVONE	-1.0363	0.909922
Plate6	1649	UVAOL	-1.52622	0.867338
Plate6	1650	3-AMINO-1,2,4-TRIAZOLE	-1.45136	0.873845
Plate6	1651	EMBELIN	-1.7922	0.844218
Plate6	1652	N-PHENYLANTHRANILIC ACID	-1.5725	0.863315
Plate6	1653	RHOIFOLIN	-0.75273	0.934571
Plate6	1654	2,2'-AZO-bis-2-AMINOPROPANE	-0.379042	0.967053
Plate6	1655	BETULINIC ACID	-0.32252	0.971966
Plate6	1656	2,3-DICHLORO-5,8-DIHYDROXYNAPTHOQUINONE	-2.96765	0.742046
Plate6	1657	DIHYDROCELASTROL	-6.50423	0.434639
Plate6	1658	HINOKITIOL	-1.63704	0.857705
Plate6	1659	PHENOTHRIN	-2.24222	0.805102
Plate6	1660	2-ETHYL-2-THIOPSEUDOUREA HYDROBROMIDE	-2.91781	0.746378
Plate6	1661	11alpha-HYDROXYPROGESTERONE HEMISUCCINATE	-0.492946	0.951435
Plate6	1662	KOJIC ACID	-1.03027	0.898498
Plate6	1663	DIHYDROLIPOAMIDE	-0.90051	0.911282
Plate6	1664	CARAPIN-8(9)-ENE	-0.754324	0.925684
Plate6	1665	LACCAIC ACID A	-1.05766	0.8958
Plate6	1666	LECANORIC ACID	1.41726	1.13963
Plate6	1667	ETHIONINE	-0.111538	0.989011
Plate6	1668	GUAIOL(-)	-0.734	0.927686
Plate6	1669	MANGOSTIN TRIMETHYL ETHER	-1.54212	0.848071
Plate6	1670	BIOCHANIN A, 7-METHYL ETHER	-2.00061	0.8029
Plate6	1671	1-HYDROXY-3,6,7-TRIMETHOXY-2,8-DIPRENYLXANTHONE	0.588686	1.058
Plate6	1672	CINNAMIC ACID	-0.381757	0.962389
Plate6	1673	PROXYPHYLLINE	-0.0800724	0.992111
Plate6	1674	BIXIN	0.0340203	1.00335
Plate6	1675	PANTETHINE	1.44906	1.14276
Plate6	1676	1,2-DIMETHYLHYDRAZINE HYDROCHLORIDE	-1.68331	0.834161
Plate6	1677	PANGAMIC ACID SODIUM	0.893509	1.08803
Plate6	1678	OMEGA-3-ACID ESTERS (EPA shown)	-1.80329	0.82234
Plate6	1679	CLEMIZOLE HYDROCHLORIDE	-0.0504638	0.995028
Plate6	1680	DIHYDROJASMONIC ACID	0.775833	1.07643
Plate6	1681	METHOPRENE (S)	-0.688933	0.943394
Plate6	1682	2-AMINOGUANIDINE HEMISULFATE	0.308558	1.02535
Plate6	1683	TETRACHLOROISOPHTHALONITRILE	-1.96136	0.838846
Plate6	1684	AURIN TRICARBOXYLIC ACID	-1.94467	0.840217
Plate6	1685	HIERACIN	-1.91328	0.842796
Plate6	1686	4,4'-DIISOTHIOCYANOSTILBENE-2,2'-SUFONIC ACID SODIUM SALT	-3.17619	0.73903
Plate6	1687	FORMESTANE	-0.822559	0.932415
Plate6	1688	2-METHYL-4-(PIPERIDIN-1-YLCARBOXY)-5-ISOPROPYLPHENYLTRIMETHYLAMMONIUM CHLORIDE	-1.07249	0.911879
Plate6	1689	DIFFRACTAIC ACID	-1.70062	0.860269
Plate6	1690	ACADESINE	-3.30231	0.728668
Plate6	1691	CARNOSIC ACID	-3.80057	0.687728
Plate6	1692	DESOXYPEGANINE HYDROCHLORIDE	-1.29097	0.893928
Plate6	1693	LINAMARIN	-1.76625	0.854877
Plate6	1694	BAMBUTEROL HYDROCHLORIDE	-1.08057	0.911216
Plate6	1695	3,7-DIHYDROXYFLAVONE	-0.89052	0.926831
Plate6	1696	GARLICIN	-1.67851	0.862086
Plate6	1697	TRIMEDLURE	-0.641454	0.947295
Plate6	1698	ASIATIC ACID	-1.96066	0.838903
Plate6	1699	DAPHNETIN	0.143246	1.01177
Plate6	1700	AURAPTENE	-1.04988	0.913737
Plate6	1701	ETHAMIVAN	-2.59905	0.875153
Plate6	1702	DIHYDROJASMONIC ACID, METHYL ESTER	-3.04386	0.853786
Plate6	1703	GUANIDINE CARBONATE	1.06538	1.05118
Plate6	1704	5,7-DIMETHOXYISOFLAVONE	-2.15797	0.89634
Plate6	1705	THIODIGLYCOL	-3.03908	0.854016
Plate6	1706	5,7-DIHYDROXYISOFLAVONE	-7.65278	0.632393
Plate6	1707	APIOLE	-1.3932	0.933077
Plate6	1708	8-IODOCATECHIN TETRAMETHYL ETHER	-2.15221	0.896617
Plate6	1709	2-THIOURACIL	-4.18431	0.799004
Plate6	1710	ROTENONIC ACID, METHYL ETHER	-5.15154	0.752542
Plate6	1711	BUTYL PARABEN	-0.460669	0.977871
Plate6	1712	4-ACETOXYPHENOL	-3.88127	0.813561
Plate6	1713	DOCOSANOL	-1.96355	0.90568
Plate6	1714	2-METHOXYXANTHONE	0.424669	1.0204
Plate6	1715	DECAMETHONIUM BROMIDE	-1.74264	0.916291
Plate6	1716	PRASTERONE ACETATE	-4.02035	0.80688
Plate6	1717	alpha-CYANO-4-HYDROXYCINNAMIC ACID	-2.6346	0.873445
Plate6	1718	alpha-HYDROXYDEOXYCHOLIC ACID	-2.7342	0.868661
Plate6	1719	GLYCYRRHIZIC ACID, AMMONIUM SALT	-4.25786	0.795471
Plate6	1720	METHYL DEOXYCHOLATE	-0.747343	0.964101
Plate6	1721	ANCITABINE HYDROCHLORIDE	-0.355743	0.971673
Plate6	1722	RUBESCENSIN A	-2.78488	0.778248
Plate6	1723	ARTENIMOL	-1.83804	0.853642
Plate6	1724	CULMORIN	-1.66181	0.867675
Plate6	1725	GLICLAZIDE	-1.63526	0.869789
Plate6	1726	L(+/-)-ALLIIN	-2.39173	0.809553
Plate6	1727	DIMAPRIT DIHYDROCHLORIDE	-2.36959	0.811317
Plate6	1728	RHODOCLADONIC ACID	-2.57689	0.79481
Plate6	1729	LEUCODIN	-3.19717	0.745419
Plate6	1730	BAEOMYCESIC ACID	-1.70587	0.864167
Plate6	1731	NIMUSTINE	-0.987849	0.92134
Plate6	1732	LUPANYL ACID HYDROCHLORIDE	-1.86188	0.851743
Plate6	1733	NORCANTHARIDIN	-2.36383	0.811775
Plate6	1734	SPARTEINE HYDROIODIDE	-4.03538	0.678674
Plate6	1735	APHYLLIC ACID	-0.819272	0.934764
Plate6	1736	LUPANINE PERCHLORATE	-1.67201	0.866862
Plate6	1737	ANABASAMINE HYDROCHLORIDE	-2.50408	0.800607
Plate6	1738	TROXERUTIN	-2.28986	0.817665
Plate6	1739	PTERYXIN	-3.50166	0.721172
Plate6	1740	SINOMENINE	0.949241	1.07559
Plate6	1741	ETHOXYQUIN	-0.998342	0.948902
Plate6	1742	CHOLESTAN-3beta,5alpha,6beta-TRIOL	-2.18957	0.887931
Plate6	1743	DIGOXIGENIN	0.02264	1.00116
Plate6	1744	5alpha-CHOLESTAN-3beta-OL-6-ONE	-3.29542	0.83133
Plate6	1745	ALOIN	-4.14269	0.787964
Plate6	1746	STIGMASTA-4,22-DIEN-3-ONE	-1.30045	0.933439
Plate6	1747	MUCIC ACID	-2.93053	0.850006
Plate6	1748	3beta-HYDROXY-23,24-BISNORCHOL-5-ENIC ACID	-5.04715	0.741671
Plate6	1749	NIZATIDINE	-2.80702	0.856328
Plate6	1750	JUAREZIC ACID	-2.41009	0.876644
Plate6	1751	4-NONYLPHENOL	-1.59133	0.918551
Plate6	1752	HAEMATOMMIC ACID, ETHYL ESTER	-4.81078	0.753769
Plate6	1753	NIFLUMIC ACID	-4.00094	0.795219
Plate6	1754	ESTRONE BENZOATE	-3.46792	0.822501
Plate6	1755	INOSINE	0.49288	1.02523
Plate6	1756	CHOLESTERYL ACETATE	-4.13036	0.788595
Plate6	1757	LIMONIN	-4.86618	0.750933
Plate6	1758	TRICHLORMETHINE	-3.44596	0.823625
Plate6	1759	PERSEITOL	-2.06535	0.894289
Plate6	1760	METERGOLINE	-4.37001	0.776329
Plate6	1761	MARMESIN ACETATE	-0.747027	0.927285
Plate6	1762	THEANINE	-1.63606	0.840746
Plate6	1763	OSTHOL	0.71911	1.07
Plate6	1764	GINKGOLIC ACID	-0.631108	0.938568
Plate6	1765	URSINOIC ACID	-1.50025	0.853966
Plate6	1766	MADECASSIC ACID	-1.49431	0.854544
Plate6	1767	RHETSININE	0.0982969	1.00957
Plate6	1768	HUPERZINE A	-1.1175	0.891223
Plate6	1769	ASARININ (-)	-1.798	0.824984
Plate6	1770	SILIBININ	-0.570877	0.944431
Plate6	1771	PRISTIMERIN	-3.66707	0.643049
Plate6	1772	ICARIIN	-1.67746	0.836716
Plate6	1773	3-METHYLXANTHINE	-0.410077	0.960083
Plate6	1774	NOBILETIN	0.515006	1.05013
Plate6	1775	TETRANDRINE	-1.45324	0.858542
Plate6	1776	TANGERITIN	0.529001	1.05149
Plate6	1777	ISOLIQUIRITIGENIN	-1.95476	0.809724
Plate6	1778	3,4-DIHYDROXYCARANE	-0.56322	0.945176
Plate6	1779	CANTHAXANTHIN (euglenanone)	-0.787914	0.923305
Plate6	1780	3-HYDROXY-3',4'-DIMETHOXYFLAVONE	-1.56982	0.847194
Plate6	1781	CARBADOX	-0.545727	0.957929
Plate6	1782	CHRYSOPHANOL	-1.66752	0.871449
Plate6	1783	2,6-DI-t-BUTYL-4-METHYLPHENOL	-2.42006	0.813435
Plate6	1784	HYMECROMONE METHYL ETHER	-0.768267	0.940773
Plate6	1785	GARDENIN B	-0.445096	0.965687
Plate6	1786	BERGAPTEN	1.71942	1.13255
Plate6	1787	PHENYLBUTYRIC ACID	-1.33297	0.89724
Plate6	1788	PHLORIDZIN	-0.641788	0.950524
Plate6	1789	MUNDULONE ACETATE	-2.89822	0.776572
Plate6	1790	SANTONIN	0.148741	1.01147
Plate6	1791	ACEXAMIC ACID	-1.31998	0.898241
Plate6	1792	CHRYSANTHEMYL ALCOHOL	-1.45726	0.887658
Plate6	1793	AMRINONE	-1.66452	0.87168
Plate6	1794	ISORESERPINE	-2.02154	0.844157
Plate6	1795	PYRITHYLDIONE	-1.14856	0.911456
Plate6	1796	ARBUTIN	-0.557484	0.957023
Plate6	1797	BROMOPRIDE	0.546599	1.04214
Plate6	1798	ISOSAFROLE	-1.4684	0.886799
Plate6	1799	CITIOLONE	-2.09775	0.838282
Plate6	1800	MELEZITOSE	-0.997947	0.923067
Plate6	1801	BOVINOCIDIN (3-nitropropionic acid)	-1.05999	0.9423
Plate6	1802	BIOCHANIN A, DIMETHYL ETHER	-2.55276	0.861042
Plate6	1803	DIPLOSALSALATE	-1.89328	0.896941
Plate6	1804	PERILLYL ALCOHOL	-0.960877	0.947695
Plate6	1805	N,N-HEXAMETHYLENEAMILORIDE	-0.238594	0.987012
Plate6	1806	GENETICIN	-1.57914	0.914041
Plate6	1807	FENBUTYRAMIDE	-1.7896	0.902584
Plate6	1808	REBAMIPIDE	-0.103723	0.994354
Plate6	1809	2-MERCAPTOBENZOTHIAZOLE	-0.40279	0.978074
Plate6	1810	6-AMINONICOTINAMIDE	1.45821	1.07938
Plate6	1811	CRUSTECDYSONE	-0.21736	0.988168
Plate6	1812	PROTIONAMIDE	0.978906	1.05329
Plate6	1813	2,3-DIHYDROXY-6,7-DICHLOROQUINOXALINE	-1.13884	0.938008
Plate6	1814	CARMOFUR	-1.52664	0.916898
Plate6	1815	18-AMINOABIETA-8,11,13-TRIENE SULFATE	-1.6142	0.912132
Plate6	1816	INDOLE-3-CARBINOL	-2.30031	0.874784
Plate6	1817	EPICATECHIN PENTAACETATE	-3.49098	0.809971
Plate6	1818	CEPHARANTHINE	-5.22071	0.715815
Plate6	1819	BETAMIPRON	-2.80888	0.847101
Plate6	1820	BISSALICYL FUMARATE	-1.5707	0.9145
Plate6	1821	HEPTAMINOL HYDROCHLORIDE	-1.38919	0.937035
Plate6	1822	QUERCETIN TETRAMETHYL (5,7,3',4') ETHER	-1.53184	0.930569
Plate6	1823	MECLOFENOXATE HYDROCHLORIDE	-3.95136	0.820905
Plate6	1824	XANTHOPTERIN	-1.76929	0.919807
Plate6	1825	1,4-NAPHTHOQUINONE	-5.08971	0.769309
Plate6	1826	PHLORETIN	-7.98152	0.638237
Plate6	1827	CHLORANIL	-3.26039	0.852223
Plate6	1828	MENTHONE	-2.30699	0.895436
Plate6	1829	STIGMASTEROL	-2.27099	0.897067
Plate6	1830	GEDUNOL	-2.58436	0.882864
Plate6	1831	LANOSTEROL	-2.22076	0.899344
Plate6	1832	PELLETIERINE HYDROCHLORIDE	-2.30211	0.895657
Plate6	1833	ESTRAGOLE	-3.03764	0.862319
Plate6	1834	GLUTAMINE (L)	-0.312615	0.985831
Plate6	1835	PIRINIXIC ACID	-3.58996	0.837285
Plate6	1836	CALCIUM GLUCEPTATE	0.562507	1.0255
Plate6	1837	AMINOETHYLISOTHIOUREA DIHYDROBROMIDE	-3.74661	0.830185
Plate6	1838	MANNITOL	-3.41083	0.845404
Plate6	1839	ESCULIN MONOHYDRATE	0.931923	1.04224
Plate6	1840	BENTAZON	0.171556	1.00778
Plate6	1841	PICROPODOPHYLLOTOXIN	-0.859198	0.941772
Plate6	1842	SOLANESOL	-0.557463	0.962221
Plate6	1843	VINDOLINE	-2.34056	0.841381
Plate6	1844	SOLANESYL ACETATE	-0.556044	0.962317
Plate6	1845	L-DEOXYALLIIN	-2.42564	0.835615
Plate6	1846	4'-DEMETHYLEPIPODOPHYLLOTOXIN	-0.760647	0.948451
Plate6	1847	DIHYDROMYRISTICIN	-0.870345	0.941017
Plate6	1848	MILTEFOSINE	-1.73664	0.882309
Plate6	1849	2,3-DIMERCAPTOSUCCINIC ACID	-1.28087	0.913196
Plate6	1850	OXICONAZOLE NITRATE	-1.70902	0.88418
Plate6	1851	TRIMEBUTINE MALEATE	-2.80824	0.809686
Plate6	1852	3,3'-DIINDOLYLMETHANE	-3.88628	0.736628
Plate6	1853	3H-1,2-DITHIOLE-3-THIONE	-1.51121	0.897586
Plate6	1854	SECURININE	-2.58955	0.824507
Plate6	1855	ASTRAGALOSIDE IV	-2.70969	0.816365
Plate6	1856	CARBIMAZOLE	-1.05975	0.928181
Plate6	1857	3-BROMO-3,4,4-TRIMETHYL-3,4-DIHYDRODIAZETE-1.2-DIOXIDE	-1.17482	0.920383
Plate6	1858	4-AMINOETHYLBENZENESULFONYL FLUORIDE HYDROCHLORIDE	-2.81853	0.808989
Plate6	1859	DEMETHYLNOBILETIN	0.927399	1.06285
Plate6	1860	VALERYL SALYCILATE	-1.86863	0.873363
Plate6	1861	DICYCLOHEXYLUREA	-1.79535	0.900477
Plate6	1862	SODIUM PHENYLBUTYRATE	-0.308301	0.98291
Plate6	1863	3-HYDROXYTYRAMINE	1.19646	1.06632
Plate6	1864	SODIUM PHENYLACETATE	-0.289425	0.983956
Plate6	1865	ETHACRIDINE LACTATE	-2.33352	0.870644
Plate6	1866	XYLOSE	-0.417557	0.976853
Plate6	1867	TRIFLUMURON	-2.78844	0.845426
Plate6	1868	SORBITOL	-0.833004	0.953823
Plate6	1869	DIFLUBENZURON	-0.779759	0.956775
Plate6	1870	DERRUSTONE	-2.88515	0.840065
Plate6	1871	BENZANTHRONE	1.79851	1.0997
Plate6	1872	METHYL ROBUSTONE	-1.0841	0.939904
Plate6	1873	CAPSANTHIN	1.4047	1.07787
Plate6	1874	DERRUSNIN	-1.26862	0.929676
Plate6	1875	NONOXYNOL-9	-2.51194	0.860753
Plate6	1876	N-METHYLISOLEUCINE	-2.05481	0.886094
Plate6	1877	DIALLYL SULFIDE	-0.890553	0.950633
Plate6	1878	HAEMATOMMIC ACID	-2.09533	0.883848
Plate6	1879	3-ISOBUTYL-1-METHYLXANTHINE (IBMX)	0.922975	1.05116
Plate6	1880	ISOPEONOL	-0.0717107	0.996025
Plate6	1881	BACCATIN III	-0.635148	0.921183
Plate6	1882	L-ALANINOL	-1.03888	0.871083
Plate6	1883	TANSHINONE IIA SULFONATE SODIUM	-0.984884	0.877783
Plate6	1884	L-PHENYLALANINOL	-1.76869	0.780518
Plate6	1885	3-BROMO-4-METHYL-3,4-HEXAMETHYLENE-3,4-DIHYDRODIAZETE-1.2-DIOXIDE	-0.9741	0.879121
Plate6	1886	7-NITROINDAZOLE	-0.77042	0.904397
Plate6	1887	KASUGAMYCIN HYDROCHLORIDE	-0.749521	0.90699
Plate6	1888	CURCUMIN	-3.07787	0.618059
Plate6	1889	2,5-DI-t-BUTYL-4-HYDROXYANISOLE	-2.2884	0.716027
Plate6	1890	LUFENURON	-0.816051	0.898734
Plate6	1891	ESTRIOL TRIACETATE	-1.18862	0.852501
Plate6	1892	HYGROMYCIN B	-1.06987	0.867237
Plate6	1893	SALVINORIN A	-1.04047	0.870885
Plate6	1894	3,4',5,6,7-PENTAMETHOXYFLAVONE	-1.09282	0.864389
Plate6	1895	1-(2-TRIFLUOROMETHYLPHENYL)IMIDAZOLE	-0.788924	0.9021
Plate6	1896	SINENSETIN	0.0439154	1.00545
Plate6	1897	3-BROMO-7-NITROINDAZOLE	-0.828353	0.897207
Plate6	1898	5-HYDROXY-2',4',7,8-TETRAMETHOXYFLAVONE	0.0798696	1.00991
Plate6	1899	6-PHENYL-4-AZOBICYCLO[5.4.0]UNDECA-7,9,11-TRIENE-9,10-DIOL	-0.702989	0.912764
Plate6	1900	HEXAMETHYLQUERCETAGETIN	-0.270304	0.966457
Plate6	1901	PURPURIN	-2.45172	0.695759
Plate6	1902	2-HYDROXY-3,4-DIMETHOXYBENZOIC ACID	-1.37292	0.829631
Plate6	1903	SECNIDAZOLE	-1.53964	0.808942
Plate6	1904	N-METHYLBENZYLAMINE HYDROCHLORIDE	-1.52245	0.811075
Plate6	1905	TRIADIMEFON	-0.954386	0.881568
Plate6	1906	METHOXYVONE	-1.2178	0.84888
Plate6	1907	DIBENZOYLMETHANE	-1.06215	0.868195
Plate6	1908	CHAULMOSULFONE	-1.47841	0.81654
Plate6	1909	CEPHALOSPORIN C SODIUM	-1.37245	0.829689
Plate6	1910	QUERCETIN PENTAMETHYL ETHER	-1.01335	0.874251
Plate6	1911	CHOLIC ACID	-1.58041	0.803883
Plate6	1912	2,6-DIHYDROXY-4-METHOXYTOLUENE	-1.01906	0.873542
Plate6	1913	DROFENINE HYDROCHLORIDE	-1.24789	0.845146
Plate6	1914	CREATININE	-1.66191	0.793769
Plate6	1915	LINALOOL (+)	-1.17047	0.854753
Plate6	1916	SAPPANONE A TRIMETHYL ETHER	-0.565169	0.929867
Plate6	1917	PIPEMIDIC ACID	-0.87872	0.890957
Plate6	1918	4-HYDROXY-6-METHYLPYRAN-2-ONE	-0.933513	0.884158
Plate6	1919	5-FLUOROINDOLE-2-CARBOXYLIC ACID	-0.843306	0.895352
Plate6	1920	3-METHOXYCATECHOL	-1.08147	0.865797
Plate7	1921	TETRAHYDROSAPPANONE A TRIMETHYL ETHER	-0.49924	0.931961
Plate7	1922	LIQUIRITIGENIN DIMETHYL ETHER	-0.405824	0.944692
Plate7	1923	N-METHYLANTHRANILIC ACID	-0.0858089	0.988306
Plate7	1924	PAEONOL	0.0597912	1.00815
Plate7	1925	ANDROSTA-1,4-DIEN-3,17-DIONE	0.449162	1.06121
Plate7	1926	HYDROXYPROGESTERONE	-0.695012	0.90528
Plate7	1927	PUNCTAPORONIN B	-0.950326	0.870485
Plate7	1928	MECYSTEINE HYDROCHLORIDE	-0.56445	0.923074
Plate7	1929	HYDROQUINIDINE	-1.06437	0.854942
Plate7	1930	QUERCETIN	-1.03815	0.858515
Plate7	1931	gamma-AMINOBUTYRIC ACID	-0.536571	0.92642
Plate7	1932	ROSOLIC ACID	-2.09868	0.712209
Plate7	1933	NARINGIN	-1.01611	0.860661
Plate7	1934	VULPINIC ACID	-2.29857	0.684798
Plate7	1935	BERGAPTOL	-2.5619	0.648688
Plate7	1936	3,4'-DIHYDROXYFLAVONE	-0.383998	0.947343
Plate7	1937	2',4-DIHYDROXY-3,4',6'-TRIMETHOXYCHALCONE	-2.23958	0.692888
Plate7	1938	2',5'-DIHYDROXY-4-METHOXYCHALCONE	-1.78838	0.754761
Plate7	1939	GOSSYPETIN	-3.08359	0.57715
Plate7	1940	3,5-DIHYDROXYFLAVONE	-2.15286	0.70478
Plate7	1941	2',4'-DIHYDROXY-3,4-DIMETHOXYCHALCONE	-2.37973	0.855881
Plate7	1942	GARDENIN A	-0.784257	0.952505
Plate7	1943	HARPAGOSIDE	-2.494	0.848961
Plate7	1944	2',3-DIHYDROXY-4,4',6'-TRIMETHOXYCHALCONE	-1.78	0.892202
Plate7	1945	2',4'-DIHYDROXY-4-METHOXYCHALCONE	-4.01762	0.756689
Plate7	1946	GERALDOL	-1.43316	0.913207
Plate7	1947	DIPTERYXIN	-5.04359	0.694555
Plate7	1948	ATRAZINE	-4.22613	0.744062
Plate7	1949	COUMOPHOS	-4.68644	0.716185
Plate7	1950	2,4,5-TRICHLOROPHENOXYACETIC ACID	-6.78499	0.589095
Plate7	1951	METHYL PARATHIONE	-0.519834	0.9514
Plate7	1952	PROPOXUR	1.21228	1.11334
Plate7	1953	AZINPHOS METHYL	-1.75307	0.836105
Plate7	1954	DIURON	-1.48204	0.861444
Plate7	1955	PROPAZINE	-0.434844	0.959346
Plate7	1956	PROMETRYN	-0.302382	0.97173
Plate7	1957	2,4-DICHLOROPHENOXYBUTYRIC ACID, METHYL ESTER	-0.902643	0.915611
Plate7	1958	GLYPHOSATE	-2.03423	0.809818
Plate7	1959	DICHLOBENIL	-0.532082	0.950255
Plate7	1960	PENTACHLOROPHENOL	-1.4914	0.860568
Plate7	1961	TRIFLURALIN	-1.30066	0.86852
Plate7	1962	SIMAZINE	0.867143	1.08766
Plate7	1963	DICHLORODIPHENYLTRICHLOROETHANE	0.201906	1.02041
Plate7	1964	ARTEMISIN	-1.50815	0.847545
Plate7	1965	HEDERACOSIDE C	-1.73394	0.824721
Plate7	1966	DIOSMETIN	-1.26335	0.872292
Plate7	1967	TOMATINE	12.1388	2.22708
Plate7	1968	HELICIN	0.333962	1.03376
Plate7	1969	SENNOSIDE B	-2.17028	0.780613
Plate7	1970	d,l-threo-3-HYDROXYASPARTIC ACID	-1.62681	0.835551
Plate7	1971	CYCLOVERATRYLENE	-0.92081	0.936228
Plate7	1972	PIPERONYLIC ACID	-1.4698	0.898207
Plate7	1973	ERIODYCTOL	-0.26213	0.981846
Plate7	1974	NORSTICTIC ACID	-2.93356	0.796832
Plate7	1975	12a-HYDROXY-5-DEOXYDEHYDROMUNDUSERONE	-2.25097	0.844106
Plate7	1976	APIIN	-2.39066	0.834432
Plate7	1977	PHENACYLAMINE HYDROCHLORIDE	-3.24191	0.775477
Plate7	1978	o-VERATRALDEHYDE	-2.50175	0.826738
Plate7	1979	1,3,5-TRIMETHOXYBENZENE	-1.97696	0.863083
Plate7	1980	2,4-DICHLOROPHENOXYACETIC ACID, METHYL ESTER	-4.26087	0.704907
Plate7	1981	METHOXYCHLOR	-1.72022	0.846056
Plate7	1982	HEPTACHLOR	-1.04015	0.906915
Plate7	1983	PHOSALONE	-1.22905	0.890011
Plate7	1984	2,4-DICHLOROPHENOXYACETIC ACID, ISOOCTYL ESTER	-1.53024	0.863057
Plate7	1985	DIMETHOATE	-0.986827	0.911688
Plate7	1986	METHAMIDOPHOS	-0.189795	0.983015
Plate7	1987	TOXAPHENE	-0.779572	0.930235
Plate7	1988	AZADIRACHTIN	-0.322318	0.971155
Plate7	1989	DICHLORODIPHENYLDICHLOROETHYLENE	-2.07329	0.814459
Plate7	1990	ALDICARB	-5.50171	0.507646
Plate7	1991	ENDOSULFAN	-1.7229	0.841156
Plate7	1992	2,4-DICHLOROPHENOXYBUTYRIC ACID	-0.537788	0.950419
Plate7	1993	CHLORDANE	-0.673238	0.937931
Plate7	1994	UMBELLIFERONE	-0.861257	0.920596
Plate7	1995	TRYPTAMINE	-0.843464	0.922237
Plate7	1996	NIPECOTIC ACID	-0.227078	0.979064
Plate7	1997	METYROSINE	-0.899837	0.917039
Plate7	1998	NONIC ACID	-1.629	0.849814
[truncated: 642 more rows]
