# Supplementary material for: P2Y1 purinergic receptor identified as a diabetes target in a small-molecule screen to reverse circadian β-cell failure
Source: eLife. 2022 Feb 21;11:e75132. doi: 10.7554/eLife.75132 (PMC8860442; doi:10.7554/eLife.75132)
Supplement: Supplementary file 2. [file elife-75132-supp2.xlsx]

## Sheet: Sheet1
Supplementary File 2: Results of differential expression analysis in IVM-treated WT and P2ry1-/- β cells
Gene.Name	WT Contr RNA1	WT Contr RNA2	WT Contr RNA3	WT Contr RNA4	WT IVM RNA1	WT IVM RNA2	WT IVM RNA3	WT IVM RNA4	P2ry1KO Contr RNA1	P2ry1KO Contr RNA2	P2ry1KO Contr RNA3	P2ry1KO Contr RNA4	P2ry1KO IVM RNA1	P2ry1KO IVM RNA2	P2ry1KO IVM RNA3	P2ry1KO IVM RNA3	P-adj WT (IVM vs Veh)	Log2 Fold Ch WT (IVM vs Veh)	P-adj KO (IVM vs Veh)	Log2 Fold Ch KO (IVM vs Veh)
Mup3	92.2396	34.8123	54.0765	41.4891	11.1276	2.44646	5.91148	3.41782	0.865142	0.748319	8.93074	6.32836	11.9662	3.39714	3.899	4.81133	1.22703e-10	-3.21617	0.997738	0.519458
Egr1	207.958	205.973	120.877	167.339	344.214	584.704	525.137	582.169	333.945	268.646	250.805	268.164	365.368	342.262	334.34	340.642	2.66143e-06	1.53743	0.997738	0.310141
Serpina1d	58.6979	23.2082	17.4953	24.8934	3.7092	4.07743	1.97049	1.13927	0.865142	2.99327	8.18651	2.37313	8.77522	0.849286	0.974751	3.84907	2.66143e-06	-3.42608	0.998689	0.0140707
Aldob	73.7917	39.1638	34.9906	70.5314	20.7715	4.89292	11.823	12.532	29.4148	24.6945	25.3038	28.4776	24.7302	12.7393	35.091	13.4717	4.20671e-06	-2.11039	0.997738	-0.325845
Junb	110.688	114.59	128.829	114.786	159.496	234.86	234.489	264.312	151.4	112.248	110.146	143.179	141.201	163.912	170.581	239.604	4.20671e-06	0.924232	0.997738	0.471339
Serpina1b	97.2709	42.0648	38.1716	70.5314	20.7715	16.3097	12.8082	18.2284	24.224	15.7147	26.7922	18.194	30.3144	16.9857	27.293	23.0944	4.20671e-06	-1.8489	0.997738	0.208261
Apoa1	174.417	72.5256	77.9337	136.914	29.6736	9.78584	14.7787	15.9498	6.05599	8.2315	5.2096	12.6567	29.5167	12.7393	17.5455	11.5472	6.82178e-06	-2.70386	0.997738	1.16525
Plg	40.25	18.8567	12.7239	41.4891	3.7092	4.07743	2.95574	2.27855	0	2.24496	3.72114	0.791045	5.58423	2.54786	5.8485	3.84907	1.14858e-05	-3.0872	0.997738	1.36299
Fos	65.4063	49.3174	42.9431	41.4891	69.7329	128.031	136.949	158.359	70.0765	44.8991	54.3287	61.7015	52.6513	73.8879	77.0053	119.321	2.47951e-05	1.30686	0.997738	0.483295
Car3	62.0521	43.5153	28.6287	47.0209	20.7715	3.26195	5.91148	6.83565	1.73028	2.99327	2.23269	1.58209	7.17973	0.849286	4.87375	6.73587	2.80055e-05	-2.24692	0.997738	1.19436
Pzp	78.823	33.3618	27.0382	33.1912	15.5786	4.89292	6.89673	6.83565	6.05599	0.748319	4.46537	3.16418	11.1685	0.849286	2.92425	4.81133	2.80055e-05	-2.28649	0.997738	0.488344
Hp	60.375	15.9556	31.8097	55.3187	13.3531	3.26195	3.94099	9.11419	4.32571	1.49664	4.46537	6.32836	13.5617	1.69857	9.74751	0.962267	3.20623e-05	-2.43874	0.997738	0.665351
Pck1	58.6979	18.8567	15.9048	31.8083	7.4184	4.89292	0	3.41782	2.59543	2.99327	3.72114	5.53731	9.57297	0.849286	3.899	3.84907	3.31033e-05	-2.91246	0.997738	0.30997
Cat	67.0834	18.8567	22.2668	49.7869	12.6113	5.7084	9.85247	5.69637	6.05599	4.48991	7.44228	4.74627	5.58423	7.64357	5.8485	3.84907	0.000174728	-2.19048	0.997761	0.0224709
Apoa2	68.7605	37.7133	33.4002	60.8506	18.546	15.4942	10.8377	22.7855	18.168	6.73487	6.69806	18.9851	21.5392	11.89	18.5203	17.3208	0.000380661	-1.57152	0.997738	0.473186
Gnmt	30.1875	20.3072	15.9048	22.1275	4.45104	0.815486	2.95574	5.69637	0	0.748319	2.97691	3.16418	2.39324	0.849286	2.92425	0	0.000380661	-2.70199	0.997738	-0.165506
Alb	1376.89	485.921	566.212	1019.25	255.193	95.4119	85.7165	166.334	77.8628	25.4428	54.3287	74.3582	213.796	41.615	106.248	44.2643	0.000385025	-2.51245	0.997738	0.812001
Acaa1b	38.5729	11.6041	7.95242	16.5956	1.48368	0	0.985247	1.13927	1.73028	0.748319	0.744228	0	1.5955	0.849286	1.9495	0	0.000433483	-4.36787	0.997738	0.479578
Apoh	40.25	11.6041	15.9048	23.5105	2.22552	2.44646	1.97049	6.83565	2.59543	0.748319	1.48846	2.37313	1.5955	1.69857	0.974751	0.962267	0.000439586	-2.81983	0.997738	-0.426608
Kng1	25.1563	15.9556	14.3144	34.5742	4.45104	2.44646	5.91148	1.13927	0	1.49664	4.46537	1.58209	10.3707	1.69857	0.974751	5.7736	0.000490766	-2.66435	0.997738	1.31091
Ces3a	40.25	10.1536	9.5429	15.2127	1.48368	0	0	1.13927	0.865142	0.748319	0.744228	1.58209	4.78649	0.849286	0.974751	0.962267	0.000538695	-4.79647	0.997738	0.985719
Vtn	40.25	15.9556	14.3144	26.2764	5.93472	2.44646	3.94099	4.5571	3.46057	1.49664	0	3.16418	11.1685	0.849286	2.92425	0	0.000538695	-2.50335	0.997738	0.93499
Apoe	397.469	200.171	176.544	354.04	106.083	53.8221	45.3214	84.3063	43.2571	24.6945	20.0942	26.8955	64.6176	30.5743	53.6113	24.0567	0.00055096	-1.95775	0.997738	0.606329
Apoc1	35.2188	11.6041	11.1334	22.1275	2.22552	1.63097	3.94099	2.27855	0.865142	0.748319	1.48846	1.58209	7.17973	0.849286	2.92425	0	0.00056625	-3.00246	0.997738	1.25403
Bhmt	50.3125	10.1536	15.9048	42.872	6.67656	5.7084	2.95574	6.83565	0.865142	1.49664	2.97691	1.58209	9.57297	2.54786	1.9495	1.92453	0.000594674	-2.41359	0.997738	1.22673
Uox	43.6042	14.5051	17.4953	30.4253	10.3858	0.815486	0.985247	3.41782	4.32571	4.48991	0.744228	1.58209	8.77522	1.69857	2.92425	0.962267	0.000740158	-2.68566	0.997738	0.41019
F2	30.1875	11.6041	19.0858	13.8297	3.7092	1.63097	2.95574	1.13927	1.73028	0.748319	1.48846	3.16418	2.39324	0	3.899	0.962267	0.00099281	-2.92212	0.998689	0.0207647
Trf	306.906	105.887	95.429	218.509	54.1543	25.2801	16.7492	28.4819	12.9771	5.23823	14.1403	17.403	46.2694	11.0407	19.495	9.62267	0.00110512	-2.53324	0.997738	0.807595
Cyp2e1	87.2084	33.3618	41.3526	94.0419	19.2878	8.97035	4.92624	10.2535	5.19085	2.99327	5.2096	4.74627	15.1572	6.79429	14.6213	2.8868	0.00116306	-2.53756	0.997738	1.13652
Cyp3a11	95.5938	33.3618	41.3526	69.1484	15.5786	9.78584	1.97049	9.11419	5.19085	0.748319	2.97691	4.74627	13.5617	3.39714	8.77276	4.81133	0.00174901	-2.69077	0.997738	1.19318
Ahsg	102.302	49.3174	41.3526	94.0419	20.0297	3.26195	10.8377	14.8106	6.92113	1.49664	5.2096	7.1194	15.1572	3.39714	4.87375	5.7736	0.00250774	-2.54851	0.997738	0.527385
Hrg	16.7708	7.25256	4.77145	15.2127	0.74184	0	0	0	0.865142	0	2.23269	0.791045	2.39324	0	0	0	0.00283477	-5.31693	0.997738	-0.621067
Apoa5	30.1875	13.0546	9.5429	26.2764	4.45104	4.07743	0	4.5571	0.865142	0	1.48846	0	2.39324	0	1.9495	0.962267	0.00379637	-2.56803	0.997738	1.17805
C4b	35.2188	11.6041	9.5429	22.1275	3.7092	2.44646	4.92624	2.27855	1.73028	0	0	1.58209	1.5955	0.849286	1.9495	0.962267	0.00379637	-2.53778	0.997738	0.738143
Serpina1a	67.0834	29.0102	17.4953	55.3187	17.8041	9.78584	13.7935	12.532	9.51656	8.97982	10.4192	14.2388	23.1347	3.39714	20.4698	9.62267	0.00379637	-1.63452	0.997738	0.398083
Fabp1	41.9271	8.70307	14.3144	23.5105	8.16024	0.815486	0.985247	3.41782	0.865142	0.748319	0.744228	5.53731	8.77522	0.849286	3.899	0	0.00409548	-2.65762	0.997738	0.8081
Itih4	26.8333	14.5051	14.3144	23.5105	7.4184	1.63097	2.95574	2.27855	3.46057	0.748319	3.72114	2.37313	6.38198	0.849286	3.899	0.962267	0.00409548	-2.40562	0.997738	0.259647
Cyp2d26	16.7708	8.70307	9.5429	17.9786	0	0.815486	0	3.41782	0.865142	1.49664	0	2.37313	3.98874	0.849286	0.974751	0	0.00495283	-3.84443	0.997738	0.348922
Hmgcs2	38.5729	11.6041	11.1334	15.2127	2.96736	1.63097	2.95574	5.69637	0	0.748319	1.48846	2.37313	9.57297	0	1.9495	0.962267	0.00512484	-2.5659	0.997738	1.45467
Mup14	20.125	7.25256	9.5429	19.3616	3.7092	0	0.985247	0	1.73028	0	0.744228	3.95522	0	0.849286	0	0.962267	0.0065124	-3.4292	0.997738	-1.82555
Tdo2	31.8646	13.0546	11.1334	20.7445	3.7092	4.89292	1.97049	4.5571	6.05599	2.24496	2.97691	5.53731	8.77522	3.39714	3.899	1.92453	0.00659307	-2.32829	0.997738	0.141211
H2-Q10	46.9584	14.5051	14.3144	31.8083	11.1276	4.07743	5.91148	4.5571	2.59543	1.49664	2.23269	1.58209	2.39324	0	1.9495	2.8868	0.00659396	-2.02272	0.997738	-0.13253
Fga	142.552	37.7133	60.4384	88.51	22.997	3.26195	11.823	5.69637	5.19085	5.23823	11.9077	6.32836	15.955	4.24643	4.87375	5.7736	0.00767956	-2.89123	0.997738	0.124616
Serpina1c	130.813	33.3618	44.5335	109.255	22.997	4.89292	7.88198	10.2535	12.112	10.4765	18.6057	15.8209	27.9212	11.89	10.7223	4.81133	0.00767956	-2.77284	0.997761	-0.0171998
Fn1	35.2188	23.2082	17.4953	40.1061	12.6113	9.78584	6.89673	6.83565	12.112	17.9596	11.9077	16.6119	20.7414	16.1364	15.596	11.5472	0.0104064	-1.65136	0.997738	0.139495
Fgb	105.656	31.9113	39.7621	77.4462	20.7715	4.07743	5.91148	4.5571	2.59543	1.49664	2.97691	6.32836	11.9662	3.39714	8.77276	4.81133	0.011052	-2.82081	0.997738	1.12655
Serpina3k	145.906	43.5153	65.2098	109.255	27.4481	3.26195	7.88198	5.69637	1.73028	2.99327	3.72114	3.95522	17.5504	7.64357	5.8485	3.84907	0.0110897	-3.01615	0.997738	1.50931
Azgp1	31.8646	10.1536	9.5429	15.2127	5.93472	1.63097	0	2.27855	1.73028	2.24496	1.48846	0.791045	2.39324	0	2.92425	0.962267	0.0140529	-2.66834	0.999944	0.000330002
Gsta3	26.8333	7.25256	9.5429	13.8297	3.7092	0.815486	1.97049	1.13927	0	1.49664	1.48846	0	1.5955	0	0.974751	0.962267	0.0146023	-2.84173	0.997738	0.215427
Ier2	57.0209	50.7679	57.2574	58.0847	62.3145	99.4893	118.23	140.131	84.7839	71.8386	78.8882	63.2836	75.786	75.5864	104.298	97.1889	0.0146023	0.901731	0.997738	0.238245
Mug1	41.9271	17.4061	12.7239	19.3616	8.16024	3.26195	4.92624	6.83565	3.46057	0.748319	2.23269	3.95522	5.58423	0	0.974751	1.92453	0.014839	-1.96321	0.997738	-0.24594
Apoc3	15.0938	14.5051	9.5429	26.2764	5.93472	2.44646	0.985247	2.27855	0.865142	2.24496	0.744228	0.791045	3.98874	1.69857	1.9495	0	0.0152783	-2.42876	0.997738	0.741727
Arg1	30.1875	5.80205	9.5429	24.8934	2.96736	2.44646	4.92624	3.41782	1.73028	2.24496	2.23269	3.16418	7.97748	1.69857	4.87375	2.8868	0.020298	-2.36824	0.997738	0.908404
Scd1	410.886	187.116	248.115	330.529	175.074	88.0725	85.7165	79.7492	176.489	217.761	177.126	196.179	181.886	180.049	196.9	190.529	0.0203986	-1.44935	0.997738	-0.033612
Btg2	87.2084	66.7235	74.7527	58.0847	89.0207	128.031	123.156	126.459	108.143	82.315	84.0978	94.9254	90.1455	97.6679	92.6013	113.547	0.0287765	0.706958	0.997738	0.0981013
Slc38a3	21.8021	7.25256	7.95242	16.5956	2.22552	0.815486	0.985247	4.5571	0.865142	0	0.744228	0	1.5955	0.849286	2.92425	0	0.0287765	-2.70069	0.997738	1.77253
Slc27a2	25.1563	4.35153	9.5429	13.8297	2.22552	1.63097	0	3.41782	0.865142	0	1.48846	0	3.98874	0.849286	0.974751	0.962267	0.0288496	-2.86461	0.997738	1.55634
C3	171.063	50.7679	38.1716	124.467	28.1899	6.52389	6.89673	18.2284	6.92113	4.48991	6.69806	6.32836	15.955	3.39714	14.6213	7.69813	0.0288828	-2.67553	0.997738	0.778654
Mup20	124.104	33.3618	73.1623	107.872	22.2552	0.815486	4.92624	5.69637	6.05599	2.24496	5.2096	14.2388	15.955	5.945	3.899	3.84907	0.0297804	-3.30848	0.997738	0.131402
Mup2	5.03125	4.35153	7.95242	4.14891	0	0	0	0	0	0	0	1.58209	1.5955	0	0	0	0.0297804	-4.99907	0.997761	0.119302
Fgg	105.656	20.3072	39.7621	59.4676	12.6113	1.63097	3.94099	12.532	0.865142	5.23823	5.2096	4.74627	8.77522	5.09572	12.6718	2.8868	0.0311844	-2.87427	0.997738	0.856856
Pigr	28.5104	10.1536	7.95242	17.9786	2.22552	4.07743	3.94099	3.41782	2.59543	0.748319	2.97691	2.37313	3.98874	2.54786	1.9495	3.84907	0.0311844	-2.24491	0.997738	0.521236
Cyp2c50	13.4167	8.70307	12.7239	11.0637	1.48368	1.63097	1.97049	2.27855	0	0	0	1.58209	0.797748	0	0	0	0.0436903	-2.66179	0.997738	-0.55655
Fosb	40.25	40.6143	42.9431	60.8506	57.1216	67.6854	114.289	112.788	75.2673	72.5869	37.9556	39.5522	63.0221	74.7372	51.6618	51.0001	0.0459234	0.910985	0.997738	0.106176
Cyp2d10	20.125	5.80205	7.95242	9.68078	2.22552	0.815486	0.985247	1.13927	1.73028	0	0	0	0.797748	0	0.974751	0	0.0459492	-3.0171	0.997738	0.144368
Gc	105.656	34.8123	38.1716	82.9781	30.4154	13.8633	15.764	14.8106	6.05599	5.23823	4.46537	6.32836	11.1685	5.09572	7.79801	4.81133	0.0524099	-1.78952	0.997738	0.406299
Sepp1	270.011	156.655	168.591	174.254	157.27	123.138	114.289	112.788	236.184	187.828	223.269	208.836	237.729	207.226	228.092	197.265	0.0524099	-0.583658	0.997738	0.0308273
Rdh7	20.125	13.0546	6.36194	20.7445	5.93472	0.815486	0.985247	4.5571	0.865142	0.748319	0.744228	0	0	2.54786	0.974751	0	0.0573442	-2.28076	0.997738	0.592632
Slco1b2	15.0938	7.25256	6.36194	12.4467	1.48368	0.815486	0.985247	2.27855	0	0	0.744228	0.791045	1.5955	0	3.899	0.962267	0.0593704	-2.92085	0.997738	2.02251
Serpinc1	41.9271	11.6041	11.1334	26.2764	13.3531	1.63097	2.95574	3.41782	3.46057	1.49664	0.744228	1.58209	3.98874	2.54786	0.974751	0.962267	0.0607471	-2.02339	0.997738	0.280271
Phyh	65.4063	65.273	66.8003	60.8506	36.3501	38.3279	35.4689	39.8746	42.3919	34.4227	45.3979	38.7612	42.2806	44.1629	45.8133	43.302	0.0700652	-0.782869	0.997738	0.128616
Itih1	10.0625	5.80205	3.18097	13.8297	1.48368	0	0	0	0	0	0	0	0	0	0	0	0.0830259	-4.21365	NA	NA
Hpd	15.0938	7.25256	7.95242	17.9786	4.45104	2.44646	0.985247	0	1.73028	0	0	0.791045	6.38198	1.69857	3.899	0	0.0878437	-2.48871	0.997738	2.33729
Mat1a	75.4688	29.0102	23.8573	37.3402	22.2552	8.15486	19.7049	18.2284	3.46057	7.48319	11.9077	9.49254	21.5392	8.49286	11.697	4.81133	0.0878437	-1.26839	0.997738	0.533907
Mgst1	60.375	13.0546	19.0858	30.4253	10.3858	1.63097	1.97049	5.69637	3.46057	0	2.97691	2.37313	4.78649	1.69857	0.974751	4.81133	0.0982171	-2.61898	0.997738	0.505538
Hal	13.4167	2.90102	4.77145	11.0637	1.48368	0	0	0	0	0.748319	0	0	0	0	0	0	0.0997592	-4.17	0.997738	-0.53301
Cyp2d9	20.125	4.35153	6.36194	11.0637	2.22552	0.815486	1.97049	1.13927	0	0	0	0.791045	2.39324	0	0.974751	0.962267	0.105808	-2.73305	0.997738	2.20073
Cebpa	18.4479	7.25256	7.95242	6.91484	1.48368	0.815486	1.97049	2.27855	1.73028	0.748319	1.48846	0.791045	0.797748	0.849286	1.9495	0	0.118169	-2.65789	0.997738	-0.401869
Cdo1	78.823	30.4607	33.4002	45.638	31.1573	17.1252	24.6312	13.6713	16.4377	18.708	15.6288	23.7313	24.7302	19.5336	20.4698	23.0944	0.131977	-1.08956	0.997738	0.243402
Mup7	68.7605	26.1092	20.6763	58.0847	13.3531	1.63097	9.85247	1.13927	3.46057	0	2.23269	7.91045	17.5504	5.945	0	0.962267	0.14367	-2.71686	0.997738	0.862406
Ptp4a1	87.2084	75.4266	44.5335	87.127	87.5371	115.799	130.053	128.738	77.8628	95.7848	70.7017	63.2836	90.1455	78.1343	101.374	135.68	0.152011	0.642034	0.997738	0.39523
Cyp2c29	20.125	5.80205	9.5429	9.68078	2.96736	2.44646	0.985247	2.27855	0.865142	0.748319	0.744228	0.791045	2.39324	0.849286	2.92425	0.962267	0.152455	-2.3314	0.997738	1.18446
Cyp4a10	10.0625	4.35153	1.59048	1.38297	0	0	0	0	0	0	0	0	0	0	1.9495	0	0.152455	-4.68005	0.997738	1.69926
Ephx2	15.0938	2.90102	4.77145	9.68078	2.22552	0	0	0	0.865142	0.748319	0	0	0.797748	0	0.974751	0.962267	0.161847	-3.63721	0.997738	0.786233
Saa1	6.70834	1.45051	9.5429	4.14891	0.74184	0	0	0	0.865142	0	2.23269	2.37313	2.39324	0.849286	0.974751	0.962267	0.172962	-4.29311	0.997761	-0.0559828
Apob	103.979	21.7577	34.9906	53.9358	18.546	11.4168	21.6754	7.97492	5.19085	1.49664	8.18651	4.74627	12.764	1.69857	8.77276	0	0.214205	-1.83497	0.997738	0.252974
Gm2083	58.6979	39.1638	34.9906	71.9144	26.7062	2.44646	7.88198	7.97492	3.46057	1.49664	12.6519	11.0746	21.5392	12.7393	3.899	3.84907	0.216851	-2.16657	0.997738	0.562046
Jun	194.542	188.567	165.41	190.85	211.424	225.074	286.707	248.362	206.769	184.835	194.988	194.597	181.886	196.185	222.243	233.831	0.231119	0.389789	0.997738	0.0949923
Mug2	20.125	2.90102	0	9.68078	0.74184	1.63097	0	0	0	0	0	1.58209	0.797748	0.849286	0	0	0.253028	-3.63308	0.997738	0.143124
Gm5643	30.1875	24.6587	33.4002	26.2764	54.1543	56.2686	69.9526	29.6211	27.6845	29.1844	55.8171	19.7761	15.955	19.5336	26.3183	29.8303	0.254876	0.892084	0.997738	-0.545162
Gjb1	5.03125	2.90102	7.95242	12.4467	1.48368	0	0.985247	0	0	0	2.23269	0.791045	2.39324	0	0	0	0.272336	-3.42936	0.997738	-0.283826
Serpina1e	103.979	31.9113	44.5335	106.489	19.2878	0	7.88198	2.27855	6.05599	1.49664	10.4192	11.8657	14.3595	5.09572	3.899	5.7736	0.296508	-3.26666	0.998689	-0.00920365
Nr4a1	92.2396	79.7781	76.3432	87.127	85.3115	174.514	157.64	214.184	68.3462	67.3487	53.5844	56.1642	76.5838	89.175	60.4345	119.321	0.310281	0.91126	0.997738	0.497701
Aldh1a1	23.4792	4.35153	15.9048	20.7445	11.1276	0.815486	0.985247	2.27855	2.59543	0.748319	0.744228	0	2.39324	0.849286	2.92425	0	0.338279	-2.00016	0.997738	0.63313
Acp5	5.03125	2.90102	3.18097	2.76594	0	0	0	0	0.865142	0	0	0	0	0	0	0	0.345401	-4.3656	0.997738	-0.53301
C1s	11.7396	4.35153	4.77145	8.29781	0.74184	0	2.95574	0	0	0	0.744228	0	1.5955	0.849286	0	0	0.372958	-3.00028	0.997738	1.41045
Ces1c	55.3438	13.0546	6.36194	35.9572	5.19288	0.815486	6.89673	6.83565	1.73028	0.748319	2.23269	0.791045	7.97748	4.24643	0.974751	0.962267	0.424231	-2.50067	0.997738	1.4053
Cps1	82.1771	11.6041	4.77145	47.0209	9.64391	2.44646	2.95574	5.69637	1.73028	1.49664	2.97691	3.16418	5.58423	1.69857	6.82326	0.962267	0.433843	-2.79756	0.997738	0.687285
Sardh	18.4479	4.35153	12.7239	8.29781	4.45104	1.63097	1.97049	2.27855	0	0.748319	0	1.58209	0.797748	0.849286	0	1.92453	0.434709	-2.02932	0.997738	0.611631
Gulo	1.67708	2.90102	6.36194	12.4467	0.74184	0	0	1.13927	0	1.49664	0	0	1.5955	0	0	0	0.455226	-3.71561	0.997738	0.157958
Cfhr2	13.4167	4.35153	1.59048	6.91484	0.74184	0	0.985247	1.13927	0	0	0.744228	0	0	0	0	0	0.455324	-3.25608	0.997738	-0.53301
Akr1c6	15.0938	4.35153	4.77145	11.0637	2.22552	2.44646	0.985247	1.13927	0	0	0.744228	0	0.797748	0.849286	0	0.962267	0.467424	-2.31434	0.997738	1.47062
Mettl7b	13.4167	4.35153	6.36194	8.29781	3.7092	0	0	1.13927	0.865142	0	0	1.58209	1.5955	0	0.974751	0	0.467424	-2.63131	0.997738	0.125487
Hpx	55.3438	10.1536	14.3144	51.1698	13.3531	3.26195	3.94099	7.97492	3.46057	2.99327	4.46537	1.58209	9.57297	3.39714	11.697	0.962267	0.483165	-2.1852	0.997738	1.03914
G6pc	10.0625	4.35153	0	9.68078	1.48368	0	0	0	0	0	0	0	2.39324	0	0.974751	0	0.485583	-3.76967	0.997738	2.56722
Txnip	174.417	130.546	147.915	138.297	126.113	109.275	94.5837	103.674	82.1885	83.8117	90.7959	86.2239	86.1567	90.8736	68.2326	90.4531	0.485583	-0.431726	0.997738	-0.0248649
Aox3	18.4479	2.90102	3.18097	8.29781	2.96736	0	0.985247	1.13927	0	0.748319	0.744228	2.37313	0.797748	0.849286	0	0.962267	0.539348	-2.62161	0.997738	-0.552731
Fmo5	18.4479	8.70307	6.36194	11.0637	4.45104	2.44646	2.95574	2.27855	0.865142	0	1.48846	0.791045	2.39324	1.69857	1.9495	2.8868	0.548491	-1.83685	0.997738	1.50877
1300017J02Rik	10.0625	5.80205	4.77145	5.53187	0.74184	0.815486	0	2.27855	0	0	0	0	0	2.54786	0	0	0.549827	-2.83585	0.997738	2.16253
Fam46a	154.292	156.655	120.877	156.275	148.368	199.794	203.946	236.969	81.3233	82.315	72.1901	73.5672	84.5612	94.2707	64.3336	121.246	0.549827	0.415134	0.997738	0.240286
Igf1	10.0625	8.70307	12.7239	8.29781	1.48368	1.63097	1.97049	5.69637	0.865142	0.748319	0.744228	1.58209	1.5955	1.69857	0	0.962267	0.549827	-1.9614	0.997738	0.153384
Pygl	26.8333	26.1092	33.4002	31.8083	20.0297	13.8633	10.8377	14.8106	25.0891	18.708	14.8846	18.194	23.1347	27.1771	23.394	22.1321	0.550256	-0.971114	0.997738	0.331882
Serpinf2	8.38542	4.35153	11.1334	8.29781	2.22552	0	1.97049	2.27855	1.73028	0	2.23269	1.58209	2.39324	0.849286	0	0.962267	0.550256	-2.33823	0.997738	-0.346297
Cyp2f2	18.4479	4.35153	6.36194	11.0637	2.22552	1.63097	1.97049	4.5571	0.865142	0	0	0.791045	1.5955	0	0	0	0.611662	-1.98774	0.997761	0.11896
Cyp2c68	6.70834	1.45051	1.59048	2.76594	0	0	0	0	0	0	0	0	0.797748	0	0.974751	0	0.61685	-4.20881	0.997738	1.61631
Otc	5.03125	4.35153	1.59048	1.38297	0	0	0	0	0	0	0	0.791045	3.98874	0	0	0	0.61685	-4.19799	0.997738	2.08199
Serpinf1	11.7396	5.80205	6.36194	5.53187	0.74184	0.815486	1.97049	2.27855	0	0	0	1.58209	1.5955	1.69857	0	0.962267	0.624304	-2.40472	0.997738	1.4524
Cyp2c70	5.03125	7.25256	4.77145	5.53187	1.48368	0.815486	0	0	0.865142	0.748319	0.744228	0.791045	0.797748	0	0	0	0.669467	-3.12026	0.997738	-1.53357
Cfb	8.38542	8.70307	3.18097	22.1275	2.96736	3.26195	2.95574	2.27855	2.59543	1.49664	1.48846	1.58209	3.19099	0.849286	0.974751	0.962267	0.680802	-1.89077	0.997738	-0.214235
Gstm1	125.781	113.14	157.458	117.552	98.6647	84.8106	96.5542	100.256	94.3004	98.7781	93.7728	99.6717	102.112	92.5722	81.8791	86.604	0.680802	-0.431102	0.997738	-0.0811696
Itih3	18.4479	0	4.77145	6.91484	0.74184	1.63097	1.97049	0	0	0.748319	0	0.791045	1.5955	0	1.9495	0.962267	0.691718	-2.73725	0.997738	1.5155
Ces1g	5.03125	0	3.18097	4.14891	0	0	0	0	0	0	0	0.791045	0	0.849286	0	0.962267	0.718553	-4.19741	0.997738	0.923563
Maff	77.1459	63.8225	60.4384	73.2973	69.7329	85.6261	127.097	127.599	96.8959	71.0903	64.7479	70.403	65.4153	84.9286	74.0811	76.0191	0.718553	0.566194	0.998689	-0.00463402
C8g	11.7396	0	3.18097	9.68078	1.48368	0	0.985247	0	0.865142	0	0.744228	2.37313	0	0	0.974751	0.962267	0.722536	-3.21693	0.997738	-1.11821
Pon1	13.4167	4.35153	0	8.29781	1.48368	0.815486	0.985247	0	0	0.748319	0.744228	0.791045	2.39324	0	0.974751	0	0.722536	-2.88933	0.997738	0.576819
Rsph3b	83.8542	84.1297	124.058	109.255	71.9584	65.2389	57.1443	88.8634	64.8856	69.5936	65.4921	56.9552	53.4491	56.0529	79.9296	85.6417	0.722536	-0.508412	0.997738	0.0913758
Slc27a5	13.4167	1.45051	1.59048	15.2127	2.96736	0	0.985247	1.13927	0	0	0.744228	1.58209	3.19099	2.54786	2.92425	0.962267	0.722536	-2.58968	0.997738	2.04999
Aldh2	77.1459	49.3174	84.2956	49.7869	37.8338	29.3575	47.2919	51.2673	61.4251	61.3621	48.3748	49.8358	55.8423	56.9022	47.7628	48.1133	0.736055	-0.656987	0.997738	-0.0724822
Cyp3a25	16.7708	2.90102	6.36194	4.14891	2.22552	0	0.985247	2.27855	0.865142	0	0	0	0.797748	0.849286	0.974751	0	0.740855	-2.45547	0.997738	1.47407
Esd	206.281	201.621	205.172	199.147	158.754	163.913	172.418	154.941	216.285	187.08	252.293	218.328	240.92	211.472	241.738	246.34	0.7565	-0.317924	0.997738	0.108134
Aldh1l1	18.4479	18.8567	14.3144	24.8934	14.8368	4.89292	7.88198	3.41782	11.2468	2.24496	9.67497	13.4478	14.3595	11.0407	10.7223	10.5849	0.763032	-1.25834	0.997738	0.370477
Aqp9	13.4167	2.90102	0	8.29781	0.74184	0	0	2.27855	0	1.49664	0.744228	1.58209	0	0	0.974751	0	0.763032	-3.14106	0.997738	-1.82782
Cyp27a1	13.4167	5.80205	4.77145	8.29781	0.74184	4.07743	0.985247	1.13927	3.46057	2.24496	0.744228	1.58209	3.98874	3.39714	4.87375	0.962267	0.763032	-2.17423	0.997738	0.748377
Gclc	97.2709	68.174	62.0289	107.872	59.3472	61.977	48.2771	59.2423	58.8296	68.097	51.3518	64.0746	51.0558	59.45	65.3083	52.9247	0.763032	-0.547912	0.997738	-0.0823223
Pah	10.0625	1.45051	9.5429	15.2127	2.96736	0.815486	0	4.5571	0.865142	0	0.744228	2.37313	3.19099	0.849286	0.974751	0.962267	0.763032	-2.15354	0.997738	0.628454
Cfh	10.0625	2.90102	4.77145	16.5956	2.22552	3.26195	1.97049	0	0	0	0	0	0.797748	1.69857	0.974751	0	0.791131	-2.13516	0.997738	2.60164
Fabp4	11.7396	7.25256	17.4953	17.9786	10.3858	2.44646	1.97049	2.27855	0	0.748319	0.744228	1.58209	0.797748	0	0.974751	1.92453	0.80107	-1.60018	0.997738	0.227175
Lcat	6.70834	2.90102	4.77145	6.91484	0.74184	0.815486	0	1.13927	0	0	1.48846	0	1.5955	0	0.974751	0	0.8206	-2.98273	0.997738	0.749123
C4bp	1.67708	4.35153	3.18097	12.4467	0.74184	0.815486	0.985247	0	3.46057	0.748319	1.48846	0.791045	1.5955	4.24643	1.9495	0	0.848073	-3.05217	0.997738	0.310218
Dusp1	87.2084	66.7235	66.8003	64.9995	86.7952	106.013	103.451	97.9776	64.8856	55.3756	46.1422	56.9552	66.213	63.6964	65.3083	87.5663	0.85211	0.470688	0.997738	0.345025
Ndrg2	30.1875	7.25256	7.95242	22.1275	9.64391	6.52389	2.95574	5.69637	1.73028	0.748319	3.72114	3.16418	3.19099	1.69857	2.92425	0	0.85211	-1.40353	0.997738	-0.243259
Rbp4	150.938	101.536	112.924	131.382	85.3115	95.4119	92.6133	97.9776	93.4353	76.3285	103.448	94.9254	86.9545	79.8329	114.046	93.3399	0.85211	-0.417931	0.997738	0.022308
Cp	16.7708	1.45051	6.36194	13.8297	3.7092	1.63097	0.985247	3.41782	1.73028	0	0.744228	0	0	0	0	0.962267	0.866224	-1.96212	0.997738	-1.16387
Angptl4	0	5.80205	3.18097	5.53187	0	0	0	1.13927	0	0	0	0	0	0	0.974751	0.962267	0.877209	-3.74144	0.997738	1.69353
Saa4	6.70834	0	1.59048	6.91484	0.74184	0	0	0	0	0	0	0.791045	0	0	0	0	0.89461	-3.78236	0.997738	-0.53301
Hsd11b1	8.38542	4.35153	3.18097	2.76594	0	0.815486	0.985247	0	0	0	0	0	2.39324	0	0.974751	0	0.899896	-3.34394	0.997738	2.56722
Dusp5	68.7605	69.6246	85.8861	88.51	86.7952	107.644	115.274	123.042	96.0307	84.56	98.9824	102.045	89.3477	104.462	82.8538	87.5663	0.914158	0.458267	0.997738	-0.0597434
Aldh1a7	5.03125	1.45051	3.18097	4.14891	0	0	0.985247	0	0	0	0.744228	0	0	0	0	0	0.954143	-3.63885	0.997738	-0.53301
Gem	115.719	71.0751	98.61	80.2122	94.9555	123.954	156.654	127.599	90.8399	84.56	89.3074	79.8955	86.1567	98.5172	88.7023	120.283	0.954143	0.464699	0.997738	0.193045
C8a	15.0938	1.45051	4.77145	6.91484	0.74184	0.815486	2.95574	1.13927	0	0	0	1.58209	1.5955	0	0.974751	0.962267	0.964637	-2.3435	0.997738	1.16011
Nnmt	3.35417	1.45051	1.59048	4.14891	0	0	0	0	0	0	0	0.791045	0.797748	0	0	0	0.97245	-3.9808	0.997738	0.188334
0610007C21Rik	149.26	101.536	124.058	132.765	139.466	124.769	126.112	143.549	155.726	127.214	145.869	138.433	176.302	152.022	175.455	144.34	0.999911	0.0777478	0.997738	0.199234
0610007L01Rik	291.813	293.003	284.697	302.87	324.926	331.087	338.925	323.554	285.497	277.626	306.622	270.537	276.818	269.224	308.021	304.076	0.999911	0.170766	0.997738	0.0232484
0610007N19Rik	3.35417	2.90102	3.18097	2.76594	2.96736	4.89292	0.985247	1.13927	5.19085	1.49664	3.72114	3.95522	3.19099	1.69857	3.899	0.962267	0.999911	-0.232276	0.997738	-0.541676
0610007P08Rik	57.0209	62.372	44.5335	55.3187	54.1543	47.2982	58.1296	53.5459	49.3131	47.1441	38.6999	45.8806	43.0784	50.9572	51.6618	52.9247	0.999911	-0.0435924	0.997738	0.136405
0610007P14Rik	40.25	72.5256	60.4384	67.7655	53.4124	64.4234	62.0706	37.596	45.8525	54.6273	51.3518	58.5373	56.6401	45.0122	53.6113	44.2643	0.999911	-0.14462	0.997738	-0.0719925
0610007P22Rik	43.6042	44.9659	38.1716	35.9572	42.2849	57.8995	44.3361	50.1281	42.3919	42.6542	43.9095	56.1642	59.0333	60.2993	71.1568	70.2455	0.999911	0.262299	0.997738	0.493568
0610009B22Rik	70.4375	36.2628	50.8955	38.7231	45.9941	57.084	66.9968	61.5208	78.7279	64.3554	65.4921	77.5224	82.168	73.8879	93.5761	91.4153	0.999911	0.246424	0.997738	0.256671
0610009D07Rik	100.625	95.7338	93.8385	95.4248	80.8605	92.9654	72.9083	101.395	76.9976	74.0835	90.7959	89.3881	82.9657	90.0243	98.4498	99.1135	0.999911	-0.149204	0.997738	0.160527
0610009O20Rik	103.979	113.14	112.924	118.935	139.466	102.751	116.259	102.535	143.614	124.969	114.611	147.925	145.988	117.201	126.718	115.472	0.999911	0.0455577	0.997738	-0.061825
0610010B08Rik	1.67708	0	1.59048	0	1.48368	0	1.97049	2.27855	0.865142	0.748319	2.23269	1.58209	2.39324	2.54786	0.974751	2.8868	0.999911	0.85917	0.997738	0.69928
0610010F05Rik	87.2084	81.2287	77.9337	64.9995	68.9911	74.2093	73.8936	71.7743	71.8068	70.3419	72.9344	69.612	83.7635	76.4357	73.1063	79.8681	0.999911	-0.101899	0.997738	0.143535
0610010O12Rik	21.8021	17.4061	25.4477	30.4253	28.9317	21.2026	31.5279	18.2284	41.5268	29.9327	29.7691	37.1791	32.7076	34.8207	36.0658	16.3585	0.999911	0.0781131	0.997738	-0.191795
0610011F06Rik	31.8646	31.9113	36.5811	34.5742	31.1573	38.3279	53.2034	37.596	48.4479	44.8991	52.8402	64.8657	55.8423	50.9572	45.8133	46.1888	0.999911	0.241901	0.997738	-0.0771676
0610011L14Rik	43.6042	56.57	47.7145	41.4891	39.3175	42.4053	32.5132	41.0139	45.8525	38.1642	40.9326	44.2985	35.1009	56.0529	39.9648	43.302	0.999911	-0.28331	0.997738	0.049961
0610012G03Rik	65.4063	62.372	57.2574	51.1698	43.0267	75.0247	48.2771	68.3565	75.2673	68.8453	68.469	71.9851	72.595	59.45	82.8538	82.7549	0.999911	-0.00976571	0.997738	0.0649454
0610030E20Rik	41.9271	26.1092	22.2668	27.6594	34.1246	38.3279	30.5427	31.8997	31.1451	23.9462	25.3038	30.8508	35.8986	19.5336	36.0658	25.0189	0.999911	0.209776	0.997738	0.0744212
0610031J06Rik	100.625	134.898	136.782	136.914	128.338	118.246	115.274	121.902	229.263	234.972	227.734	240.478	247.302	189.391	207.622	217.472	0.999911	-0.0750816	0.997738	-0.107739
0610037L13Rik	65.4063	50.7679	55.6669	71.9144	61.5727	66.0544	64.0411	58.103	57.9645	47.1441	43.1652	58.5373	58.2356	56.0529	71.1568	53.8869	0.999911	0.0390636	0.997738	0.216507
0610037P05Rik	72.1146	69.6246	62.0289	56.7017	63.0564	58.715	85.7165	72.9136	55.3691	75.5802	69.2132	64.0746	66.213	56.9022	65.3083	58.6983	0.999911	0.102926	0.997738	-0.0961415
0610038B21Rik	6.70834	8.70307	6.36194	5.53187	5.19288	2.44646	5.91148	7.97492	3.46057	6.73487	5.2096	3.16418	5.58423	3.39714	2.92425	2.8868	0.999911	-0.372225	0.997738	-0.315566
0610040B10Rik	6.70834	2.90102	4.77145	2.76594	2.22552	4.07743	0	0	0.865142	3.74159	5.2096	2.37313	3.98874	3.39714	4.87375	0.962267	0.999911	-1.32246	0.997738	0.10697
0610040F04Rik	3.35417	0	3.18097	1.38297	0.74184	0.815486	1.97049	0	0.865142	0.748319	1.48846	0.791045	3.19099	0	0.974751	0.962267	0.999911	-1.11799	0.997738	0.422591
0610040J01Rik	147.583	165.358	170.182	177.02	167.656	168.806	148.772	210.766	194.657	186.331	180.103	216.746	192.257	173.254	195.925	190.529	0.999911	0.0697368	0.997738	-0.0447061
0910001L09Rik	139.198	82.6792	76.3432	85.744	86.7952	89.7035	103.451	118.485	102.087	111.499	113.867	113.119	110.089	112.106	163.758	144.34	0.999911	0.0546526	0.997738	0.262633
100043387	0	1.45051	1.59048	4.14891	4.45104	0	5.91148	4.5571	2.59543	0	2.23269	1.58209	6.38198	4.24643	5.8485	3.84907	0.999911	0.991293	0.997738	1.69277
1100001G20Rik	1.67708	4.35153	1.59048	4.14891	1.48368	0	0	1.13927	0.865142	0	0	0	0.797748	0	0	0	0.999911	-2.16492	0.997738	0.188334
1110001A16Rik	23.4792	23.2082	34.9906	26.2764	28.1899	30.173	32.5132	33.039	41.5268	35.9193	34.2345	44.2985	40.6851	29.725	46.788	41.3775	0.999911	0.197243	0.997738	0.0256768
1110001J03Rik	55.3438	49.3174	42.9431	53.9358	36.3501	37.5124	39.4099	54.6852	56.2342	45.6474	67.7248	60.9105	63.8198	55.2036	82.8538	74.0945	0.999911	-0.277363	0.997738	0.256795
1110002B05Rik	109.01	84.1297	122.467	114.786	114.243	116.615	109.362	123.042	89.9747	75.5802	92.2843	106	100.516	89.175	92.6013	94.3021	0.999911	0.109152	0.997738	0.0559461
1110002L01Rik	18.4479	27.5597	30.2192	22.1275	23.7389	18.7562	17.7345	18.2284	18.168	21.7012	22.3269	14.2388	18.3482	22.0814	22.4193	15.3963	0.999911	-0.315724	0.997738	0.0342312
1110002N22Rik	11.7396	11.6041	14.3144	5.53187	8.16024	8.15486	15.764	7.97492	14.7074	14.2181	16.373	10.2836	14.3595	16.1364	21.4445	8.6604	0.999911	-0.102477	0.997738	0.125944
1110003E01Rik	352.188	333.618	311.735	331.912	284.125	341.689	328.087	367.986	333.08	314.294	339.368	302.97	349.413	336.317	367.481	369.51	0.999911	-0.0114068	0.997738	0.144142
1110004E09Rik	40.25	30.4607	38.1716	52.5528	36.3501	36.6969	33.4984	41.0139	29.4148	32.1777	43.1652	39.5522	44.6739	33.9714	42.889	44.2643	0.999911	-0.134349	0.997738	0.19885
1110004F10Rik	236.469	197.27	221.077	207.445	209.199	196.532	203.946	201.652	205.904	199.801	221.78	205.672	220.976	199.582	215.42	210.736	0.999911	-0.0814073	0.997738	0.0269355
1110005A03Rik	16.7708	8.70307	15.9048	16.5956	14.8368	9.78584	17.7345	18.2284	25.0891	15.7147	18.6057	25.3134	22.3369	15.2871	28.2678	17.3208	0.999911	0.05559	0.997738	-0.0201254
1110006O24Rik	8.38542	8.70307	7.95242	8.29781	10.3858	10.6013	7.88198	10.2535	6.92113	6.73487	4.46537	9.49254	14.3595	9.34214	6.82326	3.84907	0.999911	0.236515	0.997738	0.346926
1110007C09Rik	40.25	34.8123	31.8097	40.1061	37.092	35.0659	34.4837	42.1531	44.1222	45.6474	42.421	44.2985	32.7076	32.2729	42.889	50.0379	0.999911	0.0145292	0.997738	-0.166774
1110008F13Rik	132.49	111.689	122.467	123.084	132.047	123.954	148.772	132.156	187.736	134.697	155.544	155.045	148.381	169.857	179.354	164.548	0.999911	0.135036	0.997738	0.069753
1110008J03Rik	35.2188	18.8567	34.9906	38.7231	33.3828	26.911	29.5574	34.1782	38.9314	37.4159	37.2114	41.9254	31.9099	33.9714	39.9648	42.3397	0.999911	-0.0406963	0.997738	-0.0716243
1110008L16Rik	20.125	14.5051	23.8573	20.7445	20.7715	22.0181	18.7197	29.6211	31.1451	17.9596	29.7691	30.0597	33.5054	37.3686	29.2425	25.0189	0.999911	0.196873	0.997738	0.214629
1110008P14Rik	55.3438	63.8225	100.2	60.8506	62.3145	65.2389	67.9821	72.9136	69.2113	59.1172	69.9575	90.1791	73.3928	66.2443	79.9296	80.8304	0.999911	-0.0621086	0.997738	0.0605512
1110012J17Rik	140.875	192.918	186.087	183.935	212.908	163.913	165.522	167.473	159.186	153.405	127.263	151.881	146.786	138.434	134.516	129.906	0.999911	0.0161973	0.997738	-0.0979906
1110012L19Rik	20.125	8.70307	14.3144	16.5956	11.8694	19.5717	16.7492	18.2284	16.4377	17.2113	19.3499	18.194	19.9437	23.78	18.5203	17.3208	0.999911	0.154918	0.997738	0.167339
1110014N23Rik	142.552	155.205	136.782	165.956	132.047	125.585	145.817	138.991	128.041	135.446	127.263	140.015	133.224	128.242	138.415	154.925	0.999911	-0.152049	0.997738	0.0648447
1110017D15Rik	3.35417	1.45051	1.59048	4.14891	1.48368	3.26195	1.97049	2.27855	5.19085	1.49664	0.744228	0.791045	2.39324	4.24643	0.974751	0.962267	0.999911	-0.233722	0.997738	0.121885
1110017F19Rik	6.70834	0	0	1.38297	2.96736	2.44646	4.92624	2.27855	0	1.49664	1.48846	3.16418	3.19099	3.39714	3.899	2.8868	0.999911	0.697946	0.997738	1.10582
1110018G07Rik	83.8542	134.898	122.467	128.616	112.018	109.275	135.964	95.699	97.761	100.275	92.2843	93.3433	98.1229	115.503	96.5003	96.2267	0.999911	-0.0557706	0.997738	0.0892084
1110018J18Rik	15.0938	8.70307	20.6763	8.29781	13.3531	8.15486	13.7935	9.11419	9.51656	11.2248	14.8846	18.9851	8.77522	16.1364	16.5708	15.3963	0.999911	-0.224122	0.997738	0.0489605
1110019D14Rik	5.03125	0	3.18097	0	2.22552	2.44646	1.97049	0	0	1.49664	2.23269	1.58209	1.5955	0	2.92425	2.8868	0.999911	-0.200082	0.997738	0.432014
1110020A21Rik	6.70834	2.90102	3.18097	5.53187	4.45104	4.89292	4.92624	1.13927	6.05599	2.99327	2.23269	4.74627	3.98874	4.24643	1.9495	1.92453	0.999911	-0.209756	0.997738	-0.363083
1110020G09Rik	51.9896	50.7679	46.124	44.255	49.7032	48.9292	40.3951	64.9386	55.3691	48.6407	47.6306	36.3881	53.4491	53.505	50.687	51.0001	0.999911	0.0750251	0.997738	0.15765
1110021J02Rik	77.1459	73.9761	79.5242	67.7655	70.4748	71.7628	86.7018	85.4456	64.8856	65.852	72.1901	74.3582	68.6063	68.7922	76.0306	88.5285	0.999911	0.0718629	0.997738	0.121123
1110021L09Rik	15.0938	26.1092	15.9048	27.6594	12.6113	12.2323	26.6017	13.6713	33.7405	21.7012	26.7922	26.1045	24.7302	24.6293	26.3183	23.0944	0.999911	-0.40437	0.997738	-0.123972
1110028C15Rik	35.2188	36.2628	33.4002	29.0423	28.9317	22.8336	22.6607	36.4568	32.0102	29.9327	24.5595	27.6866	25.5279	35.67	35.091	24.0567	0.999911	-0.278416	0.997738	0.0813488
1110031I02Rik	67.0834	58.0205	58.8479	56.7017	49.7032	59.5305	62.0706	50.1281	76.9976	71.8386	71.4459	72.7761	100.516	78.9836	86.7528	75.0568	0.999911	-0.114375	0.997738	0.22911
1110032A03Rik	16.7708	24.6587	23.8573	15.2127	22.2552	17.1252	16.7492	15.9498	19.0331	17.9596	18.6057	22.1493	17.5504	14.4379	13.6465	25.9812	0.999911	-0.144648	0.997738	-0.118194
1110032F04Rik	1.67708	0	1.59048	0	0.74184	0	0.985247	1.13927	0	0	1.48846	0.791045	0	0	0.974751	0.962267	0.999911	-0.155998	0.997738	-0.335076
1110034A24Rik	63.7292	65.273	47.7145	69.1484	49.7032	46.4827	63.0558	50.1281	57.9645	50.8857	51.3518	48.2537	55.0446	54.3543	75.0558	61.5851	0.999911	-0.237919	0.997738	0.238786
1110034B05Rik	11.7396	13.0546	19.0858	9.68078	13.3531	22.8336	18.7197	6.83565	13.8423	13.4697	21.5826	11.8657	17.5504	26.3279	20.4698	16.3585	0.999911	0.231575	0.997738	0.410577
1110034G24Rik	5.03125	14.5051	7.95242	2.76594	8.90207	4.89292	3.94099	5.69637	2.59543	2.99327	5.95383	7.1194	2.39324	7.64357	5.8485	3.84907	0.999911	-0.351342	0.997738	0.0730758
1110038B12Rik	28.5104	36.2628	30.2192	31.8083	22.997	32.6195	24.6312	22.7855	32.0102	17.9596	27.5364	20.5672	19.9437	28.0264	28.2678	27.9057	0.999911	-0.294775	0.997738	0.0898569
1110038D17Rik	65.4063	49.3174	44.5335	58.0847	47.4777	54.6376	48.2771	54.6852	62.2902	65.1037	81.8651	74.3582	61.4266	78.9836	62.384	75.0568	0.999911	-0.0823284	0.997738	-0.0286788
1110038F14Rik	45.2813	23.2082	46.124	27.6594	36.3501	26.0956	37.4394	45.571	30.28	33.6743	43.9095	49.0448	39.0896	33.9714	45.8133	32.7171	0.999911	0.036243	0.997738	-0.0505305
1110049F12Rik	194.542	159.556	187.677	206.062	190.653	180.222	210.843	206.209	185.14	166.127	182.336	184.313	178.695	184.295	224.193	178.982	0.999911	0.0736682	0.997738	0.0956378
1110051M20Rik	16.7708	27.5597	30.2192	27.6594	25.2225	23.6491	25.6164	28.4819	12.9771	26.1912	36.4672	37.9702	20.7414	29.725	23.394	17.3208	0.999911	-0.000243148	0.997738	-0.317441
1110054M08Rik	5.03125	2.90102	0	4.14891	2.96736	0.815486	0.985247	3.41782	2.59543	2.24496	2.23269	3.95522	0.797748	2.54786	3.899	5.7736	0.999911	-0.575615	0.997738	0.215442
1110054O05Rik	25.1563	37.7133	31.8097	40.1061	38.5757	29.3575	26.6017	42.1531	27.6845	25.4428	24.5595	25.3134	27.1234	30.5743	32.1668	26.9435	0.999911	0.00905324	0.997738	0.185727
1110057K04Rik	45.2813	40.6143	27.0382	37.3402	35.6083	26.911	33.4984	29.6211	31.1451	35.9193	40.9326	37.1791	31.9099	33.1222	27.293	34.6416	0.999911	-0.252129	0.997738	-0.191102
1110058L19Rik	20.125	27.5597	7.95242	33.1912	26.7062	21.2026	27.5869	22.7855	44.9874	23.9462	38.6999	28.4776	29.5167	31.4236	38.99	41.3775	0.999911	0.131996	0.997738	0.0557538
1110059E24Rik	38.5729	44.9659	52.486	40.1061	38.5757	44.0363	46.3066	55.8244	35.4708	47.1441	42.421	46.6717	56.6401	51.8064	52.6365	32.7171	0.999911	0.0590382	0.997738	0.181841
1110059G10Rik	13.4167	13.0546	15.9048	8.29781	16.3205	14.6788	11.823	9.11419	9.51656	8.2315	14.1403	11.0746	9.57297	14.4379	7.79801	17.3208	0.999911	0.0689469	0.997738	0.191955
1110065P20Rik	75.4688	92.8327	68.3908	110.637	97.181	105.198	100.495	117.345	91.705	84.56	81.1209	102.836	88.55	95.9693	113.071	89.4908	0.999911	0.26245	0.997738	0.106407
1110067D22Rik	11.7396	7.25256	14.3144	24.8934	10.3858	9.78584	15.764	9.11419	7.78628	7.48319	6.69806	7.1194	7.17973	5.945	1.9495	5.7736	0.999911	-0.380608	0.997738	-0.455034
1190002F15Rik	92.2396	95.7338	93.8385	91.2759	83.8279	106.013	93.5985	140.131	121.985	86.0566	96.0055	113.119	98.9207	107.01	126.718	125.095	0.999911	0.172411	0.997738	0.136942
1190002H23Rik	1.67708	0	1.59048	0	0.74184	1.63097	0	1.13927	0.865142	0.748319	0	0.791045	0.797748	0	0.974751	1.92453	0.999911	0.193917	0.997738	0.616002
1190002N15Rik	75.4688	62.372	58.8479	64.9995	46.7359	85.6261	69.9526	52.4066	75.2673	59.8655	68.469	74.3582	63.8198	79.8329	53.6113	64.4719	0.999911	-0.032072	0.997738	-0.0759411
1190003J15Rik	0	1.45051	0	1.38297	1.48368	0	0.985247	0	0	0.748319	0	0.791045	0.797748	0	0	0	0.999911	-0.226092	0.997738	-0.533144
1190005F20Rik	23.4792	30.4607	22.2668	27.6594	30.4154	20.3872	33.4984	25.064	23.3588	31.4294	32.746	30.8508	23.1347	25.4786	29.2425	23.0944	0.999911	0.0701107	0.997738	-0.23387
1190005I06Rik	0	2.90102	1.59048	2.76594	2.96736	2.44646	2.95574	1.13927	5.19085	1.49664	1.48846	1.58209	3.98874	4.24643	4.87375	3.84907	0.999911	0.375608	0.997738	0.829057
1190007F08Rik	43.6042	37.7133	84.2956	62.2336	56.3798	52.1911	68.9673	69.4957	66.6159	61.3621	53.5844	45.0896	54.2468	47.56	63.3588	50.0379	0.999911	0.111516	0.997738	-0.0713054
1190007I07Rik	6.70834	11.6041	3.18097	12.4467	5.93472	3.26195	6.89673	9.11419	11.2468	10.4765	11.9077	8.70149	7.97748	5.945	13.6465	10.5849	0.999911	-0.474626	0.997738	-0.162677
1200011M11Rik	33.5417	36.2628	36.5811	35.9572	48.9614	45.6672	34.4837	31.8997	49.3131	58.3688	60.2825	54.5821	50.2581	52.6557	44.8385	48.1133	0.999911	0.195576	0.997738	-0.180256
1200014J11Rik	82.1771	68.174	57.2574	53.9358	78.635	70.9473	74.8788	90.0027	81.3233	84.56	81.1209	96.5075	77.3815	80.6822	91.6266	66.3964	0.999911	0.269463	0.997738	-0.116636
1200016B10Rik	15.0938	11.6041	7.95242	23.5105	10.3858	10.6013	10.8377	9.11419	16.4377	13.4697	8.18651	11.0746	19.1459	16.1364	10.7223	13.4717	0.999911	-0.51129	0.997738	0.298563
1300001I01Rik	119.073	102.986	127.239	118.935	116.469	105.198	103.451	120.763	115.929	151.16	108.657	128.149	108.494	145.228	112.096	103.925	0.999911	-0.0678782	0.997738	-0.0958881
1300002E11Rik	31.8646	29.0102	22.2668	22.1275	21.5133	26.911	24.6312	31.8997	23.3588	31.4294	12.6519	23.7313	29.5167	19.5336	47.7628	23.0944	0.999911	-0.00930415	0.997738	0.393815
1300010F03Rik	120.75	110.239	124.058	131.382	117.211	112.537	134.979	112.788	135.827	148.167	138.426	142.388	152.37	141.831	123.793	132.793	0.999911	-0.0260207	0.997738	-0.0286568
1300018I17Rik	50.3125	47.8669	52.486	44.255	41.543	56.2686	51.2329	58.103	50.1782	54.6273	48.3748	37.9702	39.8874	41.615	43.8638	37.5284	0.999911	0.0847435	0.997738	-0.227914
1300018J18Rik	31.8646	37.7133	47.7145	44.255	31.1573	37.5124	44.3361	47.8495	46.7177	53.8789	43.1652	34.806	35.8986	51.8064	73.1063	36.5661	0.999911	-0.0228562	0.997738	0.140751
1500001M20Rik	30.1875	26.1092	28.6287	23.5105	31.8991	30.173	31.5279	38.7353	31.1451	24.6945	37.2114	42.7164	34.3031	31.4236	36.0658	38.4907	0.999911	0.28782	0.997738	0.0484049
1500002O20Rik	40.25	40.6143	41.3526	53.9358	38.5757	35.0659	39.4099	23.9248	56.2342	44.8991	46.1422	45.8806	37.4941	33.9714	38.99	48.1133	0.999911	-0.352378	0.997738	-0.282629
1500003O03Rik	117.396	134.898	111.334	113.403	115.727	110.906	98.5247	110.51	115.064	111.499	93.7728	89.3881	107.696	121.448	95.5256	99.1135	0.999911	-0.126849	0.997738	0.0580527
1500004A13Rik	10.0625	18.8567	22.2668	17.9786	21.5133	21.2026	16.7492	29.6211	12.9771	19.4563	14.1403	18.9851	12.764	19.5336	18.5203	25.0189	0.999911	0.350473	0.997738	0.200906
1500009C09Rik	1.67708	1.45051	3.18097	1.38297	5.19288	0	0	1.13927	0	2.24496	0.744228	1.58209	0	2.54786	2.92425	0.962267	0.999911	-0.203116	0.997738	0.456047
1500009L16Rik	68.7605	58.0205	60.4384	80.2122	82.3442	80.7331	76.8493	85.4456	102.087	97.2814	93.7728	110.746	106.1	106.161	115.995	106.812	0.999911	0.281579	0.997738	0.111118
1500011B03Rik	125.781	134.898	103.381	103.723	117.211	131.293	125.126	136.713	107.278	112.248	113.123	128.149	123.651	103.613	134.516	151.076	0.999911	0.125044	0.997738	0.153259
1500011H22Rik	105.656	91.3822	133.601	99.5737	101.632	115.799	108.377	133.295	115.064	129.459	127.263	115.493	107.696	123.996	92.6013	113.547	0.999911	0.0931539	0.997738	-0.149273
1500011K16Rik	15.0938	15.9556	15.9048	11.0637	14.095	17.9407	15.764	23.9248	20.7634	12.7214	20.0942	18.194	21.5392	14.4379	31.192	22.1321	0.999911	0.297478	0.997738	0.313531
1500012F01Rik	41.9271	27.5597	33.4002	24.8934	30.4154	33.4349	27.5869	44.4317	30.28	22.4496	38.6999	41.9254	29.5167	29.725	30.2173	21.1699	0.999911	0.0913963	0.997738	-0.262029
1500012K07Rik	0	4.35153	1.59048	4.14891	3.7092	0.815486	1.97049	4.5571	6.05599	1.49664	1.48846	2.37313	0.797748	3.39714	7.79801	1.92453	0.999911	0.073541	0.997738	0.288889
1500015A07Rik	46.9584	52.2184	52.486	59.4676	40.8012	45.6672	38.4246	52.4066	47.5828	29.1844	40.9326	30.8508	33.5054	35.67	59.4598	50.0379	0.999911	-0.261038	0.997738	0.263418
1500017E21Rik	3.35417	0	0	0	0	0	0.985247	0	0.865142	0.748319	0	0	0.797748	0	0	0.962267	0.999911	-1.50926	0.997738	0.177013
1500031L02Rik	46.9584	43.5153	58.8479	41.4891	47.4777	41.5898	30.5427	44.4317	32.8754	24.6945	32.746	28.4776	44.6739	39.0672	42.889	47.1511	0.999911	-0.205722	0.997738	0.553862
1500032L24Rik	332.063	256.741	281.516	291.806	251.484	304.176	315.279	360.011	344.326	310.552	332.67	340.94	375.739	301.496	440.587	360.85	0.999911	0.0802226	0.997738	0.156748
1520402A15Rik	5.03125	1.45051	6.36194	4.14891	2.22552	3.26195	4.92624	3.41782	3.46057	5.23823	3.72114	3.16418	3.98874	2.54786	4.87375	2.8868	0.999911	-0.298361	0.997738	-0.128772
1600002H07Rik	31.8646	31.9113	30.2192	26.2764	25.9644	28.542	33.4984	29.6211	36.336	37.4159	44.6537	39.5522	52.6513	41.615	43.8638	53.8869	0.999911	-0.033063	0.997738	0.283909
1600002K03Rik	30.1875	14.5051	23.8573	13.8297	17.0623	11.4168	21.6754	22.7855	14.7074	20.9529	19.3499	23.7313	29.5167	24.6293	23.394	21.1699	0.999911	-0.173737	0.997738	0.332227
1600012F09Rik	51.9896	68.174	42.9431	38.7231	47.4777	55.4531	49.2624	47.8495	42.3919	58.3688	64.0036	53	59.8311	63.6964	53.6113	57.736	0.999911	-0.00850756	0.997738	0.110061
1600012H06Rik	88.8855	85.5802	95.429	60.8506	63.7982	87.257	95.569	66.0779	62.2902	59.1172	72.1901	88.597	79.7748	62.8472	72.1316	69.2832	0.999911	-0.073087	0.997738	0.0143844
1600014C10Rik	30.1875	29.0102	42.9431	37.3402	22.2552	22.8336	33.4984	28.4819	29.4148	49.389	43.9095	37.1791	37.4941	35.67	36.0658	26.9435	0.999911	-0.393265	0.997738	-0.229713
1600016N20Rik	0	2.90102	1.59048	0	1.48368	0	0.985247	1.13927	2.59543	2.99327	0.744228	3.16418	0	0.849286	1.9495	0	0.999911	-0.332954	0.997738	-1.80075
1600020E01Rik	8.38542	10.1536	11.1334	8.29781	5.19288	8.15486	4.92624	1.13927	6.92113	8.2315	6.69806	4.74627	7.17973	6.79429	8.77276	11.5472	0.999911	-0.918284	0.997738	0.358412
1600021P15Rik	13.4167	17.4061	22.2668	16.5956	20.0297	17.1252	15.764	14.8106	13.8423	14.9664	11.9077	15.0299	17.5504	17.835	13.6465	13.4717	0.999911	-0.0284455	0.997738	0.178008
1600027N09Rik	6.70834	14.5051	14.3144	6.91484	14.8368	13.0478	12.8082	11.3927	12.112	14.2181	11.9077	18.194	11.1685	10.1914	11.697	19.2453	0.999911	0.304995	0.997738	-0.115955
1600029I14Rik	3.35417	1.45051	0	0	0.74184	2.44646	1.97049	1.13927	0	0	0.744228	0.791045	0.797748	0	0	0.962267	0.999911	0.43939	0.997738	0.176779
1700001G11Rik	3.35417	2.90102	0	1.38297	1.48368	2.44646	0.985247	1.13927	0	0.748319	0	0.791045	3.98874	4.24643	0.974751	0.962267	0.999911	-0.302532	0.997738	2.72486
1700001G17Rik	0	1.45051	1.59048	1.38297	6.67656	2.44646	4.92624	4.5571	3.46057	3.74159	6.69806	10.2836	7.17973	5.09572	8.77276	4.81133	0.999911	2.04713	0.997738	0.0948804
1700001K19Rik	1.67708	1.45051	0	0	1.48368	0	0	1.13927	0	0	0	0.791045	0	0.849286	0	0	0.999911	-0.211803	0.997738	0.188334
1700001L05Rik	10.0625	15.9556	15.9048	8.29781	14.095	12.2323	14.7787	13.6713	14.7074	13.4697	22.3269	14.2388	15.1572	15.2871	16.5708	19.2453	0.999911	0.128149	0.997738	0.0285034
1700001L19Rik	5.03125	0	4.77145	0	0	0	0	2.27855	0	1.49664	0.744228	1.58209	0	0	0.974751	3.84907	0.999911	-2.28581	0.997738	0.272727
1700003E16Rik	6.70834	4.35153	6.36194	5.53187	4.45104	4.07743	3.94099	6.83565	4.32571	5.98655	2.97691	3.95522	2.39324	4.24643	2.92425	0	0.999911	-0.259368	0.997738	-0.826537
1700007K13Rik	0	0	0	0	2.22552	3.26195	2.95574	0	0.865142	0	0.744228	1.58209	0.797748	0.849286	0	0.962267	0.999911	2.94063	0.997738	-0.256256
1700007L15Rik	10.0625	8.70307	14.3144	5.53187	2.96736	5.7084	8.86723	6.83565	6.92113	4.48991	5.2096	7.91045	7.97748	7.64357	5.8485	7.69813	0.999911	-0.679125	0.997738	0.265564
1700009P17Rik	3.35417	4.35153	3.18097	0	0.74184	0	2.95574	1.13927	0.865142	0.748319	2.23269	2.37313	3.19099	3.39714	3.899	3.84907	0.999911	-1.20887	0.997738	1.19571
1700010B08Rik	3.35417	0	4.77145	1.38297	0.74184	0	1.97049	1.13927	2.59543	0	0	1.58209	0	0	0.974751	0	0.999911	-1.32946	0.997738	-1.91572
1700010I14Rik	3.35417	1.45051	1.59048	1.38297	1.48368	2.44646	1.97049	3.41782	0	1.49664	2.97691	0	1.5955	4.24643	2.92425	1.92453	0.999911	0.259916	0.997738	1.21664
1700011J10Rik	10.0625	5.80205	12.7239	8.29781	10.3858	13.8633	10.8377	10.2535	8.65142	10.4765	11.1634	7.1194	10.3707	11.0407	8.77276	5.7736	0.999911	0.316513	0.997738	-0.0466994
1700012A16Rik	0	0	0	2.76594	1.48368	0	0	1.13927	0	0.748319	0.744228	0.791045	0.797748	1.69857	0	0.962267	0.999911	-0.167277	0.997738	0.599664
1700012B15Rik	16.7708	10.1536	11.1334	16.5956	13.3531	18.7562	10.8377	17.0891	17.3028	15.7147	11.9077	11.0746	6.38198	8.49286	11.697	13.4717	0.999911	0.138492	0.997738	-0.494241
1700012D01Rik	0	2.90102	1.59048	2.76594	2.22552	4.89292	3.94099	2.27855	1.73028	2.24496	3.72114	4.74627	7.17973	3.39714	8.77276	3.84907	0.999911	0.844651	0.997738	0.893121
1700013G23Rik	15.0938	15.9556	12.7239	17.9786	15.5786	8.97035	10.8377	22.7855	21.6285	14.9664	19.3499	11.8657	17.5504	18.6843	24.3688	18.2831	0.999911	-0.109478	0.997738	0.220484
1700016C15Rik	0	1.45051	0	1.38297	0.74184	2.44646	0.985247	0	0.865142	0	0	0.791045	0	0	0.974751	0.962267	0.999911	0.519374	0.997738	0.204743
1700017B05Rik	10.0625	2.90102	12.7239	8.29781	11.1276	6.52389	11.823	3.41782	7.78628	13.4697	9.67497	7.1194	10.3707	6.79429	10.7223	6.73587	0.999911	-0.0103645	0.997738	-0.137547
1700018L02Rik	5.03125	4.35153	1.59048	9.68078	5.93472	2.44646	7.88198	5.69637	4.32571	0.748319	5.2096	3.16418	1.5955	2.54786	1.9495	1.92453	0.999911	0.057302	0.997738	-0.738546
1700019D03Rik	0	1.45051	0	1.38297	3.7092	1.63097	3.94099	1.13927	2.59543	4.48991	1.48846	3.95522	2.39324	2.54786	0	2.8868	0.999911	1.80705	0.997738	-0.655617
1700019E19Rik	3.35417	2.90102	4.77145	2.76594	4.45104	4.89292	2.95574	5.69637	4.32571	7.48319	2.97691	1.58209	0.797748	5.945	4.87375	3.84907	0.999911	0.391281	0.997738	-0.0961138
1700019G17Rik	13.4167	11.6041	15.9048	19.3616	11.1276	10.6013	16.7492	18.2284	14.7074	11.9731	14.8846	7.1194	19.1459	12.7393	15.596	23.0944	0.999911	-0.114412	0.997738	0.5376
1700019N19Rik	0	0	0	2.76594	0	0	1.97049	1.13927	0.865142	0	0	0.791045	0	0.849286	0.974751	0	0.999911	-0.000220817	0.997738	0.177731
1700020D05Rik	0	2.90102	0	1.38297	2.22552	0.815486	0.985247	1.13927	1.73028	1.49664	0.744228	0.791045	0	1.69857	0	3.84907	0.999911	0.242366	0.997738	0.20801
1700020I14Rik	16.7708	26.1092	20.6763	17.9786	21.5133	20.3872	18.7197	21.6462	14.7074	17.2113	18.6057	15.0299	15.1572	16.1364	15.596	17.3208	0.999911	0.0117812	0.997738	-0.0314339
1700020O03Rik	30.1875	42.0648	36.5811	35.9572	54.1543	55.4531	31.5279	28.4819	38.9314	35.171	44.6537	41.1343	38.2919	30.5743	28.2678	40.4152	0.999911	0.248428	0.997738	-0.211813
1700021F05Rik	18.4479	20.3072	22.2668	33.1912	20.7715	15.4942	25.6164	28.4819	32.8754	27.6878	26.048	36.3881	35.1009	28.8757	32.1668	30.7925	0.999911	-0.0860722	0.997738	0.0548345
1700021K19Rik	87.2084	79.7781	95.429	102.34	101.632	89.7035	77.8345	120.763	81.3233	94.2881	74.4228	95.7164	82.9657	95.12	67.2578	77.9436	0.999911	0.0921108	0.997738	-0.0880062
1700023F06Rik	0	2.90102	6.36194	2.76594	4.45104	4.89292	5.91148	6.83565	2.59543	3.74159	6.69806	0.791045	2.39324	5.945	1.9495	2.8868	0.999911	0.855658	0.997738	-0.0700389
1700024P16Rik	0	1.45051	3.18097	0	0.74184	2.44646	0	0	0	0.748319	1.48846	1.58209	0	0	0	0	0.999911	-0.450676	0.997738	-2.54649
1700025E21Rik	1.67708	0	0	4.14891	0	0.815486	0	0	2.59543	1.49664	0	0	0	0.849286	0	0.962267	0.999911	-2.41939	0.997738	-1.1609
1700025G04Rik	20.125	20.3072	31.8097	26.2764	26.7062	32.6195	28.5722	30.7604	26.8194	18.708	19.3499	26.1045	20.7414	29.725	31.192	27.9057	0.999911	0.267955	0.997738	0.27199
1700025K23Rik	3.35417	4.35153	3.18097	9.68078	5.93472	6.52389	3.94099	6.83565	5.19085	7.48319	9.67497	6.32836	7.97748	3.39714	15.596	4.81133	0.999911	0.152864	0.997738	0.130377
1700026L06Rik	3.35417	0	0	0	1.48368	0.815486	0	0	0.865142	0	0	0	0.797748	0.849286	0.974751	0.962267	0.999911	-0.343342	0.997738	1.91054
1700028J19Rik	5.03125	1.45051	1.59048	0	0	1.63097	0	0	0.865142	0	2.23269	0.791045	0	0	0	0	0.999911	-2.13148	0.997738	-2.56678
1700028K03Rik	3.35417	0	0	1.38297	1.48368	0.815486	2.95574	1.13927	0	1.49664	0.744228	0.791045	0.797748	0.849286	1.9495	0.962267	0.999911	0.461842	0.997738	0.546936
1700029F09Rik	48.6354	49.3174	47.7145	49.7869	37.092	60.346	54.1886	50.1281	46.7177	57.6205	72.9344	49.0448	75.786	69.6414	66.2831	60.6228	0.999911	0.0421698	0.997738	0.269177
1700029G01Rik	8.38542	4.35153	11.1334	11.0637	5.93472	6.52389	5.91148	9.11419	5.19085	5.98655	4.46537	4.74627	4.78649	4.24643	2.92425	0.962267	0.999911	-0.358411	0.997738	-0.626638
1700029J07Rik	0	5.80205	0	1.38297	5.19288	1.63097	1.97049	4.5571	3.46057	0.748319	1.48846	1.58209	2.39324	1.69857	0	4.81133	0.999911	0.848095	0.997738	0.315894
1700030J22Rik	1.67708	4.35153	0	5.53187	3.7092	2.44646	1.97049	1.13927	1.73028	1.49664	1.48846	2.37313	1.5955	0.849286	2.92425	2.8868	0.999911	-0.313152	0.997738	0.203716
1700030K09Rik	18.4479	14.5051	9.5429	9.68078	19.2878	13.0478	9.85247	14.8106	17.3028	19.4563	15.6288	19.7761	15.1572	16.9857	11.697	14.434	0.999911	0.150578	0.997738	-0.297914
1700034H14Rik	10.0625	20.3072	9.5429	23.5105	24.4807	22.0181	16.7492	7.97492	20.7634	18.708	20.8384	20.5672	11.9662	23.78	15.596	16.3585	0.999911	0.17786	0.997738	-0.252435
1700034H15Rik	6.70834	11.6041	3.18097	4.14891	7.4184	6.52389	6.89673	6.83565	6.92113	14.2181	6.69806	7.1194	7.97748	7.64357	8.77276	5.7736	0.999911	0.109063	0.997738	-0.212605
1700034P13Rik	11.7396	8.70307	11.1334	5.53187	12.6113	11.4168	7.88198	6.83565	5.19085	8.97982	8.93074	7.1194	5.58423	14.4379	6.82326	5.7736	0.999911	0.104534	0.997738	0.112866
1700037C18Rik	18.4479	11.6041	14.3144	13.8297	11.1276	11.4168	18.7197	9.11419	14.7074	7.48319	11.9077	10.2836	9.57297	5.09572	22.4193	11.5472	0.999911	-0.199478	0.997738	0.122483
1700037H04Rik	28.5104	33.3618	39.7621	33.1912	30.4154	37.5124	36.4542	22.7855	34.6057	38.1642	33.4903	47.4627	40.6851	32.2729	44.8385	54.8492	0.999911	-0.0733331	0.997738	0.164546
1700040I03Rik	38.5729	37.7133	34.9906	33.1912	28.1899	33.4349	39.4099	28.4819	44.9874	41.1575	51.3518	53.7911	43.8761	39.9164	41.9143	56.7737	0.999911	-0.155167	0.997738	-0.0682542
1700040L02Rik	1.67708	1.45051	3.18097	1.38297	1.48368	2.44646	0.985247	4.5571	1.73028	4.48991	2.97691	4.74627	0.797748	3.39714	0.974751	1.92453	0.999911	0.278348	0.997738	-0.974263
1700042G15Rik	0	1.45051	0	0	0	0	2.95574	1.13927	0	0	0.744228	0	0	0.849286	0	0	0.999911	1.10287	0.997738	0.188334
1700045I19Rik	10.0625	4.35153	6.36194	2.76594	9.64391	10.6013	5.91148	6.83565	5.19085	4.48991	2.23269	3.16418	4.78649	5.945	4.87375	7.69813	0.999911	0.536477	0.997738	0.637006
1700047I17Rik2	60.375	56.57	52.486	59.4676	49.7032	59.5305	53.2034	37.596	62.2902	68.8453	62.5152	64.8657	59.8311	65.395	58.485	66.3964	0.999911	-0.181463	0.997738	-0.0447313
1700048O20Rik	1.67708	0	0	1.38297	0	1.63097	0.985247	0	0.865142	0.748319	0	0	2.39324	2.54786	0	1.92453	0.999911	-0.183532	0.997738	2.15229
1700049G17Rik	6.70834	4.35153	12.7239	4.14891	9.64391	10.6013	8.86723	6.83565	6.05599	8.97982	6.69806	2.37313	5.58423	9.34214	3.899	2.8868	0.999911	0.39825	0.997738	-0.134608
1700052K11Rik	15.0938	23.2082	31.8097	42.872	27.4481	28.542	28.5722	33.039	25.9543	20.2046	37.2114	34.0149	26.3257	33.1222	23.394	19.2453	0.999911	0.039458	0.997738	-0.191451
1700052N19Rik	28.5104	37.7133	27.0382	30.4253	23.7389	31.804	25.6164	46.7102	30.28	43.4025	42.421	29.2687	29.5167	28.0264	35.091	28.868	0.999911	0.0262735	0.997738	-0.263664
1700054N08Rik	21.8021	43.5153	34.9906	23.5105	34.8665	39.1433	42.3656	36.4568	40.6617	31.4294	35.723	31.6418	40.6851	28.0264	31.192	27.9057	0.999911	0.300156	0.997738	-0.112224
1700056E22Rik	6.70834	11.6041	17.4953	11.0637	17.0623	12.2323	1.97049	14.8106	12.112	15.7147	13.3961	14.2388	7.97748	11.89	15.596	15.3963	0.999911	-0.0125389	0.997738	-0.139352
1700058G18Rik	0	0	1.59048	0	0.74184	0	1.97049	1.13927	0	0	0.744228	0	0.797748	1.69857	0.974751	0	0.999911	1.03052	0.997738	1.88268
1700061G19Rik	3.35417	0	1.59048	0	2.22552	1.63097	0.985247	0	0.865142	2.24496	0	1.58209	1.5955	2.54786	0.974751	0	0.999911	0.0994096	0.997738	0.158608
1700065D16Rik	0	1.45051	0	1.38297	0	1.63097	0	2.27855	0.865142	0.748319	0.744228	0	0	0	0.974751	0	0.999911	0.336306	0.997738	-1.11744
1700066J24Rik	23.4792	18.8567	23.8573	20.7445	22.997	13.8633	30.5427	30.7604	21.6285	22.4496	20.0942	15.8209	19.9437	20.3829	28.2678	14.434	0.999911	0.162969	0.997738	0.0550258
1700066M21Rik	38.5729	34.8123	28.6287	26.2764	31.8991	48.1137	44.3361	37.596	38.0662	44.1508	39.4441	34.0149	53.4491	47.56	42.889	44.2643	0.999911	0.342372	0.997738	0.280573
1700067K01Rik	1.67708	1.45051	1.59048	1.38297	1.48368	3.26195	0.985247	0	1.73028	0.748319	0.744228	0	3.19099	1.69857	1.9495	4.81133	0.999911	-0.0222058	0.997738	1.88062
1700081L11Rik	114.042	130.546	98.61	113.403	128.338	115.799	120.2	126.459	122.85	137.691	132.473	111.537	133.224	121.448	127.692	127.981	0.999911	0.103674	0.997738	0.0191624
1700084E18Rik	0	1.45051	0	1.38297	1.48368	2.44646	0	0	0.865142	0.748319	0.744228	0	0	0	2.92425	0	0.999911	0.461333	0.997738	0.256166
1700086L19Rik	31.8646	27.5597	22.2668	19.3616	22.997	26.911	21.6754	28.4819	12.112	14.2181	19.3499	12.6567	15.1572	12.7393	10.7223	12.5095	0.999911	-0.00869861	0.997738	-0.185095
1700086O06Rik	20.125	21.7577	20.6763	24.8934	23.7389	25.2801	15.764	29.6211	22.4937	16.463	14.8846	18.194	15.955	15.2871	17.5455	22.1321	0.999911	0.104583	0.997738	-0.0187057
1700088E04Rik	33.5417	21.7577	14.3144	20.7445	19.2878	19.5717	14.7787	9.11419	21.6285	17.9596	20.0942	20.5672	18.3482	15.2871	11.697	9.62267	0.999911	-0.489754	0.997738	-0.524155
1700094D03Rik	5.03125	7.25256	3.18097	2.76594	7.4184	6.52389	5.91148	13.6713	10.3817	9.72814	5.2096	4.74627	3.98874	10.1914	2.92425	5.7736	0.999911	0.860003	0.997738	-0.375583
1700096K18Rik	13.4167	20.3072	19.0858	4.14891	11.1276	18.7562	12.8082	12.532	12.112	11.2248	20.0942	15.8209	17.5504	8.49286	11.697	12.5095	0.999911	-0.028693	0.997738	-0.23146
1700101E01Rik	0	1.45051	0	1.38297	0.74184	0.815486	0	2.27855	0	0.748319	0	1.58209	1.5955	2.54786	0.974751	0.962267	0.999911	0.311816	0.997738	1.3946
1700102H20Rik	3.35417	0	4.77145	0	2.22552	1.63097	0.985247	2.27855	3.46057	2.24496	2.23269	0	2.39324	0	0	0.962267	0.999911	-0.134544	0.997738	-1.18295
1700110K17Rik	1.67708	0	3.18097	1.38297	0.74184	1.63097	1.97049	0	2.59543	0	3.72114	1.58209	1.5955	1.69857	0	1.92453	0.999911	-0.473786	0.997738	-0.572711
1700112E06Rik	1.67708	0	0	0	0	0	0.985247	2.27855	1.73028	0	0.744228	0.791045	1.5955	0	0	0	0.999911	0.737017	0.997738	-0.882928
1700113A16Rik	15.0938	13.0546	11.1334	13.8297	14.095	13.8633	10.8377	19.3677	15.5726	12.7214	17.1173	16.6119	10.3707	16.9857	16.5708	16.3585	0.999911	0.123709	0.997738	-0.0448065
1700113I22Rik	6.70834	11.6041	4.77145	5.53187	3.7092	5.7084	3.94099	6.83565	9.51656	4.48991	7.44228	7.91045	7.97748	4.24643	8.77276	6.73587	0.999911	-0.524133	0.997738	-0.0748786
1700120K04Rik	1.67708	0	1.59048	1.38297	0.74184	0	0.985247	0	0	0.748319	0	0	0.797748	0	0	0	0.999911	-1.35472	0.997738	0.188334
1700123M08Rik	0	0	3.18097	1.38297	0.74184	1.63097	2.95574	1.13927	0	0	0	0	0.797748	1.69857	0	0.962267	0.999911	0.492991	0.997738	2.59879
1700123O20Rik	43.6042	42.0648	28.6287	48.4039	50.4451	56.2686	47.2919	45.571	51.9085	44.8991	48.3748	57.7463	48.6626	40.7657	40.9395	45.2265	0.999911	0.29744	0.997738	-0.200439
1810006K21Rik	199.573	156.655	184.496	193.616	159.496	151.68	189.167	185.702	222.341	206.536	231.455	267.373	266.448	246.293	228.092	223.246	0.999911	-0.101173	0.997738	0.0629508
1810007C17Rik	0	0	3.18097	0	0	0	0	1.13927	0.865142	1.49664	0.744228	0	0.797748	0.849286	1.9495	0	0.999911	-1.50919	0.997738	0.200179
1810008A18Rik	82.1771	100.085	93.8385	96.8078	97.9228	98.6738	142.861	118.485	131.502	104.765	134.705	119.448	118.864	119.749	128.667	117.397	0.999911	0.286443	0.997738	-0.0128515
1810008I18Rik	1.67708	1.45051	1.59048	1.38297	3.7092	4.07743	0	0	0	0.748319	0	0	0.797748	0	0	0	0.999911	0.433628	0.997738	0.188334
1810009A15Rik	51.9896	65.273	57.2574	45.638	64.54	66.0544	50.2476	46.7102	85.649	57.6205	68.469	70.403	66.213	63.6964	55.5608	76.9813	0.999911	0.0639205	0.997738	-0.0958079
1810010H24Rik	8.38542	7.25256	6.36194	1.38297	5.19288	8.97035	3.94099	5.69637	2.59543	7.48319	8.18651	6.32836	6.38198	4.24643	1.9495	6.73587	0.999911	0.0588926	0.997738	-0.347385
1810011O10Rik	10.0625	13.0546	6.36194	11.0637	14.8368	17.9407	14.7787	13.6713	6.92113	2.99327	6.69806	5.53731	4.78649	2.54786	3.899	6.73587	0.999911	0.593763	0.997738	-0.300304
1810012P15Rik	23.4792	17.4061	31.8097	17.9786	19.2878	27.7265	23.6459	26.2033	25.0891	17.9596	19.3499	26.8955	27.9212	29.725	8.77276	20.2076	0.999911	0.101926	0.997738	-0.0188029
1810013D10Rik	105.656	102.986	125.648	135.531	137.24	131.293	133.008	127.599	128.906	118.234	130.984	138.433	141.201	112.106	155.96	150.114	0.999911	0.172909	0.997738	0.115638
1810013L24Rik	41.9271	76.8771	49.305	47.0209	48.2196	52.1911	50.2476	68.3565	44.9874	50.8857	41.6768	45.8806	47.8649	51.8064	31.192	39.4529	0.999911	0.0112837	0.997738	-0.0936235
1810014B01Rik	5.03125	10.1536	12.7239	4.14891	7.4184	8.97035	5.91148	7.97492	12.112	8.2315	11.9077	6.32836	7.97748	17.835	12.6718	14.434	0.999911	-0.0725666	0.997738	0.457557
1810014F10Rik	46.9584	59.471	84.2956	37.3402	52.6706	61.1615	61.0853	69.4957	76.1325	68.8453	72.9344	76.7314	83.7635	72.1893	102.349	76.9813	0.999911	0.100821	0.997738	0.188123
1810019D21Rik	0	0	3.18097	1.38297	0	0	0.985247	1.13927	1.73028	0.748319	0	0.791045	0.797748	0.849286	1.9495	3.84907	0.999911	-1.26035	0.997738	1.20009
1810019J16Rik	1.67708	1.45051	0	0	0.74184	0	2.95574	0	0	0	0	0.791045	0.797748	0	0.974751	0.962267	0.999911	0.263428	0.997738	1.50979
1810020D17Rik	11.7396	15.9556	7.95242	16.5956	19.2878	5.7084	15.764	12.532	15.5726	15.7147	14.1403	12.6567	27.1234	15.2871	18.5203	22.1321	0.999911	0.0230288	0.997738	0.525094
1810022K09Rik	25.1563	26.1092	30.2192	23.5105	29.6736	30.9885	36.4542	30.7604	29.4148	26.9395	36.4672	22.1493	35.8986	26.3279	34.1163	32.7171	0.999911	0.286446	0.997738	0.168113
1810026B05Rik	38.5729	56.57	62.0289	44.255	46.7359	44.8517	64.0411	63.7994	50.1782	45.6474	51.3518	42.7164	45.4716	41.615	55.5608	41.3775	0.999911	0.110889	0.997738	-0.0442058
1810026J23Rik	87.2084	107.338	98.61	87.127	86.0534	91.3345	96.5542	87.7241	83.9187	81.5667	96.7497	85.4329	70.2018	90.0243	70.1821	83.7172	0.999911	-0.0721878	0.997738	-0.143482
1810027O10Rik	78.823	60.9215	76.3432	71.9144	69.7329	58.715	67.9821	58.103	93.4353	73.3352	98.2381	112.328	120.46	100.216	136.465	107.774	0.999911	-0.168074	0.997738	0.30451
1810029B16Rik	20.125	13.0546	1.59048	16.5956	14.095	17.9407	13.7935	10.2535	6.92113	8.97982	9.67497	12.6567	15.1572	15.2871	12.6718	14.434	0.999911	0.139126	0.997738	0.593287
1810030N24Rik	26.8333	31.9113	23.8573	29.0423	27.4481	25.2801	29.5574	27.3426	18.168	15.7147	22.3269	36.3881	24.7302	23.78	32.1668	33.6793	0.999911	-0.0305512	0.997738	0.301562
1810030O07Rik	38.5729	50.7679	50.8955	30.4253	56.3798	37.5124	55.1739	60.3815	64.8856	50.8857	43.1652	52.209	55.0446	53.505	39.9648	57.736	0.999911	0.2939	0.997738	-0.0210302
1810031K17Rik	67.0834	89.9317	77.9337	73.2973	72.7003	71.7628	83.746	115.067	94.3004	121.976	96.0055	121.03	110.887	90.8736	95.5256	123.17	0.999911	0.139255	0.997738	-0.0416068
1810032O08Rik	11.7396	13.0546	23.8573	15.2127	10.3858	13.0478	13.7935	17.0891	16.4377	6.73487	12.6519	14.2388	12.764	16.1364	22.4193	19.2453	0.999911	-0.247564	0.997738	0.497721
1810035L17Rik	63.7292	34.8123	49.305	37.3402	48.2196	44.8517	53.2034	48.9888	51.0434	48.6407	61.0267	54.5821	55.8423	49.2586	53.6113	52.9247	0.999911	0.0897278	0.997738	-0.0217962
1810037I17Rik	161	192.918	171.772	135.531	150.593	182.669	172.418	217.601	227.532	178.848	216.57	212	283.998	214.02	293.4	250.189	0.999911	0.124557	0.997738	0.323624
1810041L15Rik	87.2084	98.6348	89.0671	63.6166	81.6024	80.7331	92.6133	84.3063	38.9314	48.6407	48.3748	43.5075	51.0558	61.1486	53.6113	48.1133	0.999911	0.00662637	0.997738	0.255409
1810043G02Rik	38.5729	59.471	39.7621	34.5742	47.4777	36.6969	31.5279	50.1281	68.3462	44.8991	50.6075	66.4478	60.6288	44.1629	68.2326	60.6228	0.999911	-0.0578682	0.997738	0.0259822
1810043H04Rik	31.8646	20.3072	22.2668	15.2127	20.0297	26.0956	28.5722	26.2033	37.2011	30.6811	23.0711	39.5522	39.0896	28.0264	45.8133	34.6416	0.999911	0.180039	0.997738	0.183271
1810044D09Rik	6.70834	1.45051	6.36194	1.38297	5.19288	1.63097	2.95574	6.83565	0.865142	6.73487	4.46537	7.1194	4.78649	3.39714	3.899	8.6604	0.999911	0.0818479	0.997738	0.0934115
1810046J19Rik	150.938	117.491	141.553	117.552	109.05	137.002	141.876	142.409	190.331	163.882	184.569	187.478	181.886	188.541	209.571	211.699	0.999911	0.00866625	0.997738	0.126297
1810048J11Rik	35.2188	21.7577	38.1716	37.3402	31.8991	35.8814	27.5869	28.4819	22.4937	20.2046	17.8615	22.9403	22.3369	30.5743	29.2425	21.1699	0.999911	-0.0837403	0.997738	0.313914
1810049H13Rik	5.03125	13.0546	1.59048	6.91484	3.7092	5.7084	3.94099	11.3927	12.9771	9.72814	14.1403	12.6567	5.58423	13.5886	12.6718	15.3963	0.999911	-0.156552	0.997738	-0.07727
1810055G02Rik	21.8021	33.3618	30.2192	24.8934	24.4807	18.7562	26.6017	12.532	22.4937	26.9395	27.5364	31.6418	20.7414	25.4786	21.4445	21.1699	0.999911	-0.40696	0.997738	-0.287204
1810058I24Rik	62.0521	43.5153	47.7145	58.0847	40.8012	36.6969	36.4542	44.4317	63.1553	53.1306	63.2594	59.3284	48.6626	50.1079	60.4345	47.1511	0.999911	-0.415552	0.997738	-0.209138
1810062G17Rik	3.35417	2.90102	1.59048	1.38297	5.19288	3.26195	2.95574	6.83565	4.32571	2.24496	2.97691	1.58209	1.5955	2.54786	1.9495	2.8868	0.999911	0.986913	0.997738	-0.30375
1810063B05Rik	31.8646	21.7577	33.4002	23.5105	26.7062	39.9588	28.5722	39.8746	32.8754	43.4025	33.4903	41.1343	33.5054	54.3543	49.7123	34.6416	0.999911	0.294829	0.997738	0.191022
1810063B07Rik	5.03125	1.45051	1.59048	4.14891	3.7092	0.815486	0.985247	2.27855	0.865142	0	1.48846	0.791045	0	0	1.9495	2.8868	0.999911	-0.620321	0.997738	0.574125
1810074P20Rik	167.708	159.556	181.315	109.255	162.463	152.496	150.743	142.409	138.423	143.677	147.357	146.343	133.224	146.077	134.516	119.321	0.999911	-0.0100161	0.997738	-0.105711
2010002M12Rik	1.67708	4.35153	0	2.76594	1.48368	1.63097	0	0	1.73028	2.24496	1.48846	2.37313	0	0.849286	0.974751	0.962267	0.999911	-1.40309	0.997738	-1.53092
2010002N04Rik	1.67708	1.45051	0	0	0.74184	1.63097	3.94099	0	0.865142	0	1.48846	0.791045	0	1.69857	1.9495	1.92453	0.999911	1.05115	0.997738	0.803036
2010003O02Rik	8.38542	5.80205	7.95242	6.91484	4.45104	10.6013	13.7935	18.2284	12.9771	5.98655	11.9077	11.0746	9.57297	5.09572	10.7223	8.6604	0.999911	0.67112	0.997738	-0.297144
2010011I20Rik	63.7292	79.7781	63.6194	59.4676	69.7329	58.715	67.9821	54.6852	106.412	95.0365	105.68	102.836	95.7297	102.764	100.399	87.5663	0.999911	-0.079348	0.997738	-0.0792915
2010012O05Rik	28.5104	27.5597	31.8097	26.2764	34.8665	38.3279	35.4689	37.596	39.7965	33.6743	40.9326	34.0149	33.5054	22.9307	32.1668	51.0001	0.999911	0.361744	0.997738	-0.0918808
2010015L04Rik	20.125	11.6041	9.5429	13.8297	15.5786	20.3872	18.7197	18.2284	13.8423	13.4697	10.4192	12.6567	11.9662	18.6843	15.596	5.7736	0.999911	0.412154	0.997738	0.0591021
2010106G01Rik	85.5313	98.6348	82.7052	71.9144	88.2789	92.15	75.864	78.6099	58.8296	57.6205	68.469	54.5821	70.9995	61.9979	54.586	65.4341	0.999911	-0.0067468	0.997738	0.085633
2010107E04Rik	103.979	88.4812	106.562	77.4462	78.635	112.537	111.333	142.409	115.064	88.3016	103.448	115.493	125.246	102.764	137.44	153	0.999911	0.236151	0.997738	0.297924
2010107G12Rik	1.67708	0	1.59048	0	0.74184	0.815486	0.985247	0	0	1.49664	1.48846	0.791045	0	0	0.974751	0.962267	0.999911	-0.244966	0.997738	-1.0734
2010107G23Rik	5.03125	2.90102	4.77145	8.29781	6.67656	8.97035	6.89673	7.97492	6.05599	7.48319	7.44228	15.8209	11.1685	4.24643	6.82326	5.7736	0.999911	0.531085	0.997738	-0.379058
2010107H07Rik	31.8646	37.7133	44.5335	30.4253	34.1246	40.7743	37.4394	53.5459	59.6948	38.1642	40.9326	50.6269	50.2581	62.8472	73.1063	51.9624	0.999911	0.189657	0.997738	0.337246
2010109K11Rik	13.4167	14.5051	15.9048	11.0637	15.5786	7.33938	10.8377	19.3677	13.8423	15.7147	9.67497	16.6119	8.77522	24.6293	15.596	9.62267	0.999911	-0.0566161	0.997738	0.0776703
2010111I01Rik	16.7708	14.5051	11.1334	8.29781	12.6113	8.97035	11.823	13.6713	6.92113	11.9731	5.2096	7.91045	3.98874	6.79429	11.697	6.73587	0.999911	-0.102296	0.997738	-0.149319
2010204K13Rik	3.35417	7.25256	1.59048	6.91484	10.3858	4.07743	3.94099	1.13927	3.46057	5.23823	2.97691	4.74627	0.797748	5.945	1.9495	2.8868	0.999911	0.0632658	0.997738	-0.501489
2010305A19Rik	40.25	34.8123	34.9906	56.7017	51.9288	52.1911	61.0853	62.6601	44.9874	38.1642	55.8171	58.5373	36.6964	36.5193	31.192	42.3397	0.999911	0.437786	0.997738	-0.42483
2010315B03Rik	1.67708	7.25256	12.7239	9.68078	5.93472	13.8633	5.91148	6.83565	10.3817	6.73487	9.67497	7.1194	10.3707	11.0407	7.79801	12.5095	0.999911	0.0554839	0.997738	0.308804
2010317E24Rik	95.5938	84.1297	109.743	80.2122	89.7626	86.4415	100.495	125.32	114.199	82.315	81.1209	112.328	90.1455	78.9836	107.223	102	0.999911	0.116381	0.997738	-0.0396739
2010320M18Rik	18.4479	23.2082	28.6287	23.5105	28.1899	26.911	20.6902	23.9248	25.9543	26.9395	27.5364	29.2687	26.3257	25.4786	19.495	25.0189	0.999911	0.0972716	0.997738	-0.178892
2200002J24Rik	3.35417	2.90102	3.18097	8.29781	3.7092	4.07743	4.92624	4.5571	7.78628	5.23823	5.2096	3.95522	7.97748	5.945	3.899	4.81133	0.999911	-0.0657923	0.997738	0.0565324
2210009G21Rik	13.4167	5.80205	17.4953	13.8297	11.1276	9.78584	8.86723	2.27855	6.05599	9.72814	2.23269	3.95522	4.78649	9.34214	5.8485	7.69813	0.999911	-0.607583	0.997738	0.336111
2210012G02Rik	33.5417	17.4061	27.0382	38.7231	33.3828	25.2801	30.5427	38.7353	25.9543	35.9193	31.2576	34.806	35.1009	33.9714	26.3183	38.4907	0.999911	0.126843	0.997738	0.0684289
2210013O21Rik	68.7605	72.5256	58.8479	56.7017	57.8635	66.8699	65.0263	80.8885	67.4811	69.5936	88.5632	76.7314	76.5838	85.7779	92.6013	77.9436	0.999911	0.0689034	0.997738	0.137981
2210015D19Rik	15.0938	15.9556	12.7239	15.2127	15.5786	14.6788	17.7345	17.0891	16.4377	13.4697	16.373	11.0746	20.7414	6.79429	20.4698	17.3208	0.999911	0.135856	0.997738	0.188385
2210016F16Rik	65.4063	81.2287	74.7527	73.2973	66.7656	60.346	63.0558	78.6099	83.9187	76.3285	74.4228	78.3135	74.1905	66.2443	92.6013	59.6605	0.999911	-0.14059	0.997738	-0.0932884
2210016L21Rik	137.521	113.14	154.277	117.552	134.273	109.275	116.259	119.624	160.051	143.677	141.403	153.463	145.19	152.871	132.566	159.736	0.999911	-0.113984	0.997738	-0.01362
2210018M11Rik	45.2813	39.1638	44.5335	48.4039	55.638	49.7447	40.3951	38.7353	33.7405	49.389	40.1883	34.0149	38.2919	46.7107	27.293	53.8869	0.999911	0.073285	0.997738	0.0798761
2210019I11Rik	6.70834	7.25256	7.95242	9.68078	8.90207	13.8633	7.88198	10.2535	10.3817	7.48319	14.1403	12.6567	10.3707	7.64357	9.74751	13.4717	0.999911	0.372422	0.997738	-0.117992
2210021J22Rik	18.4479	11.6041	12.7239	16.5956	11.8694	12.2323	16.7492	18.2284	27.6845	11.9731	14.1403	22.1493	18.3482	11.89	27.293	25.9812	0.999911	-0.020693	0.997738	0.139913
2210403K04Rik	15.0938	10.1536	9.5429	15.2127	11.8694	13.8633	13.7935	18.2284	8.65142	10.4765	13.3961	7.1194	13.5617	14.4379	17.5455	13.4717	0.999911	0.195151	0.997738	0.567198
2210404J11Rik	40.25	43.5153	15.9048	55.3187	42.2849	43.2208	22.6607	33.039	36.336	35.9193	25.3038	31.6418	23.1347	25.4786	37.0405	26.9435	0.999911	-0.130062	0.997738	-0.200608
2210404O07Rik	8.38542	0	9.5429	2.76594	2.96736	4.89292	4.92624	2.27855	0.865142	0.748319	2.23269	1.58209	2.39324	0.849286	2.92425	0.962267	0.999911	-0.413767	0.997738	0.385888
2210404O09Rik	6.70834	4.35153	15.9048	1.38297	2.22552	4.07743	4.92624	4.5571	7.78628	9.72814	7.44228	7.91045	9.57297	8.49286	7.79801	13.4717	0.999911	-0.842307	0.997738	0.258095
2210408F21Rik	8.38542	7.25256	4.77145	2.76594	2.96736	5.7084	2.95574	9.11419	5.19085	3.74159	3.72114	6.32836	7.17973	3.39714	9.74751	8.6604	0.999911	-0.17708	0.997738	0.608814
2210408I21Rik	11.7396	2.90102	12.7239	4.14891	4.45104	8.97035	11.823	9.11419	8.65142	8.97982	11.9077	18.194	11.1685	6.79429	7.79801	8.6604	0.999911	0.137604	0.997738	-0.463053
2210417K05Rik	0	0	1.59048	0	1.48368	0.815486	0	1.13927	1.73028	0.748319	1.48846	0.791045	0.797748	0	0.974751	0	0.999911	0.917704	0.997738	-1.41208
2300009A05Rik	28.5104	10.1536	14.3144	13.8297	12.6113	20.3872	20.6902	7.97492	19.8983	19.4563	20.8384	24.5224	21.5392	17.835	19.495	24.0567	0.999911	-0.0848701	0.997738	-0.0285006
2310001A20Rik	115.719	130.546	117.696	134.148	116.469	126.4	109.362	152.663	128.041	125.718	135.45	137.642	123.651	131.639	131.591	143.378	0.999911	0.0110721	0.997738	0.0106826
2310001H17Rik	3.35417	0	0	2.76594	0.74184	0	1.97049	2.27855	6.05599	2.24496	5.95383	1.58209	4.78649	3.39714	2.92425	0.962267	0.999911	-0.350254	0.997738	-0.35893
2310003C23Rik	45.2813	50.7679	28.6287	42.872	51.1869	53.8221	54.1886	63.7994	40.6617	35.9193	50.6075	52.209	51.0558	46.7107	42.889	55.8115	0.999911	0.403789	0.997738	0.134744
2310003F16Rik	139.198	104.437	114.515	78.8292	105.341	131.293	156.654	126.459	148.804	118.983	144.38	123.403	147.583	122.297	149.137	138.566	0.999911	0.257124	0.997738	0.062729
2310003H01Rik	57.0209	49.3174	49.305	38.7231	58.6053	44.8517	40.3951	34.1782	48.4479	42.6542	48.3748	51.4179	47.0671	38.2179	45.8133	54.8492	0.999911	-0.100113	0.997738	-0.0364455
2310003L22Rik	21.8021	15.9556	17.4953	15.2127	11.8694	17.9407	24.6312	20.5069	20.7634	19.4563	14.8846	18.9851	18.3482	21.2321	21.4445	21.1699	0.999911	0.0808623	0.997738	0.154506
2310004I24Rik	15.0938	10.1536	15.9048	15.2127	13.3531	11.4168	21.6754	9.11419	12.112	11.2248	12.6519	19.7761	11.1685	7.64357	14.6213	20.2076	0.999911	-0.0136693	0.997738	-0.0661945
2310008H04Rik	28.5104	31.9113	28.6287	42.872	35.6083	24.4646	35.4689	39.8746	30.28	21.7012	43.1652	30.8508	27.9212	36.5193	43.8638	32.7171	0.999911	0.0218156	0.997738	0.158752
2310009A05Rik	8.38542	17.4061	17.4953	13.8297	9.64391	9.78584	13.7935	9.11419	11.2468	11.9731	11.1634	11.8657	15.1572	10.1914	12.6718	12.5095	0.999911	-0.440133	0.997738	0.133889
2310009B15Rik	18.4479	15.9556	17.4953	13.8297	11.1276	18.7562	24.6312	17.0891	13.8423	11.9731	20.0942	26.1045	24.7302	17.835	26.3183	19.2453	0.999911	0.118897	0.997738	0.293219
2310010J17Rik	1.67708	2.90102	1.59048	4.14891	1.48368	3.26195	3.94099	3.41782	3.46057	3.74159	2.23269	2.37313	0.797748	2.54786	0.974751	0	0.999911	0.185387	0.997738	-1.41511
2310011J03Rik	77.1459	84.1297	101.791	88.51	102.374	79.1022	73.8936	96.8383	104.682	119.731	127.263	121.821	126.044	123.996	137.44	131.831	0.999911	0.00583163	0.997738	0.132651
2310014L17Rik	6.70834	1.45051	1.59048	2.76594	2.96736	4.07743	3.94099	5.69637	6.05599	6.73487	7.44228	3.95522	5.58423	6.79429	7.79801	5.7736	0.999911	0.424365	0.997738	0.0970327
2310015A10Rik	25.1563	14.5051	19.0858	16.5956	15.5786	18.7562	16.7492	22.7855	18.168	24.6945	18.6057	17.403	14.3595	17.835	10.7223	20.2076	0.999911	-0.0267397	0.997738	-0.319215
2310015B20Rik	3.35417	2.90102	3.18097	1.38297	1.48368	3.26195	0.985247	4.5571	4.32571	1.49664	0.744228	0.791045	0.797748	1.69857	0.974751	4.81133	0.999911	-0.0849942	0.997738	0.180738
2310015D24Rik	1.67708	1.45051	1.59048	0	0.74184	0	3.94099	0	0	0	0	0	0	0	0.974751	2.8868	0.999911	-0.00206976	0.997738	2.7343
2310016M24Rik	130.813	78.3276	90.6576	110.637	100.148	104.382	88.6723	104.813	134.097	87.5533	104.936	117.075	112.482	104.462	147.187	116.434	0.999911	-0.0368806	0.997738	0.119191
2310021P13Rik	322	361.177	338.773	378.933	385.757	344.135	332.028	360.011	387.583	469.196	396.674	404.224	339.84	404.26	347.986	361.812	0.999911	0.0226195	0.997738	-0.185843
2310022A10Rik	51.9896	46.4164	44.5335	48.4039	35.6083	35.0659	38.4246	36.4568	44.1222	43.4025	58.0498	38.7612	41.4829	45.0122	34.1163	35.6039	0.999911	-0.393423	0.997738	-0.231687
2310022B05Rik	166.031	182.764	146.325	200.53	207.715	215.288	187.197	174.309	186.005	200.549	178.615	164.537	186.673	153.721	157.91	196.302	0.999911	0.177089	0.997738	-0.06729
2310028H24Rik	164.354	143.601	171.772	143.829	159.496	154.942	146.802	156.081	115.929	136.194	133.961	114.702	115.673	123.996	113.071	107.774	0.999911	-0.0067827	0.997738	-0.117505
2310030N02Rik	13.4167	26.1092	23.8573	20.7445	23.7389	14.6788	17.7345	23.9248	14.7074	19.4563	16.373	12.6567	22.3369	22.9307	19.495	18.2831	0.999911	-0.080725	0.997738	0.399149
2310033P09Rik	51.9896	50.7679	63.6194	35.9572	43.7685	33.4349	51.2329	47.8495	69.2113	66.6004	71.4459	74.3582	63.8198	67.0936	89.6771	94.3021	0.999911	-0.197901	0.997738	0.15628
2310034G01Rik	15.0938	5.80205	15.9048	12.4467	8.16024	13.8633	11.823	18.2284	10.3817	6.73487	13.3961	7.91045	8.77522	8.49286	12.6718	9.62267	0.999911	0.0725775	0.997738	0.0376024
2310035C23Rik	114.042	87.0307	84.2956	105.106	93.4718	82.3641	93.5985	97.9776	73.537	80.0701	93.7728	79.8955	79.7748	85.7779	73.1063	73.1323	0.999911	-0.0875108	0.997738	-0.0655199
2310035K24Rik	5.03125	10.1536	15.9048	11.0637	8.16024	6.52389	11.823	11.3927	6.92113	14.2181	11.1634	11.0746	13.5617	14.4379	7.79801	10.5849	0.999911	-0.177351	0.997738	0.104088
2310036O22Rik	412.563	304.607	373.764	337.444	318.991	352.29	345.822	426.089	378.067	303.817	333.414	393.94	343.829	337.167	418.168	401.265	0.999911	0.0151806	0.997738	0.0930569
2310037I24Rik	100.625	92.8327	124.058	102.34	112.018	91.3345	122.171	119.624	73.537	102.52	88.5632	89.3881	71.7973	85.7779	88.7023	84.6795	0.999911	0.0830982	0.997738	-0.100283
2310039H08Rik	77.1459	85.5802	73.1623	77.4462	80.8605	102.751	90.6428	111.649	112.468	92.7915	101.959	115.493	124.449	106.161	133.541	107.774	0.999911	0.29352	0.997738	0.164476
2310040G24Rik	3.35417	7.25256	1.59048	4.14891	5.19288	4.07743	2.95574	1.13927	6.92113	1.49664	5.95383	7.91045	7.17973	3.39714	3.899	3.84907	0.999911	-0.258019	0.997738	-0.255276
2310042D19Rik	0	4.35153	4.77145	2.76594	1.48368	3.26195	1.97049	1.13927	0	3.74159	0	2.37313	2.39324	2.54786	0	0	0.999911	-0.591477	0.997738	-0.265043
2310044G17Rik	53.6667	56.57	54.0765	48.4039	56.3798	56.2686	49.2624	51.2673	54.5039	60.6138	50.6075	69.612	51.8536	41.615	50.687	54.8492	0.999911	0.0120265	0.997738	-0.240011
2310044H10Rik	271.688	294.454	291.059	344.359	301.929	303.361	291.633	324.693	355.573	336.743	311.832	342.522	310.324	353.303	374.304	328.133	0.999911	0.0202078	0.997738	0.0239327
2310045N01Rik	30.1875	14.5051	11.1334	29.0423	17.8041	18.7562	28.5722	18.2284	27.6845	29.1844	24.5595	34.0149	23.1347	22.0814	21.4445	21.1699	0.999911	-0.0286641	0.997738	-0.387105
2310046O06Rik	30.1875	27.5597	27.0382	23.5105	27.4481	30.173	26.6017	33.039	32.0102	29.9327	26.048	31.6418	31.1122	32.2729	39.9648	26.9435	0.999911	0.116971	0.997738	0.127412
2310047B19Rik	23.4792	36.2628	31.8097	40.1061	22.997	22.8336	33.4984	27.3426	25.0891	29.9327	26.7922	27.6866	18.3482	30.5743	25.3435	30.7925	0.999911	-0.32264	0.997738	-0.0641074
2310057M21Rik	15.0938	20.3072	22.2668	22.1275	21.5133	26.0956	29.5574	26.2033	23.3588	31.4294	32.0018	31.6418	22.3369	22.0814	32.1668	36.5661	0.999911	0.362374	0.997738	-0.0783987
2310061C15Rik	73.7917	73.9761	68.3908	62.2336	68.9911	75.0247	67.9821	93.4205	94.3004	68.8453	78.144	81.4776	84.5612	63.6964	126.718	95.2644	0.999911	0.12917	0.997738	0.197395
2310061I04Rik	33.5417	39.1638	38.1716	22.1275	26.7062	35.0659	30.5427	37.596	53.6388	52.3823	37.9556	49.0448	42.2806	45.0122	49.7123	43.302	0.999911	-0.0345307	0.997738	-0.0935595
2310061J03Rik	23.4792	30.4607	34.9906	17.9786	26.7062	20.3872	18.7197	30.7604	24.224	25.4428	29.0249	18.9851	21.5392	22.9307	21.4445	21.1699	0.999911	-0.145648	0.997738	-0.163336
2310067B10Rik	60.375	63.8225	82.7052	81.5951	84.5697	73.3938	78.8198	71.7743	83.0536	104.765	83.3536	75.9403	71.7973	86.6272	59.4598	73.1323	0.999911	0.100239	0.997738	-0.247945
2310068J16Rik	8.38542	5.80205	6.36194	1.38297	4.45104	4.07743	5.91148	6.83565	9.51656	2.99327	6.69806	5.53731	6.38198	5.09572	12.6718	5.7736	0.999911	-0.0367452	0.997738	0.276856
2310079F23Rik	16.7708	17.4061	20.6763	20.7445	18.546	17.9407	17.7345	17.0891	13.8423	23.9462	20.8384	22.1493	22.3369	16.1364	22.4193	16.3585	0.999911	-0.0813294	0.997738	-0.0657128
2400001E08Rik	154.292	158.106	132.01	145.212	123.887	132.109	141.876	142.409	186.005	161.637	180.103	214.373	179.493	157.967	207.622	217.472	0.999911	-0.1296	0.997738	0.0399707
2400009B08Rik	3.35417	0	0	0	0.74184	0	2.95574	0	0	0	0	0.791045	3.19099	0	0	0.962267	0.999911	0.2398	0.997738	2.15901
2410001C21Rik	125.781	127.645	111.334	150.744	87.5371	109.275	116.259	103.674	141.018	110.751	138.426	118.657	123.651	127.393	138.415	129.906	0.999911	-0.313738	0.997738	0.0330535
2410002F23Rik	114.042	136.348	124.058	132.765	116.469	115.799	133.994	112.788	99.4913	113.744	106.425	124.985	103.707	106.161	96.5003	99.1135	0.999911	-0.0845467	0.997738	-0.128187
2410002I01Rik	16.7708	13.0546	15.9048	23.5105	22.2552	16.3097	25.6164	36.4568	28.5497	19.4563	25.3038	37.9702	27.1234	22.9307	32.1668	25.9812	0.999911	0.514818	0.997738	-0.0362019
2410002O22Rik	115.719	117.491	93.8385	109.255	91.2463	110.906	124.141	118.485	116.794	108.506	119.821	117.075	126.842	120.599	119.894	124.132	0.999911	0.0208892	0.997738	0.0936402
2410004B18Rik	23.4792	30.4607	34.9906	34.5742	25.9644	27.7265	27.5869	36.4568	34.6057	24.6945	42.421	49.0448	41.4829	34.8207	38.0153	38.4907	0.999911	-0.0848004	0.997738	0.0247905
2410004N09Rik	11.7396	18.8567	6.36194	8.29781	12.6113	8.15486	6.89673	17.0891	13.8423	13.4697	11.1634	13.4478	12.764	6.79429	7.79801	8.6604	0.999911	-0.031678	0.997738	-0.511282
2410006H16Rik	70.4375	63.8225	49.305	52.5528	56.3798	54.6376	72.9083	76.3314	80.4582	65.852	66.9806	75.9403	78.1793	90.0243	87.7276	72.17	0.999911	0.133305	0.997738	0.189648
2410015M20Rik	97.2709	142.15	112.924	105.106	101.632	126.4	132.023	145.827	172.163	138.439	183.08	189.06	165.134	171.556	175.455	162.623	0.999911	0.134603	0.997738	-0.0124954
2410018M08Rik	8.38542	5.80205	6.36194	5.53187	6.67656	5.7084	5.91148	9.11419	8.65142	8.97982	2.97691	2.37313	3.98874	5.09572	2.92425	4.81133	0.999911	0.0698029	0.997738	-0.435465
2410021H03Rik	1.67708	0	0	5.53187	1.48368	0	0	2.27855	0.865142	0	3.72114	0.791045	0.797748	0.849286	0.974751	0.962267	0.999911	-1.00197	0.997738	-0.601735
2410022L05Rik	62.0521	81.2287	62.0289	52.5528	67.5074	62.7924	72.9083	85.4456	83.0536	66.6004	75.1671	71.194	78.977	66.2443	109.172	87.5663	0.999911	0.155214	0.997738	0.207366
2410042D21Rik	33.5417	20.3072	22.2668	27.6594	14.8368	26.911	30.5427	33.039	27.6845	16.463	28.2807	22.9403	20.7414	24.6293	19.495	20.2076	0.999911	0.00730868	0.997738	-0.154773
2410066E13Rik	8.38542	15.9556	11.1334	17.9786	5.19288	7.33938	7.88198	9.11419	8.65142	8.2315	4.46537	7.91045	5.58423	11.0407	5.8485	4.81133	0.999911	-0.891324	0.997738	-0.0823186
2410075B13Rik	21.8021	8.70307	22.2668	20.7445	16.3205	18.7562	24.6312	22.7855	15.5726	20.2046	20.0942	19.7761	17.5504	20.3829	13.6465	14.434	0.999911	0.163811	0.997738	-0.187881
2410089E03Rik	82.1771	87.0307	65.2098	78.8292	96.4391	78.2867	70.9378	63.7994	78.7279	95.7848	77.3997	73.5672	75.786	76.4357	89.6771	73.1323	0.999911	-0.00348241	0.997738	-0.0467604
2410091C18Rik	21.8021	24.6587	31.8097	35.9572	24.4807	30.173	17.7345	31.8997	22.4937	26.9395	29.7691	24.5224	29.5167	28.8757	40.9395	48.1133	0.999911	-0.13879	0.997738	0.496733
2410127L17Rik	48.6354	62.372	55.6669	51.1698	42.2849	48.9292	69.9526	54.6852	71.8068	63.6071	66.9806	59.3284	66.213	61.1486	60.4345	66.3964	0.999911	-0.0243137	0.997738	-0.0359804
2410131K14Rik	57.0209	47.8669	50.8955	55.3187	43.0267	48.1137	52.2181	43.2924	38.0662	37.4159	34.2345	41.9254	38.2919	44.1629	44.8385	38.4907	0.999911	-0.174882	0.997738	0.132681
2410137F16Rik	3.35417	1.45051	0	0	1.48368	1.63097	6.89673	2.27855	0	2.24496	0.744228	2.37313	3.19099	0.849286	0.974751	0.962267	0.999911	1.38804	0.997738	0.17322
2500003M10Rik	233.115	237.884	240.163	215.743	237.389	247.092	222.666	281.401	228.397	218.509	209.128	226.239	228.156	225.061	238.814	217.472	0.999911	0.0923258	0.997738	0.0487297
2500004C02Rik	6.70834	2.90102	4.77145	2.76594	4.45104	5.7084	1.97049	2.27855	1.73028	2.99327	6.69806	6.32836	6.38198	5.945	2.92425	2.8868	0.999911	-0.190261	0.997738	0.0450747
2510002D24Rik	25.1563	29.0102	19.0858	12.4467	17.0623	17.1252	24.6312	15.9498	28.5497	12.7214	26.7922	22.1493	19.1459	22.0814	24.3688	27.9057	0.999911	-0.190971	0.997738	0.0540394
2510003E04Rik	120.75	140.7	135.191	147.978	138.724	116.615	149.758	141.27	153.995	172.113	157.032	155.045	156.359	169.008	167.657	183.793	0.999911	-0.00105249	0.997738	0.0854546
2510006D16Rik	117.396	95.7338	106.562	113.403	93.4718	109.275	115.274	96.8383	113.334	99.5264	116.1	129.731	124.449	127.393	124.768	118.359	0.999911	-0.0591695	0.997738	0.115482
2510009E07Rik	50.3125	53.6689	52.486	69.1484	63.7982	66.8699	55.1739	45.571	55.3691	60.6138	55.0729	54.5821	64.6176	53.505	55.5608	54.8492	0.999911	0.0455066	0.997738	0.0248464
2510012J08Rik	93.9167	65.273	95.429	81.5951	68.9911	69.3163	71.9231	75.1921	86.5142	82.315	80.3767	85.4329	83.7635	67.9429	77.0053	84.6795	0.999911	-0.231563	0.997738	-0.090192
2510039O18Rik	166.031	213.225	217.896	214.36	212.908	190.008	188.182	192.537	197.252	211.774	196.476	215.955	186.673	190.24	220.294	183.793	0.999911	-0.0492307	0.997738	-0.0713301
2510049J12Rik	6.70834	5.80205	7.95242	0	6.67656	12.2323	6.89673	6.83565	17.3028	6.73487	12.6519	8.70149	9.57297	13.5886	7.79801	12.5095	0.999911	0.715401	0.997738	-0.0465023
2610001J05Rik	21.8021	14.5051	14.3144	15.2127	21.5133	30.9885	20.6902	25.064	33.7405	25.4428	29.7691	19.7761	26.3257	37.3686	36.0658	28.868	0.999911	0.590208	0.997738	0.246892
2610002D18Rik	15.0938	7.25256	11.1334	19.3616	17.8041	15.4942	27.5869	14.8106	25.9543	14.9664	12.6519	19.7761	19.1459	12.7393	24.3688	25.0189	0.999911	0.515611	0.997738	0.152733
2610002I17Rik	13.4167	14.5051	9.5429	19.3616	12.6113	13.0478	9.85247	14.8106	12.9771	15.7147	14.1403	13.4478	14.3595	18.6843	13.6465	19.2453	0.999911	-0.186892	0.997738	0.229027
2610002J02Rik	25.1563	27.5597	15.9048	23.5105	28.1899	22.0181	39.4099	29.6211	32.0102	32.1777	30.5134	32.4328	36.6964	22.9307	41.9143	31.7548	0.999911	0.362446	0.997738	0.068503
2610002M06Rik	72.1146	69.6246	73.1623	66.3825	64.54	70.9473	50.2476	42.1531	52.7736	61.3621	53.5844	53	51.8536	53.505	53.6113	57.736	0.999911	-0.281663	0.997738	-0.0256394
2610005L07Rik	120.75	116.041	95.429	107.872	117.211	106.829	113.303	112.788	61.4251	71.0903	92.2843	94.9254	76.5838	91.7229	57.5103	71.2077	0.999911	0.035704	0.997738	-0.0996633
2610008E11Rik	35.2188	26.1092	25.4477	31.8083	30.4154	38.3279	30.5427	27.3426	17.3028	17.2113	22.3269	24.5224	23.9324	26.3279	32.1668	27.9057	0.999911	0.106723	0.997738	0.43566
2610015P09Rik	23.4792	15.9556	11.1334	13.8297	20.7715	12.2323	27.5869	19.3677	12.9771	10.4765	18.6057	22.9403	20.7414	16.9857	20.4698	22.1321	0.999911	0.315854	0.997738	0.305983
2610019F03Rik	13.4167	11.6041	12.7239	11.0637	17.0623	18.7562	12.8082	10.2535	8.65142	6.73487	11.9077	6.32836	8.77522	11.0407	8.77276	7.69813	0.999911	0.298566	0.997738	0.115445
2610020C07Rik	15.0938	15.9556	12.7239	20.7445	10.3858	15.4942	12.8082	10.2535	9.51656	10.4765	4.46537	8.70149	7.97748	3.39714	12.6718	7.69813	0.999911	-0.399014	0.997738	-0.068352
2610020H08Rik	23.4792	13.0546	9.5429	11.0637	17.8041	9.78584	11.823	12.532	10.3817	17.2113	18.6057	11.8657	15.955	18.6843	18.5203	11.5472	0.999911	-0.111775	0.997738	0.153628
2610021K21Rik	8.38542	14.5051	11.1334	9.68078	7.4184	11.4168	6.89673	9.11419	12.112	12.7214	18.6057	8.70149	11.1685	17.835	16.5708	15.3963	0.999911	-0.328129	0.997738	0.218645
2610027L16Rik	73.7917	72.5256	68.3908	78.8292	72.7003	83.1796	79.805	79.7492	99.4913	83.8117	96.7497	88.597	100.516	108.709	111.122	82.7549	0.999911	0.102234	0.997738	0.135519
2610029G23Rik	90.5625	102.986	104.972	95.4248	83.8279	109.275	86.7018	108.231	97.761	86.0566	107.913	100.463	125.246	103.613	94.5508	111.623	0.999911	-0.0248439	0.997738	0.157399
2610029I01Rik	21.8021	15.9556	28.6287	13.8297	21.5133	10.6013	19.7049	22.7855	20.7634	23.9462	21.5826	15.8209	20.7414	23.78	28.2678	22.1321	0.999911	-0.100297	0.997738	0.206265
2610034B18Rik	63.7292	65.273	62.0289	81.5951	60.089	66.8699	80.7903	56.9637	52.7736	56.8722	63.2594	45.0896	61.4266	75.5864	68.2326	61.5851	0.999911	-0.045635	0.997738	0.29316
2610035D17Rik	1.67708	0	1.59048	0	1.48368	1.63097	2.95574	1.13927	4.32571	3.74159	5.95383	7.1194	3.19099	0.849286	0.974751	10.5849	0.999911	1.22838	0.997738	-0.4566
2610037D02Rik	1.67708	0	0	2.76594	0	1.63097	0	0	2.59543	2.24496	2.23269	2.37313	3.19099	0.849286	0.974751	3.84907	0.999911	-1.31736	0.997738	-0.082531
2610039C10Rik	51.9896	26.1092	54.0765	44.255	43.0267	47.2982	47.2919	56.9637	36.336	41.9058	53.5844	46.6717	45.4716	40.7657	54.586	62.5473	0.999911	0.144075	0.997738	0.180591
2610044O15Rik	5.03125	13.0546	11.1334	11.0637	8.90207	11.4168	10.8377	10.2535	3.46057	8.2315	10.4192	7.91045	11.9662	7.64357	7.79801	9.62267	0.999911	0.0253012	0.997738	0.298993
2610100L16Rik	0	0	3.18097	0	0.74184	1.63097	0	2.27855	2.59543	0	1.48846	1.58209	1.5955	0	0	0	0.999911	0.566141	0.997738	-1.67908
2610101N10Rik	167.708	155.205	135.191	136.914	147.626	169.621	145.817	157.22	143.614	131.704	142.148	150.299	149.179	155.419	168.632	152.038	0.999911	0.0652905	0.997738	0.14224
2610109H07Rik	5.03125	0	3.18097	1.38297	2.96736	0.815486	0.985247	1.13927	0	0.748319	0.744228	0	1.5955	0	0.974751	0	0.999911	-0.619767	0.997738	0.750353
2610204G22Rik	3.35417	2.90102	0	2.76594	1.48368	0.815486	3.94099	1.13927	1.73028	0	2.23269	2.37313	0.797748	2.54786	0.974751	0.962267	0.999911	-0.310522	0.997738	-0.243632
2610301B20Rik	33.5417	36.2628	36.5811	31.8083	33.3828	40.7743	45.3214	42.1531	30.28	25.4428	24.5595	29.2687	27.9212	31.4236	33.1415	22.1321	0.999911	0.221289	0.997738	0.0736844
2610301G19Rik	166.031	165.358	152.686	192.233	164.688	159.02	152.713	151.523	152.265	142.929	163.73	160.582	160.347	157.118	162.783	166.472	0.999911	-0.104884	0.997738	0.0649777
2610306M01Rik	8.38542	15.9556	9.5429	15.2127	12.6113	8.15486	11.823	12.532	15.5726	9.72814	11.1634	10.2836	13.5617	18.6843	10.7223	14.434	0.999911	-0.140546	0.997738	0.313279
2610316D01Rik	0	5.80205	1.59048	1.38297	2.22552	1.63097	1.97049	3.41782	3.46057	6.73487	4.46537	3.16418	3.19099	4.24643	2.92425	3.84907	0.999911	0.0257311	0.997738	-0.329402
2610318N02Rik	30.1875	21.7577	30.2192	19.3616	25.2225	34.2504	27.5869	35.3175	12.9771	17.2113	14.1403	18.9851	16.7527	22.9307	19.495	16.3585	0.999911	0.276374	0.997738	0.257225
2610507B11Rik	385.729	501.877	432.612	484.039	468.101	425.684	433.509	447.735	461.121	510.353	543.287	461.179	494.603	500.229	483.476	455.152	0.999911	-0.0249689	0.997738	-0.0278764
2610507I01Rik	3.35417	5.80205	3.18097	6.91484	2.96736	4.89292	7.88198	5.69637	8.65142	5.98655	8.93074	10.2836	7.97748	4.24643	14.6213	19.2453	0.999911	0.114612	0.997738	0.430257
2610524H06Rik	169.386	140.7	192.449	171.488	181.751	194.086	169.463	194.816	174.759	155.65	154.055	174.03	177.898	177.501	193.975	188.604	0.999911	0.139312	0.997738	0.168449
2610528A11Rik	0	1.45051	0	0	0.74184	0	0.985247	2.27855	0	0	1.48846	0	0	0	0.974751	0.962267	0.999911	1.06657	0.997738	0.247369
2610528E23Rik	28.5104	17.4061	34.9906	29.0423	32.6409	22.0181	21.6754	30.7604	25.0891	21.7012	34.9787	28.4776	24.7302	25.4786	24.3688	28.868	0.999911	-0.0293492	0.997738	-0.0919327
2700007P21Rik	40.25	44.9659	38.1716	41.4891	51.1869	48.1137	34.4837	48.9888	38.0662	37.4159	48.3748	36.3881	37.4941	31.4236	45.8133	49.0756	0.999911	0.153661	0.997738	0.025215
2700023E23Rik	13.4167	10.1536	4.77145	6.91484	6.67656	13.0478	12.8082	4.5571	8.65142	8.2315	14.1403	15.0299	6.38198	5.945	12.6718	15.3963	0.999911	0.0943052	0.997738	-0.210487
2700029M09Rik	159.323	108.788	139.963	116.169	120.178	139.448	142.861	140.131	123.715	107.01	125.03	111.537	129.235	112.955	128.667	130.868	0.999911	0.0557448	0.997738	0.106154
2700038G22Rik	8.38542	7.25256	6.36194	12.4467	15.5786	13.8633	12.8082	12.532	11.2468	13.4697	14.8846	10.2836	10.3707	15.2871	8.77276	14.434	0.999911	0.668147	0.997738	-0.0289205
2700046G09Rik	13.4167	17.4061	9.5429	17.9786	13.3531	12.2323	13.7935	13.6713	12.112	14.2181	20.0942	13.4478	13.5617	10.1914	19.495	11.5472	0.999911	-0.148676	0.997738	-0.137301
2700049A03Rik	58.6979	52.2184	65.2098	60.8506	52.6706	51.3756	56.1591	56.9637	49.3131	49.389	46.8864	56.9552	50.2581	47.56	41.9143	46.1888	0.999911	-0.126411	0.997738	-0.115083
2700050L05Rik	40.25	63.8225	55.6669	42.872	54.8961	60.346	59.1148	55.8244	56.2342	52.3823	52.096	53	54.2468	65.395	63.3588	52.9247	0.999911	0.183659	0.997738	0.147507
2700054A10Rik	3.35417	1.45051	0	4.14891	2.22552	1.63097	1.97049	3.41782	1.73028	2.24496	1.48846	3.95522	0.797748	1.69857	1.9495	1.92453	0.999911	0.0150497	0.997738	-0.578493
2700060E02Rik	184.479	204.522	171.772	196.382	180.267	195.717	192.123	186.841	227.532	181.841	223.269	214.373	201.83	185.994	217.369	216.51	0.999911	-0.00522394	0.997738	-0.0408069
2700062C07Rik	36.8959	36.2628	22.2668	22.1275	15.5786	16.3097	18.7197	25.064	19.0331	20.2046	26.048	30.0597	23.9324	13.5886	24.3688	28.868	0.999911	-0.649578	0.997738	-0.0765762
2700078E11Rik	139.198	159.556	133.601	170.105	176.558	185.115	144.831	158.359	185.14	176.603	184.569	177.985	189.864	201.281	160.834	153.963	0.999911	0.145405	0.997738	-0.0276759
2700081L22Rik	0	2.90102	1.59048	0	1.48368	0.815486	0	0	0.865142	2.99327	0.744228	1.58209	0.797748	0.849286	0	2.8868	0.999911	-0.864614	0.997738	-0.467004
2700089E24Rik	130.813	156.655	139.963	182.552	154.303	172.068	153.699	181.145	165.242	161.637	139.171	156.627	166.729	165.611	183.253	149.151	0.999911	0.108522	0.997738	0.0996904
2700090O03Rik	16.7708	8.70307	12.7239	11.0637	15.5786	7.33938	14.7787	13.6713	9.51656	8.97982	7.44228	7.1194	10.3707	6.79429	6.82326	7.69813	0.999911	0.0703898	0.997738	-0.0462242
2700094K13Rik	125.781	120.392	143.144	142.446	126.855	152.496	113.303	194.816	184.275	133.949	180.103	174.821	197.044	180.898	227.117	214.585	0.999911	0.137055	0.997738	0.286924
2700097O09Rik	8.38542	7.25256	7.95242	2.76594	8.90207	12.2323	10.8377	7.97492	5.19085	13.4697	10.4192	8.70149	7.17973	5.09572	3.899	4.81133	0.999911	0.627569	0.997738	-0.839672
2700099C18Rik	35.2188	14.5051	19.0858	22.1275	26.7062	24.4646	24.6312	26.2033	27.6845	23.1979	22.3269	18.194	23.9324	18.6843	19.495	25.9812	0.999911	0.181813	0.997738	-0.0461986
2810001G20Rik	8.38542	14.5051	12.7239	13.8297	9.64391	4.89292	19.7049	13.6713	12.112	9.72814	8.93074	16.6119	14.3595	16.9857	16.5708	14.434	0.999911	-0.0781499	0.997738	0.404602
2810002D19Rik	3.35417	0	0	4.14891	2.96736	0.815486	1.97049	1.13927	0	0.748319	0	1.58209	1.5955	0.849286	1.9495	1.92453	0.999911	-0.103312	0.997738	1.42529
2810002N01Rik	55.3438	46.4164	46.124	33.1912	51.1869	45.6672	42.3656	22.7855	40.6617	38.1642	46.8864	46.6717	48.6626	45.8614	38.0153	42.3397	0.999911	-0.129229	0.997738	0.0293612
2810004N23Rik	62.0521	34.8123	50.8955	52.5528	54.8961	48.1137	54.1886	52.4066	40.6617	45.6474	57.3056	57.7463	36.6964	57.7514	44.8385	41.3775	0.999911	0.0743032	0.997738	-0.155506
2810006K23Rik	13.4167	31.9113	33.4002	30.4253	19.2878	35.0659	19.7049	14.8106	33.7405	38.1642	34.9787	37.1791	28.7189	30.5743	28.2678	32.7171	0.999911	-0.287599	0.997738	-0.258566
2810007J24Rik	8.38542	2.90102	7.95242	9.68078	2.22552	0.815486	2.95574	3.41782	0	0	0	0	2.39324	0	0	0	0.999911	-1.65839	0.997738	2.09213
2810008D09Rik	48.6354	43.5153	34.9906	45.638	32.6409	32.6195	39.4099	37.596	45.8525	40.4092	51.3518	52.209	47.8649	45.0122	69.2073	55.8115	0.999911	-0.286206	0.997738	0.194948
2810008M24Rik	35.2188	33.3618	47.7145	38.7231	40.8012	43.2208	42.3656	42.1531	39.7965	44.1508	49.1191	45.0896	47.0671	45.0122	63.3588	67.3587	0.999911	0.124093	0.997738	0.315009
2810011L19Rik	0	0	0	1.38297	0.74184	0	0	2.27855	1.73028	0	0	0	0	0	0	0	0.999911	0.655282	0.997738	-1.31686
2810013P06Rik	65.4063	56.57	49.305	45.638	68.2492	52.1911	56.1591	63.7994	39.7965	45.6474	47.6306	47.4627	47.0671	56.0529	46.788	44.2643	0.999911	0.156972	0.997738	0.109113
2810021B07Rik	43.6042	34.8123	41.3526	33.1912	25.2225	44.0363	39.4099	26.2033	35.4708	38.9126	42.421	34.0149	46.2694	44.1629	47.7628	28.868	0.999911	-0.170049	0.997738	0.153331
2810021J22Rik	15.0938	8.70307	14.3144	13.8297	17.0623	14.6788	13.7935	14.8106	13.8423	15.7147	17.8615	17.403	27.1234	22.0814	14.6213	14.434	0.999911	0.230508	0.997738	0.288371
2810025M15Rik	122.427	113.14	109.743	118.935	116.469	123.954	128.082	133.295	143.614	136.942	136.938	164.537	169.92	135.886	169.607	172.246	0.999911	0.110147	0.997738	0.157301
2810029C07Rik	3.35417	5.80205	3.18097	2.76594	5.93472	4.89292	4.92624	11.3927	8.65142	4.48991	4.46537	4.74627	4.78649	7.64357	9.74751	2.8868	0.999911	0.818134	0.997738	0.177246
2810030E01Rik	10.0625	7.25256	4.77145	8.29781	6.67656	8.15486	14.7787	5.69637	9.51656	13.4697	7.44228	6.32836	8.77522	15.2871	10.7223	8.6604	0.999911	0.216515	0.997738	0.246098
2810032G03Rik	0	1.45051	0	1.38297	0.74184	1.63097	0	1.13927	1.73028	1.49664	0	0.791045	0.797748	0	0.974751	0	0.999911	0.238703	0.997738	-1.16022
2810046L04Rik	28.5104	24.6587	28.6287	24.8934	28.1899	21.2026	24.6312	14.8106	27.6845	21.7012	14.8846	27.6866	23.9324	28.0264	18.5203	15.3963	0.999911	-0.239662	0.997738	-0.0772697
2810047C21Rik1	3.35417	5.80205	1.59048	1.38297	1.48368	1.63097	2.95574	3.41782	1.73028	1.49664	2.23269	0.791045	3.19099	4.24643	0.974751	4.81133	0.999911	-0.392671	0.997738	1.08793
2810055F11Rik	0	1.45051	1.59048	4.14891	1.48368	0.815486	1.97049	5.69637	0.865142	2.24496	2.97691	0	1.5955	0	1.9495	0	0.999911	0.369207	0.997738	-0.791918
2810403A07Rik	127.458	116.041	112.924	88.51	106.083	101.12	99.51	94.5598	103.817	107.01	95.2612	102.836	96.5275	106.161	103.324	106.812	0.999911	-0.136724	0.997738	0.0167245
2810405K02Rik	3.35417	2.90102	0	4.14891	3.7092	0.815486	3.94099	0	0.865142	0.748319	1.48846	2.37313	0.797748	0.849286	0	1.92453	0.999911	-0.273224	0.997738	-0.616854
2810407C02Rik	680.896	760.068	776.156	685.952	775.964	734.753	743.862	749.642	957.712	954.106	978.66	850.373	958.893	929.968	957.205	1026.74	0.999911	0.0523093	0.997738	0.053155
2810408A11Rik	3.35417	4.35153	1.59048	4.14891	0.74184	4.07743	0.985247	6.83565	3.46057	2.24496	0	0.791045	3.19099	1.69857	2.92425	0.962267	0.999911	-0.147981	0.997738	0.472649
2810408I11Rik	15.0938	13.0546	14.3144	17.9786	12.6113	17.1252	10.8377	13.6713	22.4937	26.1912	23.8153	22.1493	29.5167	26.3279	28.2678	24.0567	0.999911	-0.151742	0.997738	0.197136
2810408M09Rik	26.8333	31.9113	25.4477	30.4253	25.9644	29.3575	24.6312	44.4317	20.7634	24.6945	26.048	26.1045	35.8986	20.3829	31.192	28.868	0.999911	0.0984553	0.997738	0.255039
2810410L24Rik	6.70834	1.45051	3.18097	5.53187	5.93472	8.15486	2.95574	7.97492	3.46057	3.74159	4.46537	3.16418	6.38198	3.39714	4.87375	0.962267	0.999911	0.581761	0.997738	0.092812
2810417H13Rik	157.646	163.908	147.915	168.722	153.561	160.651	180.3	151.523	141.883	154.902	168.196	160.582	181.886	142.68	147.187	177.057	0.999911	0.0169929	0.997738	0.0562291
2810422J05Rik	40.25	24.6587	39.7621	44.255	33.3828	30.9885	31.5279	34.1782	39.7965	32.1777	41.6768	51.4179	41.4829	38.2179	34.1163	32.7171	0.999911	-0.192374	0.997738	-0.160808
2810422O20Rik	0	1.45051	11.1334	1.38297	3.7092	2.44646	6.89673	7.97492	7.78628	3.74159	2.97691	3.95522	6.38198	6.79429	0	3.84907	0.999911	0.579172	0.997738	-0.0679854
2810428I15Rik	127.458	94.2833	114.515	136.914	105.341	123.138	107.392	152.663	132.367	112.248	147.357	124.194	126.842	124.845	190.076	136.642	0.999911	0.0396376	0.997738	0.162577
2810432D09Rik	20.125	37.7133	25.4477	34.5742	18.546	24.4646	21.6754	27.3426	34.6057	21.7012	36.4672	42.7164	31.9099	40.7657	36.0658	39.4529	0.999911	-0.378269	0.997738	0.133811
2810432L12Rik	80.5	81.2287	76.3432	64.9995	71.9584	57.084	83.746	71.7743	69.2113	72.5869	78.144	52.209	70.9995	80.6822	80.9043	76.9813	0.999911	-0.0907344	0.997738	0.186079
2810442I21Rik	6.70834	10.1536	4.77145	2.76594	4.45104	3.26195	3.94099	5.69637	6.92113	2.24496	5.95383	1.58209	3.98874	3.39714	6.82326	7.69813	0.999911	-0.500893	0.997738	0.387756
2810453I06Rik	30.1875	46.4164	66.8003	55.3187	48.2196	55.4531	44.3361	61.5208	33.7405	37.4159	34.9787	46.6717	43.0784	31.4236	48.7375	33.6793	0.999911	0.068205	0.997738	0.0400802
2810454H06Rik	11.7396	5.80205	7.95242	6.91484	8.90207	9.78584	9.85247	13.6713	10.3817	8.97982	4.46537	6.32836	5.58423	6.79429	5.8485	5.7736	0.999911	0.38392	0.997738	-0.316288
2810468N07Rik	1.67708	7.25256	6.36194	12.4467	6.67656	8.97035	3.94099	4.5571	6.92113	3.74159	11.1634	6.32836	10.3707	8.49286	8.77276	10.5849	0.999911	-0.202528	0.997738	0.442871
2810474O19Rik	18.4479	27.5597	23.8573	27.6594	28.9317	32.6195	34.4837	20.5069	29.4148	23.9462	26.048	28.4776	19.9437	30.5743	29.2425	24.0567	0.999911	0.259649	0.997738	-0.0529868
2900002K06Rik	0	2.90102	1.59048	0	0	1.63097	0.985247	0	1.73028	2.24496	0.744228	0	2.39324	3.39714	1.9495	0	0.999911	-0.76429	0.997738	0.742027
2900005J15Rik	5.03125	2.90102	14.3144	8.29781	7.4184	10.6013	8.86723	11.3927	12.9771	6.73487	5.95383	2.37313	2.39324	8.49286	8.77276	6.73587	0.999911	0.323801	0.997738	-0.0854056
2900006K08Rik	1.67708	5.80205	3.18097	1.38297	0.74184	6.52389	1.97049	2.27855	1.73028	4.48991	5.2096	6.32836	3.19099	4.24643	1.9495	0.962267	0.999911	-0.0602799	0.997738	-0.757991
2900008C10Rik	16.7708	13.0546	7.95242	6.91484	11.8694	10.6013	7.88198	13.6713	12.112	8.97982	8.18651	12.6567	12.764	6.79429	12.6718	13.4717	0.999911	-0.00987694	0.997738	0.128934
2900010M23Rik	231.438	184.215	208.353	200.53	223.294	181.038	218.725	210.766	250.891	201.298	250.061	267.373	263.257	223.362	292.425	261.737	0.999911	0.0212884	0.997738	0.105164
2900026A02Rik	65.4063	85.5802	63.6194	80.2122	74.9258	75.8402	70.9378	52.4066	57.9645	69.5936	48.3748	51.4179	60.6288	51.8064	75.0558	51.9624	0.999911	-0.0971879	0.997738	0.0757989
2900053A13Rik	36.8959	46.4164	23.8573	27.6594	25.9644	26.0956	36.4542	44.4317	36.336	26.1912	43.1652	38.7612	31.1122	34.8207	48.7375	38.4907	0.999911	-0.0396342	0.997738	0.0803961
2900056M20Rik	18.4479	20.3072	22.2668	15.2127	22.2552	27.7265	28.5722	19.3677	31.1451	25.4428	26.048	24.5224	27.1234	21.2321	22.4193	31.7548	0.999911	0.372338	0.997738	-0.0581739
2900060B14Rik	0	0	0	1.38297	0	2.44646	0.985247	1.13927	0	1.49664	1.48846	0.791045	0.797748	0.849286	0	0	0.999911	1.30449	0.997738	-1.11778
2900064A13Rik	197.896	184.215	163.82	203.296	167.656	209.58	196.064	190.259	190.331	161.637	190.522	187.478	197.841	190.24	198.849	200.151	0.999911	0.0263611	0.997738	0.113226
2900076A07Rik	8.38542	8.70307	6.36194	4.14891	8.90207	7.33938	5.91148	6.83565	4.32571	2.99327	2.97691	5.53731	7.17973	7.64357	7.79801	6.73587	0.999911	0.0938515	0.997738	0.902959
2900092D14Rik	0	2.90102	1.59048	0	0.74184	0	4.92624	5.69637	0	0.748319	0	0	2.39324	1.69857	0	0	0.999911	1.27262	0.997738	2.14683
2900092E17Rik	97.2709	75.4266	82.7052	80.2122	77.1513	84.8106	74.8788	85.4456	101.222	74.8319	89.3074	89.3881	86.1567	76.4357	99.4246	105.849	0.999911	-0.0530406	0.997738	0.0539284
2900097C17Rik	528.282	506.229	505.774	478.507	517.062	468.905	505.432	529.763	408.347	432.528	426.443	405.015	439.559	397.466	450.335	414.737	0.999911	0.00381095	0.997738	0.0283392
3000002C10Rik	10.0625	4.35153	9.5429	6.91484	5.19288	9.78584	7.88198	3.41782	6.92113	7.48319	2.97691	3.95522	5.58423	9.34214	3.899	10.5849	0.999911	-0.199833	0.997738	0.47232
3010001F23Rik	0	0	1.59048	0	1.48368	3.26195	1.97049	3.41782	0.865142	2.99327	2.97691	1.58209	1.5955	0	0.974751	4.81133	0.999911	2.44718	0.997738	-0.227692
3010026O09Rik	26.8333	17.4061	15.9048	26.2764	16.3205	20.3872	13.7935	20.5069	21.6285	28.4361	22.3269	20.5672	35.1009	33.1222	33.1415	40.4152	0.999911	-0.283638	0.997738	0.608378
3110001D03Rik	53.6667	47.8669	60.4384	63.6166	45.9941	70.9473	57.1443	44.4317	64.0205	56.1239	55.8171	65.6567	47.8649	54.3543	63.3588	50.0379	0.999911	-0.0391276	0.997738	-0.162138
3110001I22Rik	1.67708	2.90102	6.36194	6.91484	0.74184	4.07743	3.94099	3.41782	1.73028	2.99327	3.72114	0.791045	4.78649	1.69857	2.92425	1.92453	0.999911	-0.591749	0.997738	0.29884
3110003A17Rik	110.688	140.7	125.648	128.616	113.501	140.264	142.861	149.245	179.084	142.181	169.684	170.866	190.662	177.501	182.278	187.642	0.999911	0.101496	0.997738	0.163595
3110007F17Rik	5.03125	1.45051	7.95242	1.38297	3.7092	0.815486	2.95574	9.11419	4.32571	2.24496	2.97691	1.58209	5.58423	2.54786	2.92425	4.81133	0.999911	0.0528938	0.997738	0.53245
3110009E18Rik	10.0625	5.80205	0	8.29781	0.74184	2.44646	1.97049	2.27855	2.59543	1.49664	4.46537	2.37313	3.98874	4.24643	3.899	3.84907	0.999911	-1.72922	0.997738	0.549412
3110021N24Rik	5.03125	4.35153	7.95242	8.29781	7.4184	4.89292	4.92624	5.69637	3.46057	2.99327	5.2096	5.53731	4.78649	4.24643	2.92425	3.84907	0.999911	-0.153444	0.997738	-0.110032
3110040N11Rik	18.4479	18.8567	6.36194	15.2127	8.16024	8.15486	12.8082	17.0891	12.9771	9.72814	13.3961	17.403	11.9662	9.34214	23.394	15.3963	0.999911	-0.382804	0.997738	0.157895
3110043O21Rik	46.9584	40.6143	50.8955	24.8934	32.6409	44.0363	31.5279	35.3175	32.0102	27.6878	44.6537	37.9702	55.0446	44.1629	46.788	38.4907	0.999911	-0.17026	0.997738	0.380947
3110045C21Rik	6.70834	1.45051	3.18097	0	2.96736	4.89292	2.95574	3.41782	2.59543	4.48991	4.46537	3.95522	3.19099	2.54786	4.87375	6.73587	0.999911	0.389404	0.997738	0.137926
3110047P20Rik	0	1.45051	1.59048	1.38297	0	0.815486	2.95574	2.27855	0.865142	0	0.744228	0	1.5955	0	0.974751	0.962267	0.999911	0.365918	0.997738	1.17642
3110052M02Rik	11.7396	18.8567	6.36194	5.53187	8.90207	8.15486	14.7787	6.83565	12.9771	16.463	15.6288	9.49254	12.764	11.89	8.77276	13.4717	0.999911	-0.134865	0.997738	-0.214333
3110056K07Rik	3.35417	7.25256	4.77145	6.91484	11.1276	9.78584	4.92624	7.97492	4.32571	3.74159	3.72114	11.0746	4.78649	3.39714	7.79801	14.434	0.999911	0.602589	0.997738	0.398773
3110056O03Rik	35.2188	37.7133	39.7621	35.9572	29.6736	28.542	25.6164	22.7855	35.4708	27.6878	50.6075	39.5522	30.3144	38.2179	31.192	28.868	0.999911	-0.465485	0.997738	-0.249298
3110057O12Rik	3.35417	4.35153	3.18097	8.29781	5.93472	7.33938	9.85247	5.69637	10.3817	8.2315	2.97691	7.1194	3.98874	5.09572	7.79801	3.84907	0.999911	0.563679	0.997738	-0.465228
3110062M04Rik	5.03125	2.90102	1.59048	6.91484	8.90207	8.97035	6.89673	5.69637	9.51656	3.74159	6.69806	11.0746	9.57297	1.69857	4.87375	8.6604	0.999911	0.895202	0.997738	-0.308412
3110070M22Rik	5.03125	2.90102	9.5429	1.38297	2.96736	2.44646	3.94099	4.5571	4.32571	6.73487	4.46537	3.95522	4.78649	2.54786	2.92425	4.81133	0.999911	-0.434735	0.997738	-0.367871
3110082D06Rik	3.35417	2.90102	3.18097	1.38297	2.22552	0	3.94099	4.5571	1.73028	0.748319	0.744228	0.791045	1.5955	0.849286	3.899	1.92453	0.999911	-0.0479531	0.997738	1.04527
3110082I17Rik	82.1771	69.6246	76.3432	87.127	80.8605	73.3938	92.6133	82.0277	79.593	62.8588	68.469	61.7015	74.9883	74.7372	75.0558	66.3964	0.999911	0.0594144	0.997738	0.103603
3200002M19Rik	35.2188	33.3618	36.5811	35.9572	29.6736	30.9885	32.5132	20.5069	34.6057	37.4159	37.2114	62.4926	41.4829	35.67	38.0153	36.5661	0.999911	-0.297525	0.997738	-0.172858
3230401D17Rik	83.8542	76.8771	92.2481	95.4248	82.3442	71.7628	82.7608	69.4957	82.1885	72.5869	94.517	80.6866	76.5838	76.4357	68.2326	80.8304	0.999911	-0.180376	0.997738	-0.123
3300005D01Rik	1.67708	0	1.59048	1.38297	1.48368	0	0	0	6.92113	6.73487	7.44228	5.53731	7.97748	6.79429	7.79801	2.8868	0.999911	-1.40902	0.997738	-0.0521242
3632451O06Rik	3.35417	7.25256	4.77145	0	3.7092	6.52389	4.92624	1.13927	0	0.748319	2.97691	2.37313	1.5955	1.69857	0.974751	0	0.999911	0.121686	0.997738	-0.496449
3632454L22Rik	5.03125	10.1536	9.5429	12.4467	6.67656	8.15486	5.91148	7.97492	5.19085	2.99327	1.48846	5.53731	3.19099	4.24643	1.9495	3.84907	0.999911	-0.387276	0.997738	-0.175531
3830403N18Rik	23.4792	14.5051	20.6763	16.5956	20.0297	22.8336	20.6902	15.9498	32.8754	31.4294	27.5364	17.403	26.3257	36.5193	36.0658	32.7171	0.999911	0.101307	0.997738	0.270204
3830406C13Rik	53.6667	40.6143	46.124	37.3402	34.1246	48.1137	35.4689	35.3175	37.2011	34.4227	37.9556	37.9702	33.5054	35.67	40.9395	32.7171	0.999911	-0.201266	0.997738	-0.0450835
3830408C21Rik	0	1.45051	4.77145	2.76594	3.7092	0	4.92624	2.27855	0	2.99327	2.97691	0.791045	3.98874	0.849286	0	3.84907	0.999911	0.264431	0.997738	0.351516
3930402G23Rik	0	2.90102	6.36194	0	4.45104	4.89292	1.97049	1.13927	0.865142	2.24496	1.48846	1.58209	0.797748	0.849286	3.899	0	0.999911	0.480564	0.997738	-0.191735
4430402I18Rik	3.35417	1.45051	3.18097	1.38297	5.19288	2.44646	1.97049	5.69637	1.73028	2.99327	2.97691	4.74627	3.19099	2.54786	6.82326	1.92453	0.999911	0.731378	0.997738	0.203944
4632411B12Rik	75.4688	95.7338	103.381	117.552	91.2463	99.4893	78.8198	82.0277	78.7279	89.0499	84.842	87.0149	103.707	97.6679	107.223	76.9813	0.999911	-0.155408	0.997738	0.187945
4632415K11Rik	15.0938	21.7577	12.7239	12.4467	20.7715	22.8336	11.823	20.5069	24.224	22.4496	20.8384	11.8657	8.77522	11.89	9.74751	10.5849	0.999911	0.299198	0.997738	-0.949448
4632415L05Rik	30.1875	23.2082	25.4477	22.1275	22.2552	17.1252	20.6902	26.2033	15.5726	29.1844	23.8153	20.5672	20.7414	26.3279	23.394	25.9812	0.999911	-0.227828	0.997738	0.107046
4632427E13Rik	1.67708	0	1.59048	1.38297	0.74184	3.26195	3.94099	3.41782	2.59543	0.748319	1.48846	0.791045	0.797748	0.849286	0.974751	0.962267	0.999911	1.28695	0.997738	-0.636201
4632428C04Rik	3.35417	4.35153	1.59048	0	2.96736	0.815486	2.95574	3.41782	4.32571	0.748319	1.48846	1.58209	1.5955	2.54786	2.92425	0	0.999911	0.126654	0.997738	-0.171101
4632428N05Rik	3.35417	0	0	0	0	1.63097	1.97049	1.13927	1.73028	0.748319	0	0	0.797748	0	0.974751	0.962267	0.999911	0.590115	0.997738	0.165174
4632434I11Rik	33.5417	14.5051	17.4953	11.0637	20.0297	17.1252	11.823	18.2284	21.6285	17.2113	17.8615	21.3582	26.3257	25.4786	22.4193	15.3963	0.999911	-0.158262	0.997738	0.215983
4732416N19Rik	3.35417	5.80205	0	0	0.74184	2.44646	3.94099	2.27855	3.46057	1.49664	2.97691	1.58209	0.797748	0	0	1.92453	0.999911	0.0199882	0.997738	-1.81638
4732418C07Rik	68.7605	84.1297	89.0671	73.2973	80.8605	94.5964	99.51	76.3314	62.2902	78.5735	57.3056	58.5373	68.6063	62.8472	70.1821	69.2832	0.999911	0.159529	0.997738	0.0792515
4732471D19Rik	35.2188	29.0102	31.8097	29.0423	24.4807	35.0659	32.5132	20.5069	23.3588	27.6878	26.7922	34.0149	23.9324	26.3279	23.394	25.0189	0.999911	-0.137506	0.997738	-0.177979
4732491K20Rik	3.35417	8.70307	14.3144	9.68078	6.67656	8.15486	6.89673	6.83565	9.51656	8.97982	3.72114	13.4478	9.57297	5.09572	4.87375	2.8868	0.999911	-0.33889	0.997738	-0.635426
4831440E17Rik	10.0625	4.35153	4.77145	0	5.19288	4.07743	4.92624	6.83565	3.46057	9.72814	2.97691	3.95522	5.58423	6.79429	4.87375	3.84907	0.999911	0.163196	0.997738	0.0726734
4833417C18Rik	0	0	0	0	0	2.44646	1.97049	1.13927	0.865142	0	0.744228	0	0	0.849286	0.974751	0	0.999911	2.30556	0.997738	0.19967
4833418N02Rik	0	0	1.59048	2.76594	1.48368	3.26195	1.97049	1.13927	1.73028	0.748319	0.744228	1.58209	0.797748	0	1.9495	0	0.999911	0.829436	0.997738	-0.815815
4833420G17Rik	40.25	27.5597	28.6287	29.0423	35.6083	50.5602	35.4689	35.3175	36.336	47.8924	45.3979	37.1791	35.1009	33.1222	35.091	36.5661	0.999911	0.338817	0.997738	-0.25528
4833422C13Rik	3.35417	4.35153	1.59048	1.38297	0	1.63097	0.985247	4.5571	0.865142	0.748319	0	1.58209	0.797748	0.849286	0.974751	0	0.999911	-0.659124	0.997738	-0.253845
4833424O15Rik	13.4167	7.25256	6.36194	5.53187	8.16024	5.7084	5.91148	4.5571	3.46057	9.72814	5.95383	5.53731	9.57297	6.79429	8.77276	8.6604	0.999911	-0.380222	0.997738	0.445009
4833439L19Rik	254.917	288.652	267.201	319.466	285.608	264.218	266.017	247.223	226.667	237.965	233.688	253.134	241.718	232.704	237.839	230.944	0.999911	-0.0864082	0.997738	-0.00849301
4833442J19Rik	1.67708	5.80205	1.59048	6.91484	8.90207	7.33938	3.94099	7.97492	6.05599	5.23823	1.48846	3.16418	7.97748	8.49286	5.8485	5.7736	0.999911	0.78865	0.997738	0.843682
4921513D23Rik	92.2396	97.1843	79.5242	100.957	93.4718	79.9177	68.9673	72.9136	67.4811	69.5936	58.794	61.7015	59.8311	73.0386	64.3336	76.9813	0.999911	-0.221528	0.997738	0.0925301
4921517L17Rik	3.35417	5.80205	3.18097	6.91484	4.45104	1.63097	1.97049	2.27855	3.46057	2.99327	2.97691	3.16418	0.797748	5.09572	4.87375	0.962267	0.999911	-0.884441	0.997738	-0.106229
4921523A10Rik	1.67708	0	0	2.76594	0.74184	3.26195	2.95574	3.41782	2.59543	1.49664	3.72114	1.58209	0.797748	0	4.87375	0	0.999911	1.18047	0.997738	-0.773935
4921524J17Rik	28.5104	31.9113	33.4002	40.1061	39.3175	27.7265	25.6164	25.064	29.4148	21.7012	18.6057	24.5224	26.3257	22.0814	28.2678	27.9057	0.999911	-0.173472	0.997738	0.157718
4921525B02Rik	0	0	0	2.76594	1.48368	0	0	2.27855	1.73028	0	0	0.791045	0	0	0	0	0.999911	0.314456	0.997738	-1.91132
4921525O09Rik	0	0	3.18097	1.38297	0.74184	0	1.97049	0	0.865142	1.49664	0.744228	0	1.5955	0	0	0	0.999911	-0.749089	0.997738	-0.837787
4921530L18Rik	1.67708	0	1.59048	0	0	1.63097	1.97049	2.27855	0.865142	0	2.97691	1.58209	0	1.69857	0.974751	0.962267	0.999911	0.886441	0.997738	-0.59798
4921531C22Rik	16.7708	13.0546	9.5429	16.5956	12.6113	15.4942	9.85247	18.2284	12.9771	14.2181	16.373	7.1194	14.3595	16.1364	13.6465	7.69813	0.999911	-0.00201139	0.997738	0.0411601
4921536K21Rik	0	5.80205	6.36194	2.76594	2.96736	1.63097	0.985247	4.5571	3.46057	2.24496	4.46537	2.37313	2.39324	5.09572	2.92425	12.5095	0.999911	-0.590753	0.997738	0.85604
4922501C03Rik	26.8333	39.1638	28.6287	33.1912	31.1573	31.804	21.6754	27.3426	23.3588	28.4361	32.0018	22.1493	24.7302	33.9714	31.192	24.0567	0.999911	-0.185697	0.997738	0.103906
4922501L14Rik	20.125	13.0546	9.5429	22.1275	11.8694	12.2323	22.6607	11.3927	7.78628	14.2181	17.1173	10.2836	15.1572	11.0407	12.6718	13.4717	0.999911	-0.165472	0.997738	0.0778973
4922505G16Rik	6.70834	0	3.18097	2.76594	6.67656	0.815486	0.985247	3.41782	4.32571	3.74159	2.97691	1.58209	3.19099	5.09572	4.87375	1.92453	0.999911	-0.0317327	0.997738	0.267383
4930402H24Rik	36.8959	55.1194	44.5335	77.4462	63.7982	53.8221	49.2624	61.5208	41.5268	45.6474	49.8633	45.8806	41.4829	48.4093	36.0658	42.3397	0.999911	0.0831989	0.997738	-0.115044
4930404N11Rik	5.03125	4.35153	4.77145	2.76594	4.45104	1.63097	3.94099	3.41782	5.19085	2.99327	2.23269	0	3.19099	1.69857	3.899	4.81133	0.999911	-0.320138	0.997738	0.391209
4930405A21Rik	1.67708	1.45051	0	2.76594	2.22552	0.815486	0.985247	2.27855	0.865142	0.748319	0.744228	2.37313	0.797748	1.69857	0	2.8868	0.999911	0.0698514	0.997738	0.189196
4930412C18Rik	1.67708	1.45051	1.59048	0	1.48368	1.63097	0	0	2.59543	1.49664	0	3.95522	0.797748	0.849286	1.9495	0	0.999911	-0.474226	0.997738	-1.15283
4930413F20Rik	3.35417	0	1.59048	0	2.96736	2.44646	1.97049	1.13927	2.59543	2.99327	4.46537	1.58209	1.5955	0.849286	1.9495	2.8868	0.999911	0.89172	0.997738	-0.699799
4930413G21Rik	50.3125	47.8669	50.8955	40.1061	40.8012	34.2504	39.4099	30.7604	35.4708	41.9058	39.4441	43.5075	39.8874	39.9164	51.6618	41.3775	0.999911	-0.366913	0.997738	0.105569
4930414L22Rik	28.5104	14.5051	15.9048	16.5956	22.997	24.4646	23.6459	26.2033	24.224	16.463	24.5595	18.194	12.764	16.1364	16.5708	16.3585	0.999911	0.378518	0.997738	-0.432013
4930420K17Rik	30.1875	20.3072	33.4002	12.4467	28.9317	27.7265	27.5869	19.3677	34.6057	20.2046	29.0249	21.3582	32.7076	27.1771	34.1163	34.6416	0.999911	0.136819	0.997738	0.297129
4930422G04Rik	31.8646	55.1194	49.305	60.8506	63.7982	61.1615	51.2329	52.4066	44.9874	46.3958	34.9787	49.0448	54.2468	50.1079	55.5608	40.4152	0.999911	0.211688	0.997738	0.200259
4930426L09Rik	3.35417	0	1.59048	1.38297	0.74184	0.815486	4.92624	0	0	2.24496	2.23269	0.791045	1.5955	0.849286	0	0.962267	0.999911	0.0570349	0.997738	-0.614998
4930427A07Rik	100.625	114.59	111.334	113.403	89.0207	106.013	117.244	125.32	111.603	103.268	96.0055	115.493	83.7635	111.256	105.273	119.321	0.999911	-0.0190544	0.997738	-0.02204
4930429B21Rik	5.03125	1.45051	4.77145	1.38297	2.96736	0.815486	3.94099	2.27855	0.865142	2.24496	3.72114	2.37313	0	2.54786	0.974751	0	0.999911	-0.313957	0.997738	-1.38352
4930430F08Rik	30.1875	31.9113	28.6287	13.8297	21.5133	22.8336	20.6902	20.5069	25.9543	29.1844	14.1403	23.7313	20.7414	24.6293	25.3435	14.434	0.999911	-0.274136	0.997738	-0.117853
4930431P03Rik	0	0	0	1.38297	0	0	1.97049	3.41782	1.73028	0	0.744228	0	0.797748	0	0	1.92453	0.999911	1.4804	0.997738	0.160891
4930432K21Rik	1.67708	0	0	1.38297	1.48368	0.815486	0.985247	1.13927	0.865142	0	0	0.791045	0.797748	1.69857	0	0.962267	0.999911	0.556236	0.997738	1.14472
4930441O14Rik	0	1.45051	0	1.38297	0	2.44646	0.985247	3.41782	0.865142	0.748319	0.744228	0	2.39324	0	1.9495	0.962267	0.999911	1.14794	0.997738	1.17845
4930444A02Rik	36.8959	34.8123	28.6287	20.7445	38.5757	33.4349	40.3951	28.4819	37.2011	32.1777	32.746	44.2985	35.8986	27.1771	45.8133	39.4529	0.999911	0.235789	0.997738	0.0177908
4930452B06Rik	36.8959	40.6143	39.7621	34.5742	23.7389	35.0659	35.4689	33.039	33.7405	38.9126	34.2345	35.597	32.7076	28.0264	37.0405	25.0189	0.999911	-0.260493	0.997738	-0.212023
4930452N14Rik	1.67708	1.45051	1.59048	1.38297	0	0	0	0	0	0.748319	0	0	0	0	0	0	0.999911	-3.1859	0.997738	-0.53301
4930453N24Rik	18.4479	34.8123	28.6287	19.3616	28.1899	39.9588	23.6459	28.4819	19.0331	26.9395	25.3038	30.0597	31.1122	25.4786	30.2173	36.5661	0.999911	0.254377	0.997738	0.280038
4930455C13Rik	18.4479	11.6041	12.7239	12.4467	6.67656	8.15486	3.94099	5.69637	11.2468	11.2248	8.18651	7.91045	11.1685	6.79429	5.8485	5.7736	0.999911	-1.14421	0.997738	-0.358439
4930455C21Rik	43.6042	44.9659	42.9431	51.1698	34.8665	45.6672	56.1591	69.4957	36.336	47.8924	43.9095	55.3731	43.0784	50.9572	44.8385	51.0001	0.999911	0.152698	0.997738	0.0490485
4930455F23Rik	45.2813	37.7133	23.8573	34.5742	36.3501	24.4646	34.4837	28.4819	22.4937	22.4496	21.5826	29.2687	32.7076	28.8757	25.3435	33.6793	0.999911	-0.184485	0.997738	0.339508
4930469G21Rik	3.35417	1.45051	0	1.38297	0	0.815486	0.985247	3.41782	0.865142	0	3.72114	0	1.5955	0	0.974751	0	0.999911	-0.324638	0.997738	-0.820219
4930471M23Rik	72.1146	42.0648	65.2098	70.5314	61.5727	50.5602	68.9673	76.3314	79.593	65.1037	66.2363	75.1493	70.9995	67.0936	63.3588	76.0191	0.999911	0.0382387	0.997738	-0.0365403
4930473A06Rik	5.03125	4.35153	9.5429	4.14891	7.4184	6.52389	7.88198	9.11419	2.59543	0.748319	0.744228	0.791045	2.39324	0	0.974751	0.962267	0.999911	0.427629	0.997738	-0.123886
4930481A15Rik	0	0	0	1.38297	1.48368	0	0.985247	2.27855	0.865142	1.49664	2.23269	0.791045	0.797748	0.849286	0.974751	1.92453	0.999911	1.33665	0.997738	-0.272434
4930483K19Rik	0	1.45051	0	0	1.48368	0	0.985247	1.13927	0	0.748319	0	1.58209	0	0.849286	0	1.92453	0.999911	0.964145	0.997738	0.225608
4930488L21Rik	5.03125	4.35153	0	0	0.74184	1.63097	0	0	0	2.24496	1.48846	1.58209	1.5955	0.849286	3.899	0.962267	0.999911	-1.85827	0.997738	0.419973
4930502A04Rik	0	0	1.59048	1.38297	0	0.815486	0.985247	1.13927	0	0	0	0.791045	0	0	0	0	0.999911	-0.0936798	0.997738	-0.53301
4930502E18Rik	0	2.90102	1.59048	0	4.45104	4.07743	2.95574	4.5571	2.59543	0.748319	1.48846	1.58209	1.5955	0.849286	0.974751	0	0.999911	1.82489	0.997738	-0.854407
4930503L19Rik	80.5	56.57	42.9431	49.7869	45.2522	70.9473	60.1001	48.9888	57.0994	47.8924	48.3748	53.7911	55.8423	56.9022	55.5608	43.302	0.999911	-0.0173663	0.997738	0.0411088
4930506M07Rik	26.8333	43.5153	30.2192	33.1912	40.8012	32.6195	27.5869	27.3426	20.7634	23.1979	21.5826	22.9403	20.7414	22.9307	20.4698	17.3208	0.999911	-0.049553	0.997738	-0.112597
4930507D05Rik	3.35417	4.35153	9.5429	5.53187	3.7092	6.52389	4.92624	13.6713	2.59543	4.48991	3.72114	2.37313	5.58423	7.64357	6.82326	6.73587	0.999911	0.303282	0.997738	1.01471
4930513N10Rik	3.35417	2.90102	3.18097	1.38297	5.19288	2.44646	3.94099	0	2.59543	3.74159	2.97691	3.16418	4.78649	4.24643	0	0.962267	0.999911	0.163205	0.997738	-0.269633
4930520O04Rik	3.35417	2.90102	3.18097	0	0.74184	0	1.97049	2.27855	0	0	0	0.791045	0.797748	1.69857	1.9495	0.962267	0.999911	-0.972797	0.997738	2.50115
4930523C07Rik	0	2.90102	1.59048	1.38297	5.93472	2.44646	1.97049	4.5571	0	1.49664	0	1.58209	0.797748	1.69857	0	0.962267	0.999911	1.32113	0.997738	0.180895
4930524L23Rik	6.70834	4.35153	1.59048	2.76594	5.93472	5.7084	3.94099	7.97492	3.46057	3.74159	2.97691	6.32836	1.5955	2.54786	3.899	4.81133	0.999911	0.621107	0.997738	-0.380479
4930525G20Rik	0	2.90102	0	1.38297	0	0	3.94099	2.27855	0	0	0	0.791045	1.5955	2.54786	0.974751	2.8868	0.999911	0.430074	0.997738	3.07476
4930526I15Rik	16.7708	17.4061	14.3144	17.9786	15.5786	11.4168	12.8082	26.2033	9.51656	9.72814	13.3961	8.70149	10.3707	16.9857	11.697	13.4717	0.999911	-0.0348715	0.997738	0.344886
4930528A17Rik	0	7.25256	1.59048	1.38297	0.74184	3.26195	0.985247	2.27855	0	0.748319	0.744228	1.58209	0.797748	1.69857	0	3.84907	0.999911	-0.526901	0.997738	1.02225
4930529C04Rik	0	0	0	1.38297	1.48368	0.815486	0.985247	4.5571	0	0	0.744228	0	0.797748	0	0.974751	0	0.999911	2.04836	0.997738	0.896728
4930534B04Rik	38.5729	49.3174	65.2098	66.3825	45.2522	58.715	61.0853	51.2673	53.6388	59.1172	62.5152	57.7463	62.2243	61.9979	48.7375	54.8492	0.999911	-0.0281767	0.997738	-0.0251018
4930539J05Rik	3.35417	4.35153	1.59048	1.38297	2.96736	4.89292	0	0	1.73028	1.49664	0	0	2.39324	0.849286	0.974751	0.962267	0.999911	-0.35623	0.997738	0.729171
4930547N16Rik	36.8959	39.1638	19.0858	23.5105	39.3175	25.2801	37.4394	30.7604	39.7965	39.6609	38.6999	37.1791	34.3031	31.4236	30.2173	39.4529	0.999911	0.169339	0.997738	-0.194954
4930550C14Rik	3.35417	1.45051	1.59048	1.38297	1.48368	3.26195	1.97049	1.13927	1.73028	2.24496	0.744228	4.74627	5.58423	3.39714	1.9495	3.84907	0.999911	0.0573242	0.997738	0.66697
4930552P12Rik	1.67708	1.45051	0	1.38297	0.74184	0	0	0	0.865142	0	0.744228	0	0	1.69857	0.974751	3.84907	0.999911	-2.03647	0.997738	2.03387
4930555B11Rik	1.67708	1.45051	1.59048	1.38297	0.74184	0	0	0	0	3.74159	0	1.58209	0.797748	0	0	0	0.999911	-2.46418	0.997738	-2.30336
4930556M19Rik	0	0	1.59048	0	0.74184	1.63097	3.94099	3.41782	0.865142	0	0	0	0	0	0	1.92453	0.999911	2.36737	0.997738	0.962707
4930558J18Rik	0	2.90102	1.59048	1.38297	0.74184	0	3.94099	1.13927	0	4.48991	2.97691	1.58209	1.5955	0.849286	2.92425	1.92453	0.999911	-0.0797061	0.997738	-0.350679
4930562C15Rik	0	1.45051	0	2.76594	0	0	0.985247	0	0.865142	0.748319	0.744228	1.58209	0.797748	0.849286	0	0.962267	0.999911	-1.97701	0.997738	-0.566842
4930563D23Rik	0	0	0	0	0	0.815486	0.985247	3.41782	0	0.748319	0	0	0	0.849286	0	1.92453	0.999911	2.17263	0.997738	1.52639
4930563E22Rik	8.38542	5.80205	6.36194	5.53187	6.67656	4.07743	1.97049	1.13927	6.05599	2.99327	5.2096	2.37313	6.38198	2.54786	11.697	3.84907	0.999911	-0.832748	0.997738	0.555592
4930565N06Rik	0	0	0	1.38297	0.74184	2.44646	4.92624	3.41782	0	1.49664	0	1.58209	0	0	0	0.962267	0.999911	2.6195	0.997738	-1.51045
4930570G19Rik	11.7396	8.70307	11.1334	15.2127	19.2878	8.97035	12.8082	21.6462	9.51656	2.24496	9.67497	3.95522	7.17973	5.09572	5.8485	3.84907	0.999911	0.411431	0.997738	-0.189723
4930572J05Rik	36.8959	33.3618	54.0765	42.872	34.1246	40.7743	39.4099	29.6211	30.28	29.1844	23.8153	30.0597	29.5167	32.2729	36.0658	30.7925	0.999911	-0.206478	0.997738	0.186428
4930578M01Rik	1.67708	2.90102	1.59048	6.91484	2.22552	2.44646	2.95574	0	0.865142	0	3.72114	2.37313	1.5955	4.24643	1.9495	0.962267	0.999911	-0.762808	0.997738	0.33522
4930578N16Rik	5.03125	1.45051	4.77145	4.14891	5.19288	4.89292	4.92624	1.13927	3.46057	2.99327	5.2096	4.74627	6.38198	7.64357	7.79801	6.73587	0.999911	0.11762	0.997738	0.797892
4930579G18Rik	0	0	1.59048	0	2.96736	1.63097	0.985247	3.41782	0	1.49664	0	0	0.797748	2.54786	2.92425	1.92453	0.999911	2.28407	0.997738	2.38341
4930579G22Rik	1.67708	1.45051	0	1.38297	2.22552	2.44646	0	3.41782	0.865142	0	1.48846	0	0	0.849286	0.974751	0	0.999911	0.832835	0.997738	-0.385556
4930579G24Rik	55.3438	92.8327	60.4384	52.5528	71.9584	66.8699	73.8936	111.649	82.1885	88.3016	72.1901	85.4329	74.1905	90.0243	92.6013	82.7549	0.999911	0.298609	0.997738	0.0511783
4930579K19Rik	10.0625	8.70307	7.95242	9.68078	1.48368	3.26195	6.89673	6.83565	3.46057	3.74159	6.69806	1.58209	3.98874	5.945	7.79801	1.92453	0.999911	-1.03648	0.997738	0.335546
4930583H14Rik	5.03125	1.45051	3.18097	0	2.22552	6.52389	3.94099	3.41782	1.73028	0	0	0	0.797748	0	0	1.92453	0.999911	0.794792	0.997738	0.757548
4930588N13Rik	1.67708	1.45051	4.77145	2.76594	2.22552	1.63097	3.94099	2.27855	2.59543	5.23823	1.48846	3.95522	2.39324	4.24643	0	2.8868	0.999911	-0.0900228	0.997738	-0.455035
4930594C11Rik	0	0	0	1.38297	0.74184	0.815486	0.985247	3.41782	0.865142	0	0	0	0.797748	0	0	0.962267	0.999911	1.64513	0.997738	0.896884
4930599N23Rik	0	0	1.59048	1.38297	0	0	1.97049	0	0	0	0.744228	1.58209	0	0.849286	0.974751	0.962267	0.999911	-0.645761	0.997738	0.225731
4931406C07Rik	35.2188	43.5153	19.0858	37.3402	24.4807	32.6195	26.6017	23.9248	31.1451	23.9462	21.5826	22.1493	25.5279	24.6293	20.4698	11.5472	0.999911	-0.328555	0.997738	-0.244546
4931406P16Rik	48.6354	49.3174	54.0765	55.3187	45.2522	48.9292	44.3361	46.7102	37.2011	39.6609	32.0018	28.4776	48.6626	49.2586	38.99	25.0189	0.999911	-0.161553	0.997738	0.252129
4931408A02Rik	1.67708	4.35153	3.18097	0	2.22552	1.63097	2.95574	2.27855	1.73028	3.74159	2.23269	1.58209	4.78649	0.849286	0.974751	1.92453	0.999911	-0.0175217	0.997738	-0.0960359
4931408D14Rik	5.03125	0	1.59048	0	1.48368	1.63097	1.97049	3.41782	0	0	2.97691	0.791045	1.5955	0	3.899	0	0.999911	0.405642	0.997738	0.503681
4931414P19Rik	20.125	14.5051	25.4477	15.2127	21.5133	13.0478	12.8082	10.2535	11.2468	14.9664	14.8846	11.0746	15.1572	14.4379	18.5203	19.2453	0.999911	-0.348717	0.997738	0.36015
4931417G12Rik	0	2.90102	1.59048	1.38297	0	0	3.94099	3.41782	0.865142	0.748319	0.744228	0.791045	1.5955	0	1.9495	6.73587	0.999911	0.226043	0.997738	1.68811
4931428F04Rik	139.198	130.546	139.963	114.786	108.309	103.567	111.333	117.345	82.1885	76.3285	70.7017	83.8508	65.4153	70.4907	82.8538	81.7927	0.999911	-0.249363	0.997738	-0.0588784
4931440F15Rik	1.67708	0	0	2.76594	0.74184	0	0.985247	2.27855	1.73028	2.24496	2.23269	1.58209	0	0	2.92425	0.962267	0.999911	-0.234251	0.997738	-1.08143
4931440P22Rik	8.38542	8.70307	11.1334	11.0637	4.45104	4.07743	9.85247	17.0891	11.2468	5.23823	7.44228	7.91045	5.58423	7.64357	3.899	8.6604	0.999911	-0.202812	0.997738	-0.289668
4932415G12Rik	50.3125	69.6246	47.7145	63.6166	55.638	57.8995	61.0853	52.4066	38.0662	47.1441	32.746	37.1791	38.2919	49.2586	46.788	45.2265	0.999911	-0.0307326	0.997738	0.211684
4932416H05Rik	25.1563	14.5051	19.0858	26.2764	17.8041	20.3872	21.6754	13.6713	14.7074	8.97982	12.6519	11.8657	10.3707	11.0407	5.8485	9.62267	0.999911	-0.197832	0.997738	-0.366688
4932425I24Rik	0	0	3.18097	0	0.74184	0	0	1.13927	0	0	0.744228	0	0	0	0	0	0.999911	-0.797914	0.997738	-0.53301
4932438A13Rik	164.354	172.611	154.277	141.063	169.881	159.02	158.625	144.688	116.794	154.902	152.567	143.179	131.628	144.379	140.364	139.529	0.999911	0.00879173	0.997738	-0.0301693
4932702P03Rik	0	4.35153	3.18097	2.76594	5.93472	0	3.94099	5.69637	0	0	0	2.37313	3.98874	0.849286	3.899	6.73587	0.999911	0.560399	0.997738	2.70701
4933403F05Rik	60.375	49.3174	46.124	49.7869	51.1869	42.4053	61.0853	61.5208	43.2571	30.6811	40.9326	41.1343	34.3031	39.9164	27.293	44.2643	0.999911	0.0671416	0.997738	-0.0901923
4933404O12Rik	31.8646	33.3618	46.124	22.1275	28.9317	30.173	32.5132	30.7604	28.5497	44.1508	30.5134	33.2239	35.1009	31.4236	33.1415	40.4152	0.999911	-0.117264	0.997738	0.0361244
4933406I18Rik	0	0	1.59048	0	0	0.815486	1.97049	0	0.865142	0	1.48846	0	0	0	2.92425	0.962267	0.999911	0.586206	0.997738	0.674106
4933407C03Rik	400.823	385.836	399.211	385.848	422.107	359.629	416.76	366.846	284.632	309.804	305.134	267.373	287.189	264.977	263.183	293.491	0.999911	-0.0005758	0.997738	-0.0705447
4933407K13Rik	1.67708	4.35153	6.36194	1.38297	2.22552	4.07743	8.86723	6.83565	2.59543	3.74159	3.72114	3.95522	5.58423	3.39714	1.9495	0.962267	0.999911	0.652271	0.997738	-0.201856
4933408B17Rik	1.67708	0	1.59048	0	0	0	0	2.27855	0	0.748319	1.48846	0.791045	0.797748	2.54786	0	0.962267	0.999911	-0.697355	0.997738	0.508083
4933408J17Rik	0	0	0	1.38297	0.74184	1.63097	2.95574	3.41782	0	0	0.744228	0.791045	0	0	0	0	0.999911	2.2126	0.997738	-1.25491
4933408N05Rik	0	2.90102	0	4.14891	2.96736	0.815486	6.89673	2.27855	0.865142	0.748319	0.744228	1.58209	0.797748	4.24643	0.974751	1.92453	0.999911	0.80468	0.997738	1.02606
4933409K07Rik	8.38542	2.90102	12.7239	9.68078	8.16024	7.33938	12.8082	12.532	5.19085	4.48991	15.6288	7.91045	3.98874	7.64357	8.77276	8.6604	0.999911	0.267855	0.997738	-0.212675
4933411K20Rik	73.7917	34.8123	54.0765	55.3187	63.0564	53.8221	68.9673	50.1281	48.4479	59.1172	37.9556	49.8358	43.8761	47.56	43.8638	39.4529	0.999911	0.129288	0.997738	-0.154159
4933413J09Rik	0	0	3.18097	0	0.74184	2.44646	2.95574	1.13927	0.865142	0.748319	2.23269	0	0	0.849286	1.9495	0.962267	0.999911	1.23708	0.997738	-0.0834258
4933416M07Rik	1.67708	0	0	0	2.96736	0	1.97049	3.41782	1.73028	1.49664	0.744228	0.791045	3.19099	3.39714	2.92425	0.962267	0.999911	2.16438	0.997738	1.16474
4933421E11Rik	68.7605	50.7679	49.305	34.5742	52.6706	38.3279	37.4394	38.7353	50.1782	44.8991	43.9095	43.5075	45.4716	40.7657	40.9395	56.7737	0.999911	-0.259951	0.997738	0.01482
4933421O10Rik	65.4063	65.273	62.0289	53.9358	63.7982	66.0544	77.8345	70.635	52.7736	50.8857	42.421	43.5075	50.2581	57.7514	48.7375	55.8115	0.999911	0.174526	0.997738	0.171596
4933426M11Rik	109.01	92.8327	108.153	99.5737	122.404	93.7809	88.6723	104.813	92.5702	86.805	89.3074	95.7164	87.7522	92.5722	81.8791	72.17	0.999911	0.0105986	0.997738	-0.114981
4933427D14Rik	28.5104	26.1092	22.2668	27.6594	31.1573	32.6195	40.3951	22.7855	26.8194	30.6811	23.8153	23.7313	27.9212	28.8757	36.0658	28.868	0.999911	0.287951	0.997738	0.211955
4933427E11Rik	1.67708	1.45051	0	1.38297	0.74184	1.63097	3.94099	3.41782	0.865142	1.49664	1.48846	1.58209	1.5955	0	0	2.8868	0.999911	1.0616	0.997738	-0.286315
4933430H15Rik	10.0625	14.5051	22.2668	13.8297	20.0297	13.8633	10.8377	13.6713	17.3028	10.4765	13.3961	17.403	21.5392	20.3829	17.5455	12.5095	0.999911	-0.0373059	0.997738	0.317136
4933431E20Rik	8.38542	8.70307	20.6763	9.68078	15.5786	10.6013	16.7492	20.5069	10.3817	8.2315	15.6288	13.4478	13.5617	16.1364	16.5708	11.5472	0.999911	0.41349	0.997738	0.279297
4933433P14Rik	28.5104	26.1092	27.0382	26.2764	33.3828	19.5717	29.5574	38.7353	38.0662	41.1575	43.1652	32.4328	37.4941	39.0672	51.6618	50.0379	0.999911	0.160639	0.997738	0.196974
4933434E20Rik	125.781	120.392	106.562	105.106	100.148	106.829	112.318	127.599	127.176	106.261	134.705	117.866	132.426	123.996	155.96	130.868	0.999911	-0.0389987	0.997738	0.162374
4933436C20Rik	26.8333	4.35153	9.5429	12.4467	11.8694	15.4942	12.8082	9.11419	12.9771	16.463	11.9077	10.2836	9.57297	8.49286	15.596	17.3208	0.999911	-0.0744046	0.997738	-0.0326424
4933438K21Rik	0	1.45051	4.77145	0	0.74184	0.815486	1.97049	5.69637	0.865142	0.748319	0.744228	0	0.797748	0	0	0	0.999911	0.521404	0.997738	-1.11749
4933439C10Rik	23.4792	17.4061	12.7239	20.7445	17.0623	22.8336	16.7492	17.0891	21.6285	22.4496	18.6057	18.194	20.7414	22.9307	24.3688	30.7925	0.999911	-0.00351547	0.997738	0.287202
4933439F18Rik	55.3438	39.1638	39.7621	51.1698	54.1543	47.2982	51.2329	59.2423	64.8856	56.1239	55.0729	60.9105	59.0333	61.1486	56.5355	51.9624	0.999911	0.192444	0.997738	-0.0419799
5031425E22Rik	85.5313	94.2833	62.0289	77.4462	68.2492	69.3163	70.9378	58.103	64.8856	71.8386	55.8171	60.9105	63.0221	62.8472	67.2578	66.3964	0.999911	-0.254363	0.997738	0.0368356
5031426D15Rik	1.67708	1.45051	0	2.76594	0	0	0	1.13927	0.865142	0.748319	0	0	0.797748	0	0.974751	0.962267	0.999911	-2.43362	0.997738	0.786233
5031439G07Rik	117.396	129.096	109.743	109.255	120.92	100.305	129.067	115.067	122.85	124.969	122.798	149.507	111.685	115.503	112.096	118.359	0.999911	-0.000261242	0.997738	-0.180946
5033414D02Rik	38.5729	15.9556	30.2192	27.6594	25.9644	25.2801	21.6754	21.6462	32.8754	32.1777	40.1883	30.0597	32.7076	13.5886	37.0405	41.3775	0.999911	-0.227027	0.997738	-0.124933
5133401N09Rik	18.4479	21.7577	27.0382	20.7445	28.9317	22.0181	25.6164	28.4819	26.8194	15.7147	22.3269	30.0597	20.7414	27.1771	30.2173	20.2076	0.999911	0.255884	0.997738	0.0572536
5330417C22Rik	55.3438	60.9215	62.0289	59.4676	60.8308	57.8995	56.1591	63.7994	19.0331	17.9596	17.1173	31.6418	11.1685	20.3829	19.495	17.3208	0.999911	0.00503724	0.997738	-0.328621
5330426P16Rik	1.67708	10.1536	11.1334	4.14891	3.7092	5.7084	4.92624	7.97492	6.05599	3.74159	5.2096	3.95522	8.77522	7.64357	4.87375	3.84907	0.999911	-0.30873	0.997738	0.434869
5330434G04Rik	13.4167	11.6041	7.95242	4.14891	14.095	7.33938	5.91148	5.69637	6.92113	8.97982	10.4192	15.0299	8.77522	5.09572	8.77276	8.6604	0.999911	-0.119435	0.997738	-0.405404
5430405H02Rik	0	7.25256	6.36194	8.29781	5.93472	6.52389	4.92624	3.41782	5.19085	8.2315	5.2096	7.1194	9.57297	1.69857	6.82326	6.73587	0.999911	-0.0813922	0.997738	-0.0499584
5430407P10Rik	0	0	1.59048	0	2.22552	0	0.985247	2.27855	0	0	0.744228	0	0	0.849286	0	0	0.999911	1.56254	0.997738	0.188334
5430411K18Rik	88.8855	82.6792	54.0765	74.6803	84.5697	81.5486	64.0411	80.8885	83.9187	113.744	92.2843	83.0597	98.1229	91.7229	79.9296	89.4908	0.999911	0.0569421	0.997738	-0.0495306
5430416N02Rik	28.5104	10.1536	11.1334	22.1275	15.5786	20.3872	24.6312	27.3426	19.0331	11.9731	18.6057	13.4478	18.3482	15.2871	25.3435	12.5095	0.999911	0.283128	0.997738	0.184856
5430417L22Rik	31.8646	36.2628	27.0382	33.1912	32.6409	30.173	25.6164	30.7604	29.4148	24.6945	30.5134	32.4328	27.1234	28.0264	33.1415	19.2453	0.999911	-0.104097	0.997738	-0.116649
5430421F17Rik	3.35417	0	1.59048	0	0	0	0.985247	1.13927	0	0.748319	0.744228	0.791045	0	0.849286	0	0	0.999911	-1.32668	0.997738	-1.08895
5430421N21Rik	5.03125	0	3.18097	2.76594	0	0	1.97049	2.27855	1.73028	1.49664	0.744228	1.58209	1.5955	0	0.974751	1.92453	0.999911	-1.47553	0.997738	-0.301849
5430425J12Rik	3.35417	2.90102	1.59048	5.53187	4.45104	3.26195	0.985247	3.41782	4.32571	2.99327	3.72114	0.791045	3.19099	2.54786	4.87375	1.92453	0.999911	-0.135701	0.997738	0.0861963
5430427O19Rik	1.67708	0	0	0	0	1.63097	1.97049	1.13927	0	0	0	0	1.5955	0	0	0.962267	0.999911	1.3409	0.997738	2.16662
5430437P03Rik	184.479	139.249	189.268	154.892	149.852	172.883	190.153	159.498	184.275	145.922	179.359	179.567	182.684	159.666	198.849	182.831	0.999911	0.0153034	0.997738	0.0747103
5530401A14Rik	1.67708	1.45051	3.18097	0	4.45104	1.63097	1.97049	3.41782	0.865142	5.23823	2.97691	1.58209	1.5955	2.54786	0	1.92453	0.999911	0.906282	0.997738	-0.803832
5530601H04Rik	1.67708	7.25256	4.77145	4.14891	9.64391	7.33938	10.8377	6.83565	4.32571	5.23823	3.72114	7.1194	14.3595	13.5886	7.79801	6.73587	0.999911	0.94515	0.997738	1.0788
5730403B10Rik	92.2396	129.096	119.286	156.275	130.564	131.293	136.949	107.092	153.995	126.466	133.217	148.716	129.235	116.352	145.238	129.906	0.999911	0.0241197	0.997738	-0.107248
5730405O15Rik	0	1.45051	1.59048	0	0	0.815486	0	1.13927	0	0	0.744228	0	0.797748	0	0	0	0.999911	-0.733967	0.997738	0.188334
5730408K05Rik	1.67708	4.35153	4.77145	8.29781	6.67656	7.33938	4.92624	14.8106	10.3817	6.73487	5.2096	7.91045	7.97748	4.24643	10.7223	16.3585	0.999911	0.771062	0.997738	0.375041
5730409E04Rik	11.7396	14.5051	14.3144	13.8297	18.546	15.4942	14.7787	7.97492	15.5726	20.9529	15.6288	11.8657	12.764	13.5886	12.6718	15.3963	0.999911	0.0865838	0.997738	-0.235474
5730419I09Rik	105.656	111.689	114.515	128.616	109.792	128.031	103.451	105.953	91.705	95.0365	95.2612	87.806	114.876	107.859	96.5003	109.698	0.999911	-0.0387534	0.997738	0.21994
5730437N04Rik	107.333	98.6348	108.153	85.744	97.9228	106.013	96.5542	93.4205	101.222	89.7982	101.959	99.6717	114.078	105.311	116.97	116.434	0.999911	-0.0112419	0.997738	0.209097
5730455O13Rik	35.2188	29.0102	28.6287	29.0423	36.3501	27.7265	39.4099	38.7353	37.2011	29.9327	26.7922	36.3881	39.8874	55.2036	44.8385	44.2643	0.999911	0.221567	0.997738	0.508541
5730455P16Rik	70.4375	91.3822	57.2574	84.3611	55.638	65.2389	73.8936	62.6601	62.2902	81.5667	61.0267	73.5672	61.4266	73.8879	52.6365	67.3587	0.999911	-0.246418	0.997738	-0.120012
5730457N03Rik	0	0	0	1.38297	0.74184	1.63097	0	1.13927	0.865142	1.49664	1.48846	0.791045	1.5955	0	0.974751	0	0.999911	0.939599	0.997738	-0.825545
5730469M10Rik	67.0834	69.6246	68.3908	64.9995	60.8308	60.346	67.9821	62.6601	60.5599	73.3352	70.7017	79.8955	87.7522	73.0386	79.9296	67.3587	0.999911	-0.101084	0.997738	0.119872
5730480H06Rik	1.67708	1.45051	3.18097	1.38297	1.48368	0	0.985247	3.41782	4.32571	2.24496	2.23269	1.58209	1.5955	0.849286	2.92425	1.92453	0.999911	-0.438899	0.997738	-0.514583
5730494M16Rik	40.25	24.6587	44.5335	29.0423	43.7685	34.2504	34.4837	22.7855	38.9314	36.6676	32.0018	42.7164	37.4941	42.4643	36.0658	37.5284	0.999911	-0.00271814	0.997738	0.0391058
5730494N06Rik	23.4792	26.1092	38.1716	27.6594	24.4807	20.3872	30.5427	23.9248	22.4937	34.4227	29.0249	29.2687	32.7076	31.4236	39.9648	29.8303	0.999911	-0.218437	0.997738	0.213243
5730508B09Rik	6.70834	0	3.18097	2.76594	7.4184	3.26195	1.97049	9.11419	6.05599	3.74159	6.69806	6.32836	2.39324	0.849286	11.697	6.73587	0.999911	0.812052	0.997738	-0.106329
5730528L13Rik	28.5104	21.7577	22.2668	19.3616	22.997	12.2323	16.7492	19.3677	24.224	20.9529	15.6288	18.194	12.764	14.4379	22.4193	16.3585	0.999911	-0.353843	0.997738	-0.263104
5730577I03Rik	3.35417	0	0	2.76594	1.48368	3.26195	3.94099	0	0	0	1.48846	0.791045	1.5955	0.849286	0	0	0.999911	0.536411	0.997738	0.142823
5730590G19Rik	41.9271	36.2628	30.2192	47.0209	42.2849	47.2982	36.4542	35.3175	43.2571	57.6205	46.1422	44.2985	37.4941	46.7107	26.3183	44.2643	0.999911	0.0621904	0.997738	-0.299728
5830403L16Rik	1.67708	1.45051	1.59048	1.38297	0	0	0.985247	0	1.73028	0.748319	0.744228	0	0.797748	0	0	0	0.999911	-2.46412	0.997738	-1.55585
5830403M04Rik	1.67708	0	0	1.38297	1.48368	0.815486	0	0	0	0.748319	0.744228	0	0	0.849286	0	0	0.999911	-0.291688	0.997738	-0.515694
5830415F09Rik	10.0625	15.9556	9.5429	4.14891	8.90207	8.15486	8.86723	4.5571	7.78628	9.72814	8.18651	10.2836	7.97748	7.64357	5.8485	11.5472	0.999911	-0.355865	0.997738	-0.124132
5830416I19Rik	0	1.45051	1.59048	0	2.22552	0.815486	0	5.69637	0	0	0.744228	0	0.797748	0	1.9495	1.92453	0.999911	1.47965	0.997738	2.27123
5830416P10Rik	0	0	0	0	0	1.63097	4.92624	1.13927	0	0.748319	1.48846	1.58209	0.797748	0.849286	0	0	0.999911	2.76573	0.997738	-1.1275
5830417I10Rik	51.9896	60.9215	69.9813	64.9995	86.0534	89.7035	58.1296	51.2673	77.8628	95.0365	90.7959	72.7761	70.2018	79.8329	72.1316	72.17	0.999911	0.21921	0.997738	-0.19153
5830418K08Rik	80.5	68.174	58.8479	62.2336	61.5727	57.8995	61.0853	43.2924	43.2571	54.6273	61.0267	73.5672	51.0558	56.9022	45.8133	45.2265	0.999911	-0.252543	0.997738	-0.219328
5830433M19Rik	35.2188	15.9556	20.6763	24.8934	25.2225	32.6195	37.4394	30.7604	35.4708	29.1844	23.8153	34.0149	27.1234	45.0122	22.4193	21.1699	0.999911	0.388582	0.997738	-0.0637205
5930416I19Rik	43.6042	27.5597	30.2192	27.6594	34.8665	32.6195	32.5132	39.8746	36.336	45.6474	40.1883	37.1791	30.3144	39.0672	43.8638	37.5284	0.999911	0.124145	0.997738	-0.0849358
5930434B04Rik	50.3125	40.6143	46.124	52.5528	47.4777	48.9292	48.2771	45.571	39.7965	49.389	42.421	33.2239	31.9099	33.1222	53.6113	41.3775	0.999911	0.00938103	0.997738	-0.0519295
5930438M14	1.67708	0	1.59048	0	0	0	0	2.27855	0.865142	0	0	0.791045	0	0	0	0	0.999911	-0.697355	0.997738	-1.28868
6030405A18Rik	0	0	1.59048	1.38297	0	1.63097	0	0	0	1.49664	0.744228	0.791045	0	0	0	0.962267	0.999911	-0.750242	0.997738	-1.49878
6030419C18Rik	0	0	1.59048	0	0.74184	4.07743	0	1.13927	0	0	0	0	0	0.849286	0.974751	0.962267	0.999911	1.71587	0.997738	2.25358
6030440G07Rik	0	0	0	0	0	0	3.94099	1.13927	0	0	0	0	0.797748	0	0	0	0.999911	2.15327	0.997738	0.909663
6030446N20Rik	8.38542	8.70307	11.1334	8.29781	9.64391	12.2323	5.91148	5.69637	7.78628	11.2248	10.4192	8.70149	7.97748	15.2871	7.79801	15.3963	0.999911	-0.0927209	0.997738	0.280863
6230400D17Rik	0	0	1.59048	1.38297	2.22552	2.44646	2.95574	2.27855	3.46057	2.24496	1.48846	2.37313	0.797748	0	1.9495	0	0.999911	1.70928	0.997738	-1.81755
6330403K07Rik	0	4.35153	1.59048	4.14891	5.19288	4.89292	1.97049	3.41782	4.32571	1.49664	3.72114	4.74627	0	1.69857	0.974751	4.81133	0.999911	0.595937	0.997738	-0.963477
6330406I15Rik	0	0	0	1.38297	1.48368	1.63097	0	1.13927	0	0	0	0.791045	0.797748	0	0	0	0.999911	1.22981	0.997738	0.188334
6330407J23Rik	70.4375	84.1297	71.5718	70.5314	55.638	75.8402	74.8788	80.8885	58.8296	60.6138	59.5383	68.8209	51.8536	79.8329	47.7628	54.8492	0.999911	-0.056279	0.997738	-0.0724919
6330408A02Rik	16.7708	18.8567	12.7239	11.0637	14.8368	12.2323	11.823	25.064	21.6285	19.4563	17.8615	17.403	17.5504	11.89	11.697	10.5849	0.999911	0.0902274	0.997738	-0.543386
6330416G13Rik	11.7396	26.1092	17.4953	20.7445	17.0623	22.8336	17.7345	22.7855	26.8194	20.9529	20.0942	15.0299	14.3595	19.5336	27.293	13.4717	0.999911	0.0631015	0.997738	-0.150771
6330418K02Rik	8.38542	10.1536	4.77145	9.68078	5.19288	4.07743	4.92624	4.5571	5.19085	2.24496	2.97691	3.16418	9.57297	1.69857	9.74751	8.6604	0.999911	-0.818979	0.997738	1.14008
6330439K17Rik	16.7708	20.3072	15.9048	15.2127	14.8368	20.3872	26.6017	17.0891	12.9771	21.7012	14.8846	10.2836	11.9662	22.9307	12.6718	10.5849	0.999911	0.205803	0.997738	-0.0359141
6330512M04Rik	0	0	0	1.38297	0.74184	0	6.89673	5.69637	2.59543	0.748319	0	0	1.5955	2.54786	0.974751	1.92453	0.999911	2.81509	0.997738	1.13988
6330545A04Rik	1.67708	4.35153	3.18097	4.14891	2.96736	4.07743	4.92624	3.41782	1.73028	2.99327	0.744228	0	3.19099	2.54786	3.899	0.962267	0.999911	0.181811	0.997738	0.960409
6330578E17Rik	122.427	89.9317	101.791	102.34	95.6973	99.4893	100.495	100.256	115.929	123.473	117.588	107.582	103.707	120.599	124.768	91.4153	0.999911	-0.0674153	0.997738	-0.0736183
6430411K18Rik	0	2.90102	1.59048	1.38297	0	0.815486	0	1.13927	0	0	0	0	0	0	0.974751	0	0.999911	-1.70222	0.997738	0.909663
6430527G18Rik	35.2188	36.2628	41.3526	41.4891	40.0593	39.9588	49.2624	54.6852	32.8754	41.9058	41.6768	26.1045	26.3257	24.6293	42.889	29.8303	0.999911	0.240734	0.997738	-0.21521
6430548M08Rik	379.021	390.188	402.392	409.359	375.371	384.094	362.571	362.289	288.092	306.811	320.762	289.522	284.796	316.784	281.703	259.812	0.999911	-0.0878211	0.997738	-0.0715753
6430550D23Rik	0	2.90102	1.59048	0	0	0	0	1.13927	0.865142	0.748319	1.48846	0	0	0	0	0	0.999911	-2.03569	0.997738	-2.24135
6430562O15Rik	3.35417	4.35153	1.59048	0	2.22552	1.63097	1.97049	2.27855	1.73028	3.74159	1.48846	1.58209	3.19099	4.24643	2.92425	2.8868	0.999911	-0.183887	0.997738	0.634741
6430571L13Rik	1.67708	5.80205	1.59048	0	2.22552	2.44646	0.985247	2.27855	2.59543	2.24496	4.46537	1.58209	0.797748	4.24643	0.974751	1.92453	0.999911	-0.185892	0.997738	-0.449475
6430598A04Rik	10.0625	8.70307	7.95242	8.29781	14.095	9.78584	10.8377	9.11419	8.65142	9.72814	7.44228	7.91045	3.98874	5.09572	6.82326	7.69813	0.999911	0.342576	0.997738	-0.527789
6430704M03Rik	0	1.45051	0	4.14891	2.22552	0	0.985247	0	0.865142	0	0.744228	0.791045	0	0	0	0	0.999911	-0.779816	0.997738	-1.85786
6430706D22Rik	251.563	298.805	276.744	251.7	241.84	287.051	283.751	274.565	278.576	303.069	317.041	325.911	288.785	286.209	290.476	306.963	0.999911	0.00988885	0.997738	-0.0609442
6530401N04Rik	30.1875	37.7133	33.4002	27.6594	31.8991	30.173	23.6459	30.7604	32.0102	25.4428	37.9556	37.9702	40.6851	45.8614	36.0658	31.7548	0.999911	-0.140387	0.997738	0.220793
6530402F18Rik	0	0	1.59048	0	0.74184	0.815486	1.97049	0	0	0.748319	0	0	0	0	0	0	0.999911	0.948999	0.997738	-0.53301
6530418L21Rik	3.35417	5.80205	6.36194	6.91484	3.7092	4.89292	1.97049	0	5.19085	7.48319	5.95383	7.91045	7.17973	5.945	4.87375	3.84907	0.999911	-1.0176	0.997738	-0.26538
6720401G13Rik	88.8855	100.085	95.429	74.6803	97.181	85.6261	91.628	75.1921	83.0536	75.5802	75.1671	76.7314	78.977	61.9979	81.8791	84.6795	0.999911	-0.0267998	0.997738	-0.011994
6720456B07Rik	221.375	168.259	205.172	182.552	188.427	202.241	193.108	180.005	249.161	205.788	226.245	232.567	216.987	203.829	248.561	220.359	0.999911	-0.0155535	0.997738	-0.0351245
6720456H20Rik	35.2188	40.6143	52.486	52.5528	40.8012	44.0363	38.4246	46.7102	34.6057	36.6676	37.9556	27.6866	39.8874	42.4643	32.1668	41.3775	0.999911	-0.0951612	0.997738	0.192716
6720463M24Rik	33.5417	30.4607	42.9431	27.6594	40.8012	32.6195	40.3951	41.0139	44.1222	46.3958	39.4441	37.1791	31.9099	38.2179	32.1668	51.9624	0.999911	0.207761	0.997738	-0.116833
6720483E21Rik	0	1.45051	0	1.38297	0.74184	0.815486	0.985247	0	0.865142	0.748319	0	0.791045	0	0	0	0	0.999911	-0.197579	0.997738	-1.85773
6720489N17Rik	6.70834	10.1536	4.77145	5.53187	7.4184	6.52389	4.92624	6.83565	2.59543	5.98655	4.46537	4.74627	5.58423	4.24643	2.92425	3.84907	0.999911	-0.0757969	0.997738	-0.0914857
6820431F20Rik	417.594	472.867	437.383	401.061	412.463	426.499	404.937	326.972	296.744	391.371	338.624	304.552	337.447	358.399	302.173	299.265	0.999911	-0.129994	0.997738	-0.0328226
7630403G23Rik	3.35417	2.90102	0	2.76594	1.48368	0.815486	0.985247	4.5571	2.59543	0.748319	5.2096	2.37313	3.98874	3.39714	1.9495	1.92453	0.999911	-0.266978	0.997738	0.0626208
8030462N17Rik	20.125	15.9556	31.8097	23.5105	24.4807	20.3872	27.5869	23.9248	20.7634	26.9395	20.0942	26.8955	21.5392	25.4786	19.495	21.1699	0.999911	0.0789492	0.997738	-0.10472
8430406I07Rik	23.4792	21.7577	19.0858	22.1275	22.2552	23.6491	26.6017	17.0891	17.3028	9.72814	11.1634	19.7761	18.3482	17.835	18.5203	17.3208	0.999911	0.0608749	0.997738	0.326586
8430410K20Rik	72.1146	65.273	74.7527	74.6803	66.0237	68.5008	49.2624	68.3565	67.4811	58.3688	60.2825	64.0746	67.8085	63.6964	59.4598	73.1323	0.999911	-0.180339	0.997738	0.0845804
8430419L09Rik	75.4688	76.8771	66.8003	87.127	90.5044	92.15	77.8345	79.7492	51.9085	70.3419	53.5844	66.4478	62.2243	48.4093	64.3336	51.9624	0.999911	0.156252	0.997738	-0.092848
8430427H17Rik	0	5.80205	3.18097	6.91484	3.7092	1.63097	6.89673	7.97492	6.05599	3.74159	5.2096	3.16418	3.19099	0.849286	0.974751	0.962267	0.999911	0.272651	0.997738	-1.55612
8430429K09Rik	13.4167	13.0546	17.4953	27.6594	10.3858	16.3097	15.764	20.5069	24.224	10.4765	17.8615	14.2388	13.5617	16.1364	9.74751	17.3208	0.999911	-0.215376	0.997738	-0.220121
9030025P20Rik	11.7396	15.9556	23.8573	9.68078	6.67656	12.2323	11.823	9.11419	3.46057	13.4697	4.46537	8.70149	14.3595	8.49286	3.899	9.62267	0.999911	-0.617866	0.997738	0.284022
9030224M15Rik	0	0	4.77145	0	1.48368	0.815486	0	0	0	0	0	0	0	0.849286	0	0	0.999911	-0.922907	0.997738	0.909663
9030612E09Rik	10.0625	21.7577	9.5429	8.29781	11.8694	17.1252	7.88198	12.532	10.3817	8.2315	11.9077	16.6119	6.38198	8.49286	11.697	14.434	0.999911	-0.00318649	0.997738	-0.213576
9030617O03Rik	0	1.45051	1.59048	0	1.48368	0	0.985247	3.41782	0	0.748319	0	0	0	0.849286	0	0	0.999911	0.898963	0.997738	0.188334
9030624J02Rik	117.396	136.348	112.924	136.914	140.95	106.829	127.097	125.32	144.479	148.915	157.032	154.254	138.01	154.57	131.591	125.095	0.999911	-0.0106665	0.997738	-0.132499
9030625A04Rik	26.8333	30.4607	23.8573	26.2764	26.7062	23.6491	29.5574	29.6211	33.7405	38.9126	34.2345	34.0149	28.7189	36.5193	37.0405	33.6793	0.999911	0.0211915	0.997738	-0.0528585
9130011E15Rik	41.9271	23.2082	39.7621	42.872	33.3828	35.0659	21.6754	38.7353	36.336	26.9395	34.2345	32.4328	28.7189	32.2729	28.2678	22.1321	0.999911	-0.192094	0.997738	-0.210694
9130011J15Rik	201.25	197.27	186.087	200.53	227.003	203.872	208.872	210.766	207.634	148.915	175.638	194.597	209.01	189.391	201.773	219.397	0.999911	0.119122	0.997738	0.179776
9130014G24Rik	6.70834	14.5051	6.36194	12.4467	7.4184	10.6013	20.6902	7.97492	5.19085	10.4765	8.18651	7.91045	6.38198	7.64357	9.74751	5.7736	0.999911	0.197628	0.997738	-0.113929
9130019O22Rik	0	4.35153	7.95242	11.0637	4.45104	4.07743	9.85247	6.83565	8.65142	6.73487	2.97691	4.74627	9.57297	11.0407	3.899	4.81133	0.999911	0.0625627	0.997738	0.379899
9130023H24Rik	25.1563	27.5597	30.2192	29.0423	15.5786	37.5124	31.5279	29.6211	41.5268	26.1912	29.0249	26.1045	26.3257	30.5743	40.9395	31.7548	0.999911	0.0196041	0.997738	0.0800545
9130206I24Rik	41.9271	23.2082	15.9048	20.7445	22.997	34.2504	46.3066	33.039	44.1222	34.4227	29.0249	30.8508	27.1234	30.5743	26.3183	26.9435	0.999911	0.429731	0.997738	-0.30763
9130221H12Rik	28.5104	17.4061	27.0382	26.2764	28.1899	23.6491	21.6754	21.6462	33.7405	25.4428	32.746	30.8508	27.1234	31.4236	30.2173	19.2453	0.999911	-0.0424762	0.997738	-0.175042
9130401M01Rik	31.8646	34.8123	25.4477	37.3402	40.8012	35.8814	47.2919	39.8746	44.9874	54.6273	46.8864	48.2537	42.2806	53.505	46.788	53.8869	0.999911	0.332959	0.997738	0.0121521
9230110C19Rik	5.03125	1.45051	1.59048	2.76594	2.22552	4.07743	0	1.13927	0.865142	0.748319	0.744228	1.58209	0	0	1.9495	0.962267	0.999911	-0.470789	0.997738	-0.500426
9230114K14Rik	5.03125	7.25256	4.77145	11.0637	6.67656	7.33938	14.7787	9.11419	8.65142	5.98655	4.46537	4.74627	9.57297	8.49286	5.8485	5.7736	0.999911	0.396374	0.997738	0.343814
9230116N13Rik	5.03125	7.25256	0	0	1.48368	2.44646	8.86723	4.5571	0.865142	2.24496	1.48846	5.53731	2.39324	1.69857	1.9495	0.962267	0.999911	0.478548	0.997738	-0.519759
9330020H09Rik	16.7708	2.90102	7.95242	17.9786	10.3858	8.97035	6.89673	15.9498	12.112	11.2248	4.46537	7.91045	7.17973	6.79429	7.79801	6.73587	0.999911	-0.121523	0.997738	-0.314022
9330133O14Rik	18.4479	4.35153	9.5429	13.8297	11.8694	16.3097	16.7492	20.5069	14.7074	17.2113	14.1403	11.0746	9.57297	17.835	16.5708	11.5472	0.999911	0.503284	0.997738	-0.043247
9330151L19Rik	31.8646	18.8567	34.9906	24.8934	24.4807	23.6491	27.5869	22.7855	19.8983	14.9664	20.8384	15.0299	19.9437	22.0814	15.596	17.3208	0.999911	-0.154372	0.997738	0.0955059
9330159F19Rik	35.2188	29.0102	20.6763	23.5105	17.8041	29.3575	19.7049	29.6211	29.4148	32.926	30.5134	16.6119	15.955	28.8757	19.495	17.3208	0.999911	-0.17066	0.997738	-0.418741
9330159M07Rik	3.35417	2.90102	4.77145	2.76594	5.19288	0.815486	3.94099	1.13927	6.92113	2.99327	1.48846	3.16418	3.19099	2.54786	3.899	5.7736	0.999911	-0.273436	0.997738	0.0938514
9330179D12Rik	0	0	0	0	0.74184	0.815486	2.95574	0	0	0.748319	0.744228	0	0.797748	0.849286	0	0.962267	0.999911	2.01537	0.997738	0.764782
9330182L06Rik	102.302	110.239	109.743	100.957	109.05	104.382	100.495	97.9776	90.8399	99.5264	90.0516	88.597	90.1455	107.01	92.6013	68.3209	0.999911	-0.0325585	0.997738	-0.0358587
9430008C03Rik	26.8333	31.9113	28.6287	16.5956	32.6409	17.9407	27.5869	26.2033	18.168	14.2181	14.8846	17.403	15.1572	16.1364	21.4445	17.3208	0.999911	0.0151624	0.997738	0.116291
9430015G10Rik	63.7292	50.7679	54.0765	63.6166	54.8961	52.1911	43.3509	62.6601	61.4251	40.4092	40.1883	54.5821	57.4378	67.0936	57.5103	49.0756	0.999911	-0.124042	0.997738	0.247295
9430016H08Rik	28.5104	36.2628	22.2668	24.8934	26.7062	26.0956	25.6164	28.4819	38.0662	32.926	36.4672	35.597	32.7076	31.4236	46.788	36.5661	0.999911	-0.0686402	0.997738	0.0414957
9430020K01Rik	5.03125	7.25256	9.5429	8.29781	3.7092	4.07743	7.88198	9.11419	6.92113	11.9731	6.69806	10.2836	6.38198	14.4379	12.6718	5.7736	0.999911	-0.326044	0.997738	0.128977
9430023L20Rik	40.25	33.3618	44.5335	45.638	37.8338	43.2208	35.4689	47.8495	61.4251	47.1441	43.1652	58.5373	47.0671	42.4643	48.7375	50.0379	0.999911	0.00193514	0.997738	-0.152344
9430031J16Rik	1.67708	0	0	1.38297	3.7092	0.815486	0.985247	0	0.865142	0	0.744228	0.791045	0.797748	0.849286	0	0	0.999911	0.931273	0.997738	-0.431452
9430032N09Rik	1.67708	4.35153	1.59048	0	2.22552	1.63097	1.97049	3.41782	3.46057	1.49664	1.48846	0.791045	0.797748	1.69857	0	0.962267	0.999911	0.263338	0.997738	-1.01939
9430037G07Rik	5.03125	5.80205	3.18097	6.91484	8.16024	4.89292	5.91148	2.27855	6.05599	3.74159	5.2096	7.1194	9.57297	7.64357	5.8485	4.81133	0.999911	0.0455877	0.997738	0.358053
9430038I01Rik	8.38542	8.70307	12.7239	6.91484	13.3531	11.4168	4.92624	9.11419	12.112	9.72814	13.3961	13.4478	7.17973	12.7393	8.77276	14.434	0.999911	0.110366	0.997738	-0.177428
9430060I03Rik	6.70834	10.1536	4.77145	6.91484	7.4184	6.52389	3.94099	6.83565	1.73028	2.24496	2.97691	5.53731	2.39324	4.24643	4.87375	3.84907	0.999911	-0.204654	0.997738	0.287957
9430076C15Rik	0	0	1.59048	0	0	0	0.985247	2.27855	0.865142	0.748319	0.744228	0	0.797748	0	0	0	0.999911	0.737995	0.997738	-1.11749
9430076G02Rik	0	0	0	1.38297	0	0	5.91148	1.13927	0.865142	0.748319	0.744228	0	0	0	0.974751	0	0.999911	1.90352	0.997738	-1.11744
9430083A17Rik	5.03125	1.45051	0	1.38297	0.74184	1.63097	3.94099	2.27855	0.865142	0.748319	2.97691	0.791045	2.39324	1.69857	4.87375	0	0.999911	0.124919	0.997738	0.718648
9430091E24Rik	10.0625	1.45051	3.18097	5.53187	2.96736	6.52389	1.97049	7.97492	0	2.99327	1.48846	3.16418	4.78649	1.69857	3.899	2.8868	0.999911	-0.0552017	0.997738	0.782583
9530008L14Rik	6.70834	11.6041	7.95242	8.29781	8.16024	8.97035	11.823	11.3927	1.73028	2.24496	4.46537	2.37313	0.797748	0.849286	1.9495	1.92453	0.999911	0.202804	0.997738	-1.00684
9530027J09Rik	5.03125	5.80205	9.5429	5.53187	2.96736	4.89292	2.95574	3.41782	5.19085	5.23823	5.2096	7.91045	7.97748	3.39714	4.87375	9.62267	0.999911	-0.852833	0.997738	0.138142
9530048J24Rik	1.67708	0	1.59048	2.76594	1.48368	0.815486	0.985247	0	1.73028	0.748319	0.744228	0	0	0.849286	1.9495	0.962267	0.999911	-0.810827	0.997738	0.206636
9530051G07Rik	1.67708	2.90102	4.77145	2.76594	0.74184	1.63097	2.95574	1.13927	0.865142	0.748319	1.48846	0.791045	0.797748	0.849286	0	2.8868	0.999911	-0.926098	0.997738	0.204551
9530052E02Rik	0	1.45051	0	1.38297	0.74184	0	0.985247	1.13927	0.865142	1.49664	0.744228	0	0	0.849286	0	1.92453	0.999911	-0.107077	0.997738	-0.193116
9530068E07Rik	414.24	432.252	376.945	354.04	390.208	435.47	381.291	374.821	474.963	517.088	453.235	465.925	467.48	466.258	450.335	470.548	0.999911	0.0103032	0.997738	-0.0391527
9530080O11Rik	5.03125	0	4.77145	11.0637	5.93472	9.78584	8.86723	11.3927	3.46057	5.98655	3.72114	0	4.78649	2.54786	6.82326	3.84907	0.999911	0.760586	0.997738	0.438894
9530091C08Rik	1.67708	0	0	1.38297	0.74184	0	4.92624	3.41782	0.865142	0	0.744228	0	0.797748	0	0.974751	0.962267	0.999911	1.53973	0.997738	0.786109
9630033F20Rik	114.042	91.3822	97.0195	94.0419	100.89	104.382	110.348	87.7241	103.817	98.7781	126.519	113.119	96.5275	103.613	105.273	98.1512	0.999911	0.0353923	0.997738	-0.130357
9830001H06Rik	221.375	272.696	271.973	302.87	330.119	255.247	245.327	249.501	196.387	232.727	171.917	208.045	191.459	192.788	138.415	161.661	0.999911	0.0195262	0.997738	-0.232162
9830147E19Rik	1.67708	2.90102	4.77145	0	2.22552	3.26195	0.985247	0	0.865142	1.49664	0.744228	1.58209	2.39324	4.24643	0	2.8868	0.999911	-0.442727	0.997738	1.04194
9930005F22Rik	0	2.90102	1.59048	0	0.74184	1.63097	1.97049	2.27855	0.865142	1.49664	0.744228	0	0	0.849286	0	0.962267	0.999911	0.518255	0.997738	-0.79182
9930012K11Rik	1.67708	0	0	2.76594	1.48368	0.815486	0	0	0.865142	0	0	0	0	0	0	0	0.999911	-0.851498	0.997738	-0.53301
9930013L23Rik	0	5.80205	0	4.14891	2.22552	3.26195	1.97049	2.27855	3.46057	3.74159	2.23269	5.53731	2.39324	9.34214	4.87375	0.962267	0.999911	-0.071955	0.997738	0.247305
9930014A18Rik	0	2.90102	3.18097	0	2.96736	3.26195	1.97049	1.13927	0	3.74159	0	2.37313	5.58423	1.69857	1.9495	0	0.999911	0.651378	0.997738	0.614078
9930021D14Rik	0	10.1536	7.95242	6.91484	3.7092	9.78584	7.88198	3.41782	0.865142	4.48991	2.97691	3.16418	3.98874	4.24643	5.8485	5.7736	0.999911	-0.0246663	0.997738	0.763761
9930021J03Rik	67.0834	68.174	60.4384	69.1484	64.54	66.8699	61.0853	66.0779	50.1782	65.852	49.1191	45.8806	51.0558	53.505	39.9648	37.5284	0.999911	-0.0334799	0.997738	-0.202884
9930104L06Rik	45.2813	21.7577	17.4953	17.9786	25.9644	21.2026	28.5722	21.6462	20.7634	33.6743	33.4903	24.5224	27.9212	28.8757	24.3688	27.9057	0.999911	-0.0528078	0.997738	-0.0452014
A030009H04Rik	142.552	131.997	114.515	120.318	122.404	122.323	133.008	140.131	120.255	123.473	110.89	132.105	120.46	111.256	121.844	102	0.999911	0.0226051	0.997738	-0.0895643
A130010J15Rik	13.4167	21.7577	14.3144	8.29781	15.5786	14.6788	26.6017	17.0891	13.8423	17.9596	17.8615	14.2388	12.764	14.4379	17.5455	11.5472	0.999911	0.350129	0.997738	-0.186871
A130022J15Rik	11.7396	13.0546	9.5429	17.9786	18.546	17.9407	16.7492	22.7855	22.4937	17.9596	19.3499	14.2388	15.955	12.7393	16.5708	15.3963	0.999911	0.522086	0.997738	-0.283023
A130040M12Rik	0	0	1.59048	0	1.48368	2.44646	1.97049	1.13927	3.46057	0.748319	1.48846	1.58209	0.797748	0	0	0.962267	0.999911	1.94398	0.997738	-2.0145
A130049A11Rik	21.8021	13.0546	25.4477	17.9786	17.0623	22.8336	12.8082	20.5069	23.3588	18.708	29.7691	21.3582	22.3369	17.835	17.5455	15.3963	0.999911	-0.0833871	0.997738	-0.339733
A1cf	21.8021	20.3072	14.3144	19.3616	15.5786	14.6788	17.7345	17.0891	13.8423	27.6878	33.4903	28.4776	29.5167	17.835	10.7223	18.2831	0.999911	-0.224068	0.997738	-0.426481
A230020J21Rik	20.125	14.5051	6.36194	11.0637	7.4184	4.07743	11.823	6.83565	6.05599	5.98655	8.93074	8.70149	6.38198	6.79429	10.7223	9.62267	0.999911	-0.791941	0.997738	0.162856
A230046K03Rik	105.656	101.536	92.2481	114.786	102.374	106.013	99.51	92.2812	109.008	126.466	117.588	106.791	101.314	122.297	93.5761	103.925	0.999911	-0.0453165	0.997738	-0.122137
A230050P20Rik	26.8333	26.1092	23.8573	23.5105	27.4481	26.0956	29.5574	37.596	32.8754	23.1979	21.5826	30.0597	25.5279	30.5743	32.1668	25.0189	0.999911	0.257871	0.997738	0.0817659
A230051G13Rik	21.8021	14.5051	22.2668	17.9786	15.5786	13.0478	17.7345	15.9498	18.168	21.7012	14.1403	16.6119	22.3369	14.4379	26.3183	19.2453	0.999911	-0.292778	0.997738	0.221536
A230056J06Rik	0	0	0	0	1.48368	2.44646	2.95574	1.13927	0.865142	0	0	0	0	1.69857	0.974751	0.962267	0.999911	2.84818	0.997738	1.92456
A230056P14Rik	5.03125	5.80205	6.36194	9.68078	6.67656	4.89292	4.92624	2.27855	1.73028	5.23823	7.44228	4.74627	2.39324	2.54786	5.8485	4.81133	0.999911	-0.492289	0.997738	-0.33155
A230057D06Rik	3.35417	7.25256	9.5429	5.53187	5.19288	9.78584	8.86723	10.2535	5.19085	3.74159	7.44228	7.1194	5.58423	5.09572	6.82326	6.73587	0.999911	0.391216	0.997738	0.0406367
A230070E04Rik	342.125	346.672	392.85	356.806	364.243	371.046	348.778	306.465	340.001	366.676	354.253	343.314	358.986	343.112	330.441	351.227	0.999911	-0.0406485	0.997738	-0.0169584
A230072C01Rik	3.35417	5.80205	6.36194	2.76594	5.93472	2.44646	3.94099	2.27855	11.2468	2.99327	3.72114	3.16418	7.97748	1.69857	4.87375	4.81133	0.999911	-0.291595	0.997738	-0.0943152
A230073K19Rik	13.4167	7.25256	7.95242	2.76594	8.16024	8.15486	9.85247	5.69637	2.59543	5.23823	6.69806	3.95522	10.3707	3.39714	5.8485	4.81133	0.999911	0.0592086	0.997738	0.405228
A230108P19Rik	0	1.45051	0	1.38297	0	0.815486	0	1.13927	0	0	0	0.791045	0.797748	0	0	0	0.999911	-0.703127	0.997738	0.188334
A2ld1	77.1459	75.4266	77.9337	80.2122	73.4421	75.0247	75.864	83.167	76.9976	90.5465	75.1671	82.2687	94.1342	83.23	93.5761	100.076	0.999911	-0.0178091	0.997738	0.192399
A330021E22Rik	5.03125	4.35153	3.18097	6.91484	1.48368	5.7084	9.85247	4.5571	4.32571	0.748319	2.23269	5.53731	2.39324	1.69857	1.9495	4.81133	0.999911	0.118747	0.997738	-0.236377
A330023F24Rik	6.70834	4.35153	7.95242	4.14891	6.67656	6.52389	2.95574	5.69637	5.19085	2.99327	1.48846	0.791045	3.19099	1.69857	2.92425	2.8868	0.999911	-0.0523056	0.997738	0.0527341
A330035P11Rik	0	8.70307	4.77145	0	2.96736	4.07743	6.89673	3.41782	1.73028	2.99327	3.72114	2.37313	3.98874	3.39714	4.87375	3.84907	0.999911	0.347449	0.997738	0.561549
A330040F15Rik	1.67708	1.45051	0	1.38297	0.74184	1.63097	0.985247	2.27855	0	1.49664	2.23269	0	0.797748	0	0	0	0.999911	0.285973	0.997738	-1.80346
A330041J22Rik	1.67708	0	1.59048	1.38297	0	0	1.97049	2.27855	0	0	1.48846	0	0	0.849286	0	1.92453	0.999911	-0.211981	0.997738	0.817931
A330049M08Rik	8.38542	2.90102	9.5429	1.38297	0.74184	4.89292	7.88198	2.27855	3.46057	0.748319	2.23269	4.74627	7.17973	2.54786	2.92425	7.69813	0.999911	-0.478179	0.997738	0.884798
A330050B17Rik	1.67708	4.35153	1.59048	0	0.74184	0.815486	0.985247	0	0.865142	0	0	0	1.5955	1.69857	0	1.92453	0.999911	-1.52931	0.997738	2.46942
A330050F15Rik	16.7708	26.1092	19.0858	23.5105	9.64391	18.7562	23.6459	19.3677	14.7074	23.1979	23.8153	19.7761	25.5279	28.0264	26.3183	23.0944	0.999911	-0.285434	0.997738	0.335143
A330069E16Rik	6.70834	4.35153	4.77145	9.68078	5.19288	4.07743	3.94099	7.97492	3.46057	5.23823	2.97691	2.37313	3.19099	5.09572	2.92425	1.92453	0.999911	-0.294021	0.997738	-0.0835295
A330076H08Rik	16.7708	26.1092	19.0858	29.0423	30.4154	32.6195	37.4394	25.064	19.8983	23.1979	21.5826	22.9403	38.2919	22.9307	20.4698	19.2453	0.999911	0.456436	0.997738	0.220947
A330093E20Rik	3.35417	2.90102	0	0	0	4.07743	0.985247	1.13927	0.865142	1.49664	0	0	0.797748	4.24643	1.9495	1.92453	0.999911	0.0203262	0.997738	1.92492
A3galt2	3.35417	2.90102	6.36194	0	3.7092	4.89292	3.94099	3.41782	3.46057	0.748319	1.48846	1.58209	0	1.69857	2.92425	1.92453	0.999911	0.379977	0.997738	-0.165931
A430005L14Rik	80.5	69.6246	76.3432	80.2122	71.9584	73.3938	78.8198	93.4205	91.705	92.7915	90.0516	100.463	108.494	89.175	106.248	112.585	0.999911	0.0436841	0.997738	0.153846
A430033K04Rik	18.4479	17.4061	23.8573	17.9786	19.2878	17.1252	14.7787	22.7855	23.3588	18.708	22.3269	24.5224	17.5504	17.835	14.6213	18.2831	0.999911	-0.0706074	0.997738	-0.37196
A430035B10Rik	3.35417	4.35153	3.18097	6.91484	5.93472	4.89292	3.94099	10.2535	8.65142	5.23823	3.72114	3.95522	3.98874	1.69857	3.899	2.8868	0.999911	0.45283	0.997738	-0.776137
A430071A18Rik	0	2.90102	3.18097	1.38297	2.96736	1.63097	0.985247	3.41782	6.05599	2.99327	3.72114	0	1.5955	3.39714	3.899	2.8868	0.999911	0.25188	0.997738	-0.114672
A430093F15Rik	0	0	4.77145	0	0.74184	0.815486	1.97049	0	0	0	0	0	0.797748	0.849286	0.974751	1.92453	0.999911	-0.389775	0.997738	2.96872
A430105I19Rik	28.5104	20.3072	34.9906	27.6594	22.997	37.5124	29.5574	31.8997	20.7634	15.7147	25.3038	15.8209	20.7414	16.1364	15.596	15.3963	0.999911	0.133052	0.997738	-0.183077
A430107O13Rik	0	0	3.18097	0	0.74184	3.26195	0.985247	2.27855	0	1.49664	0.744228	2.37313	1.5955	1.69857	0	0.962267	0.999911	1.23233	0.997738	-0.091588
A430110N23Rik	1.67708	0	0	2.76594	2.96736	1.63097	0	1.13927	1.73028	0.748319	0	0.791045	0	0.849286	0.974751	0.962267	0.999911	0.39994	0.997738	-0.231217
A4galt	0	0	0	0	0	1.63097	1.97049	1.13927	0	0	0.744228	0.791045	0	0	0.974751	0	0.999911	2.06817	0.997738	-0.533287
A530032D15Rik	1.67708	2.90102	9.5429	2.76594	2.22552	4.89292	4.92624	6.83565	0	2.24496	2.23269	0.791045	1.5955	3.39714	1.9495	1.92453	0.999911	0.142002	0.997738	0.723988
A530054K11Rik	15.0938	20.3072	17.4953	23.5105	16.3205	15.4942	18.7197	19.3677	20.7634	15.7147	22.3269	21.3582	18.3482	18.6843	18.5203	17.3208	0.999911	-0.145117	0.997738	-0.131393
A530058N18Rik	1.67708	5.80205	1.59048	2.76594	1.48368	1.63097	2.95574	3.41782	3.46057	0	1.48846	1.58209	1.5955	0.849286	0	0.962267	0.999911	-0.376439	0.997738	-0.875121
A530065N20	3.35417	0	0	0	0.74184	0.815486	0.985247	1.13927	0.865142	0	0.744228	0	0.797748	0	0.974751	0.962267	0.999911	0.234774	0.997738	0.786109
A530072M11Rik	1.67708	0	0	0	0.74184	0.815486	0.985247	3.41782	0	2.24496	0	0.791045	0	1.69857	0	5.7736	0.999911	1.64402	0.997738	1.25944
A630007B06Rik	50.3125	69.6246	46.124	53.9358	53.4124	53.0066	47.2919	52.4066	32.8754	42.6542	50.6075	26.1045	32.7076	45.8614	34.1163	34.6416	0.999911	-0.094895	0.997738	-0.0474903
A630020A06	5.03125	4.35153	0	2.76594	0.74184	1.63097	1.97049	5.69637	3.46057	5.23823	2.23269	1.58209	1.5955	3.39714	0.974751	2.8868	0.999911	-0.343363	0.997738	-0.491906
A630055G03Rik	46.9584	26.1092	42.9431	34.5742	40.0593	31.804	35.4689	42.1531	37.2011	24.6945	34.2345	31.6418	39.0896	47.56	33.1415	38.4907	0.999911	-0.00182868	0.997738	0.32108
A630066F11Rik	20.125	18.8567	19.0858	22.1275	27.4481	26.0956	27.5869	19.3677	17.3028	17.9596	23.8153	33.2239	26.3257	24.6293	30.2173	25.9812	0.999911	0.33607	0.997738	0.214829
A630072M18Rik	11.7396	20.3072	11.1334	11.0637	15.5786	9.78584	14.7787	27.3426	12.9771	15.7147	16.373	7.91045	15.955	11.89	26.3183	17.3208	0.999911	0.286484	0.997738	0.420455
A630089N07Rik	1.67708	1.45051	4.77145	1.38297	5.19288	2.44646	3.94099	4.5571	0.865142	2.24496	2.97691	0.791045	3.19099	5.945	5.8485	0.962267	0.999911	0.816411	0.997738	1.1973
A730008H23Rik	60.375	65.273	100.2	105.106	85.3115	54.6376	32.5132	66.0779	57.0994	86.0566	68.469	45.0896	57.4378	71.34	39.9648	38.4907	0.999911	-0.465109	0.997738	-0.298899
A730011L01Rik	70.4375	72.5256	58.8479	69.1484	66.7656	66.8699	57.1443	48.9888	66.6159	76.3285	67.7248	50.6269	66.213	70.4907	71.1568	64.4719	0.999911	-0.163051	0.997738	0.0618206
A730017C20Rik	6.70834	10.1536	4.77145	9.68078	5.93472	10.6013	13.7935	10.2535	8.65142	3.74159	6.69806	9.49254	7.17973	7.64357	4.87375	3.84907	0.999911	0.346489	0.997738	-0.252127
A730017L22Rik	1.67708	2.90102	3.18097	5.53187	2.22552	0.815486	3.94099	2.27855	1.73028	1.49664	2.23269	0.791045	1.5955	2.54786	0	3.84907	0.999911	-0.561947	0.997738	0.357499
A730020E08Rik	0	2.90102	1.59048	2.76594	4.45104	2.44646	1.97049	9.11419	2.59543	4.48991	3.72114	0.791045	2.39324	2.54786	2.92425	1.92453	0.999911	1.23949	0.997738	-0.250672
A730085A09Rik	10.0625	10.1536	4.77145	1.38297	3.7092	6.52389	8.86723	5.69637	0.865142	2.24496	1.48846	3.16418	3.19099	0.849286	2.92425	7.69813	0.999911	-0.0834003	0.997738	0.895371
A730090N16Rik	0	0	1.59048	1.38297	1.48368	0.815486	0.985247	2.27855	3.46057	1.49664	0.744228	1.58209	0	4.24643	0.974751	2.8868	0.999911	0.858555	0.997738	0.172897
A830007P12Rik	3.35417	1.45051	0	1.38297	0	0	0	3.41782	2.59543	0.748319	0	0.791045	0	1.69857	0	0.962267	0.999911	-1.00199	0.997738	-0.596249
A830010M20Rik	130.813	121.843	119.286	141.063	146.884	137.002	146.802	134.434	120.255	102.52	115.355	103.627	99.7184	115.503	80.9043	105.849	0.999911	0.142154	0.997738	-0.127575
A830018L16Rik	11.7396	18.8567	17.4953	15.2127	8.90207	13.8633	16.7492	14.8106	9.51656	8.2315	11.1634	15.0299	11.1685	11.0407	13.6465	10.5849	0.999911	-0.240826	0.997738	0.0811171
A830052D11Rik	3.35417	1.45051	0	0	0	0.815486	0	1.13927	0.865142	0.748319	0	0	1.5955	1.69857	0	0.962267	0.999911	-1.35215	0.997738	1.46935
A830080D01Rik	38.5729	42.0648	34.9906	33.1912	39.3175	32.6195	37.4394	29.6211	32.8754	32.926	29.0249	34.0149	22.3369	26.3279	26.3183	18.2831	0.999911	-0.0877316	0.997738	-0.459649
A830082N09Rik	8.38542	11.6041	6.36194	5.53187	7.4184	6.52389	6.89673	12.532	7.78628	5.98655	8.93074	9.49254	6.38198	11.89	2.92425	9.62267	0.999911	0.0457931	0.997738	-0.0503042
A930001N09Rik	75.4688	62.372	44.5335	59.4676	54.8961	71.7628	71.9231	77.4706	68.3462	57.6205	43.1652	47.4627	46.2694	59.45	54.586	64.4719	0.999911	0.186496	0.997738	0.0583687
A930003A15Rik	3.35417	2.90102	11.1334	6.91484	7.4184	6.52389	7.88198	7.97492	6.05599	2.99327	8.18651	6.32836	7.97748	5.945	6.82326	10.5849	0.999911	0.292554	0.997738	0.411341
A930004D18Rik	0	4.35153	4.77145	11.0637	2.22552	4.89292	6.89673	2.27855	6.92113	6.73487	4.46537	7.1194	7.17973	4.24643	4.87375	4.81133	0.999911	-0.344401	0.997738	-0.240579
A930005H10Rik	11.7396	10.1536	9.5429	2.76594	4.45104	4.89292	9.85247	4.5571	4.32571	10.4765	5.95383	6.32836	10.3707	11.0407	17.5455	2.8868	0.999911	-0.517864	0.997738	0.621912
A930005I04Rik	0	4.35153	3.18097	0	0.74184	0.815486	0	2.27855	0	0	0.744228	0	0	0.849286	0	0	0.999911	-1.03064	0.997738	0.188334
A930011G23Rik	1.67708	0	1.59048	1.38297	0	3.26195	1.97049	0	3.46057	0.748319	0.744228	0.791045	0.797748	1.69857	3.899	0.962267	0.999911	0.21059	0.997738	0.371274
A930011O12Rik	31.8646	34.8123	27.0382	20.7445	31.8991	22.8336	28.5722	20.5069	5.19085	9.72814	11.9077	11.8657	9.57297	8.49286	8.77276	7.69813	0.999911	-0.122912	0.997738	-0.165756
A930012L18Rik	1.67708	0	0	0	0	1.63097	0.985247	1.13927	0	0.748319	0	0.791045	0.797748	0	1.9495	0	0.999911	1.00686	0.997738	0.790419
A930015D03Rik	0	2.90102	4.77145	1.38297	2.96736	2.44646	1.97049	1.13927	3.46057	2.24496	2.23269	0.791045	0.797748	1.69857	1.9495	3.84907	0.999911	-0.0582227	0.997738	-0.0881646
A930017M01Rik	0	2.90102	0	0	1.48368	0	0.985247	0	0	1.49664	5.2096	2.37313	0	2.54786	0.974751	0.962267	0.999911	-0.244762	0.997738	-1.03887
A930019D19Rik	5.03125	2.90102	1.59048	5.53187	2.22552	2.44646	0	2.27855	0	0.748319	0.744228	0	0.797748	0.849286	0.974751	0	0.999911	-1.09546	0.997738	0.767616
A930024E05Rik	3.35417	1.45051	9.5429	4.14891	6.67656	7.33938	5.91148	5.69637	2.59543	2.99327	3.72114	2.37313	6.38198	3.39714	4.87375	2.8868	0.999911	0.494288	0.997738	0.594188
A930038C07Rik	28.5104	30.4607	39.7621	31.8083	31.1573	27.7265	27.5869	19.3677	17.3028	17.2113	20.8384	18.9851	19.9437	19.5336	16.5708	23.0944	0.999911	-0.283872	0.997738	0.0929967
AA387883	3.35417	1.45051	0	0	0.74184	1.63097	0	3.41782	0	0	0	0	0	0	0.974751	0.962267	0.999911	0.27112	0.997738	1.69353
AA388235	11.7396	1.45051	4.77145	1.38297	7.4184	5.7084	7.88198	3.41782	6.05599	5.23823	5.2096	7.1194	4.78649	8.49286	7.79801	6.73587	0.999911	0.402306	0.997738	0.236575
AA465934	1.67708	1.45051	6.36194	0	3.7092	3.26195	2.95574	2.27855	5.19085	1.49664	1.48846	7.1194	3.19099	4.24643	4.87375	3.84907	0.999911	0.414899	0.997738	0.0949579
AA467197	1.67708	1.45051	0	0	1.48368	0.815486	0	2.27855	0	0	0	0.791045	0	0.849286	0	0.962267	0.999911	0.568329	0.997738	0.923563
AA474331	1.67708	2.90102	4.77145	1.38297	6.67656	1.63097	1.97049	3.41782	0.865142	2.99327	2.23269	1.58209	2.39324	3.39714	1.9495	4.81133	0.999911	0.385463	0.997738	0.691025
AA543186	5.03125	1.45051	1.59048	5.53187	2.22552	0.815486	5.91148	5.69637	1.73028	2.99327	2.23269	0.791045	2.39324	2.54786	2.92425	1.92453	0.999911	0.0587565	0.997738	0.331689
AA960436	26.8333	27.5597	36.5811	30.4253	19.2878	27.7265	17.7345	20.5069	29.4148	17.9596	28.2807	20.5672	17.5504	37.3686	27.293	25.9812	0.999911	-0.501148	0.997738	0.173584
AA987161	13.4167	20.3072	11.1334	8.29781	12.6113	17.1252	16.7492	12.532	12.9771	8.2315	14.1403	11.8657	15.1572	7.64357	17.5455	9.62267	0.999911	0.155678	0.997738	0.0851971
AF366264	1.67708	2.90102	1.59048	0	0.74184	2.44646	3.94099	3.41782	1.73028	3.74159	0.744228	0	2.39324	0.849286	0.974751	2.8868	0.999911	0.754889	0.997738	0.192098
AI118078	5.03125	7.25256	3.18097	4.14891	2.96736	3.26195	1.97049	6.83565	4.32571	4.48991	2.97691	1.58209	1.5955	0.849286	0.974751	4.81133	0.999911	-0.420611	0.997738	-0.717069
AI182371	3.35417	0	1.59048	6.91484	2.22552	0.815486	1.97049	1.13927	0	0.748319	0	0	0.797748	0	0	0	0.999911	-0.94486	0.997738	0.188334
AI314180	281.75	329.266	257.658	290.423	274.481	272.372	263.061	247.223	215.42	234.972	247.828	246.806	236.931	237.8	193.975	182.831	0.999911	-0.129472	0.997738	-0.142338
AI314976	45.2813	52.2184	33.4002	38.7231	37.092	51.3756	49.2624	56.9637	30.28	33.6743	41.6768	39.5522	41.4829	48.4093	39.9648	44.2643	0.999911	0.188667	0.997738	0.263769
AI316807	40.25	39.1638	31.8097	26.2764	22.997	29.3575	32.5132	28.4819	33.7405	35.9193	32.0018	29.2687	31.9099	27.1771	32.1668	31.7548	0.999911	-0.27845	0.997738	-0.087829
AI317395	0	4.35153	3.18097	2.76594	1.48368	2.44646	1.97049	0	3.46057	2.99327	1.48846	2.37313	3.19099	0.849286	1.9495	2.8868	0.999911	-0.776627	0.997738	-0.202854
AI413582	31.8646	33.3618	42.9431	34.5742	25.2225	27.7265	30.5427	34.1782	55.3691	47.8924	46.8864	47.4627	64.6176	44.1629	54.586	57.736	0.999911	-0.287919	0.997738	0.169834
AI414108	15.0938	13.0546	20.6763	12.4467	18.546	16.3097	22.6607	18.2284	27.6845	38.9126	28.2807	33.2239	25.5279	18.6843	35.091	36.5661	0.999911	0.312757	0.997738	-0.155181
AI427809	0	0	3.18097	0	0	0	0	2.27855	0	0	1.48846	0	0.797748	0	0.974751	0	0.999911	-0.691529	0.997738	0.192005
AI428936	1.67708	0	0	1.38297	0.74184	0.815486	0.985247	2.27855	0.865142	1.49664	0.744228	1.58209	0.797748	1.69857	0.974751	1.92453	0.999911	0.62964	0.997738	0.196374
AI429214	3.35417	4.35153	1.59048	6.91484	7.4184	2.44646	8.86723	7.97492	0.865142	3.74159	3.72114	7.91045	8.77522	5.09572	7.79801	4.81133	0.999911	0.682675	0.997738	0.703437
AI450353	3.35417	1.45051	0	2.76594	2.22552	0.815486	0.985247	3.41782	1.73028	1.49664	2.23269	1.58209	0.797748	1.69857	1.9495	0.962267	0.999911	-0.0497689	0.997738	-0.389698
AI462493	45.2813	47.8669	49.305	34.5742	49.7032	56.2686	48.2771	68.3565	66.6159	68.8453	55.8171	69.612	87.7522	50.9572	85.7781	88.5285	0.999911	0.329121	0.997738	0.264862
AI464131	20.125	11.6041	7.95242	17.9786	10.3858	17.9407	9.85247	13.6713	16.4377	19.4563	17.8615	22.1493	14.3595	19.5336	12.6718	23.0944	0.999911	-0.148564	0.997738	-0.12391
AI480653	30.1875	39.1638	38.1716	34.5742	42.2849	30.173	32.5132	39.8746	44.9874	36.6676	46.1422	39.5522	36.6964	42.4643	38.99	34.6416	0.999911	0.0272624	0.997738	-0.125008
AI504432	1.67708	2.90102	4.77145	6.91484	3.7092	2.44646	1.97049	6.83565	0	2.24496	0.744228	2.37313	2.39324	2.54786	0	2.8868	0.999911	-0.16777	0.997738	0.548166
AI506816	3.35417	1.45051	1.59048	2.76594	1.48368	0	0.985247	3.41782	1.73028	0.748319	0.744228	2.37313	0	2.54786	0	0.962267	0.999911	-0.699203	0.997738	-0.644063
AI593442	11.7396	13.0546	20.6763	11.0637	23.7389	13.0478	26.6017	21.6462	16.4377	18.708	16.373	16.6119	13.5617	16.9857	19.495	19.2453	0.999911	0.591696	0.997738	0.0185834
AI597468	130.813	149.403	151.096	121.701	154.303	142.71	133.008	150.384	169.568	162.385	160.009	135.269	164.336	135.036	188.127	182.831	0.999911	0.0745834	0.997738	0.0961807
AI597479	36.8959	46.4164	39.7621	34.5742	35.6083	31.804	44.3361	23.9248	44.1222	29.9327	31.2576	34.0149	26.3257	29.725	30.2173	29.8303	0.999911	-0.207852	0.997738	-0.255892
AI646023	3.35417	2.90102	3.18097	5.53187	4.45104	1.63097	6.89673	5.69637	3.46057	0.748319	2.97691	1.58209	3.19099	1.69857	1.9495	4.81133	0.999911	0.286061	0.997738	0.420694
AI661453	0	5.80205	1.59048	2.76594	1.48368	3.26195	1.97049	1.13927	1.73028	0.748319	0.744228	0	0	0.849286	0	0.962267	0.999911	-0.383829	0.997738	-0.823016
AI662270	238.146	198.72	198.81	174.254	185.46	216.104	236.459	264.312	411.807	337.492	396.674	397.896	443.548	390.672	491.274	470.548	0.999911	0.154138	0.997738	0.221217
AI836003	3.35417	4.35153	6.36194	6.91484	2.96736	1.63097	5.91148	3.41782	0	1.49664	0	0.791045	0.797748	0	1.9495	0	0.999911	-0.622634	0.997738	0.229601
AI837181	58.6979	31.9113	39.7621	45.638	45.9941	39.1433	46.3066	43.2924	55.3691	62.8588	61.771	64.8657	62.2243	58.6007	49.7123	49.0756	0.999911	-0.00111185	0.997738	-0.148179
AI846148	31.8646	33.3618	44.5335	44.255	37.092	31.804	37.4394	37.596	49.3131	38.9126	47.6306	41.1343	47.0671	38.2179	62.384	46.1888	0.999911	-0.101971	0.997738	0.131051
AI848100	293.49	279.949	248.115	304.253	257.418	272.372	284.736	282.54	274.25	281.368	218.803	276.075	248.897	276.018	246.612	287.718	0.999911	-0.039679	0.997738	0.0167522
AI987944	5.03125	10.1536	4.77145	4.14891	2.22552	4.89292	2.95574	4.5571	5.19085	4.48991	10.4192	7.1194	11.1685	7.64357	6.82326	5.7736	0.999911	-0.738634	0.997738	0.217664
AK129341	5.03125	7.25256	9.5429	9.68078	7.4184	5.7084	5.91148	3.41782	8.65142	6.73487	3.72114	7.1194	5.58423	5.945	7.79801	5.7736	0.999911	-0.46859	0.997738	-0.0555108
AU018091	0	0	0	0	1.48368	0	2.95574	1.13927	0.865142	0	0	0	1.5955	0	0	0.962267	0.999911	2.30824	0.997738	1.45066
AU019823	30.1875	23.2082	30.2192	40.1061	36.3501	23.6491	30.5427	26.2033	20.7634	23.9462	20.0942	29.2687	35.1009	20.3829	27.293	18.2831	0.999911	-0.0777813	0.997738	0.115141
AU019990	0	0	1.59048	0	0.74184	1.63097	0.985247	0	0	0	0.744228	0	0	0	0.974751	0	0.999911	0.90226	0.997738	0.188335
AU022252	15.0938	10.1536	17.4953	13.8297	16.3205	12.2323	18.7197	10.2535	15.5726	24.6945	11.1634	15.8209	15.1572	16.1364	16.5708	12.5095	0.999911	0.0411393	0.997738	-0.151632
AU040320	268.333	298.805	276.744	250.317	267.062	285.42	265.032	277.983	247.431	296.334	250.061	265.791	259.268	313.386	269.031	235.755	0.999911	0.00424166	0.997738	0.0288813
AU041133	1.67708	5.80205	9.5429	5.53187	6.67656	12.2323	9.85247	4.5571	8.65142	3.74159	5.95383	8.70149	8.77522	12.7393	17.5455	9.62267	0.999911	0.57063	0.997738	0.854766
AW011738	8.38542	13.0546	7.95242	9.68078	17.0623	8.97035	10.8377	14.8106	11.2468	15.7147	8.93074	8.70149	10.3707	6.79429	10.7223	8.6604	0.999911	0.399196	0.997738	-0.286247
AW112010	0	1.45051	0	1.38297	0	0	0.985247	1.13927	1.73028	2.24496	0	0	0.797748	0.849286	1.9495	0.962267	0.999911	-0.643677	0.997738	0.194793
AW146020	23.4792	23.2082	23.8573	20.7445	25.9644	17.9407	19.7049	18.2284	31.1451	27.6878	24.5595	21.3582	16.7527	17.835	27.293	25.9812	0.999911	-0.141735	0.997738	-0.260449
AW146154	0	0	1.59048	0	0	1.63097	0	1.13927	0	0	0.744228	0	0	0	0	0	0.999911	0.574284	0.997738	-0.53301
AW209491	26.8333	15.9556	19.0858	22.1275	18.546	26.0956	30.5427	21.6462	25.9543	26.1912	14.1403	18.9851	22.3369	15.2871	19.495	25.0189	0.999911	0.208423	0.997738	-0.047999
AW549877	155.969	156.655	154.277	156.275	168.398	158.204	137.935	145.827	141.883	164.63	133.961	149.507	161.145	143.529	127.692	134.717	0.999911	-0.0215109	0.997738	-0.0489784
AW551984	25.1563	33.3618	33.4002	24.8934	22.2552	29.3575	19.7049	29.6211	25.0891	23.9462	34.9787	34.806	27.9212	34.8207	25.3435	26.9435	0.999911	-0.212936	0.997738	-0.0410617
AW554918	48.6354	43.5153	30.2192	60.8506	34.8665	53.8221	38.4246	48.9888	35.4708	39.6609	40.1883	35.597	38.2919	40.7657	44.8385	29.8303	0.999911	-0.0658243	0.997738	0.0293272
AW555464	82.1771	121.843	117.696	149.361	117.952	131.293	133.008	107.092	90.8399	112.248	95.2612	112.328	96.5275	90.8736	74.0811	70.2455	0.999911	0.0505194	0.997738	-0.297814
Aaas	70.4375	71.0751	65.2098	66.3825	63.7982	76.6557	76.8493	62.6601	84.7839	91.2949	89.3074	102.045	86.9545	95.9693	90.6518	74.0945	0.999911	0.03979	0.997738	-0.0742074
Aacs	171.063	179.863	149.505	186.701	181.009	193.27	160.595	177.727	158.321	160.14	164.474	159.791	172.313	176.651	178.379	153.963	0.999911	0.0546031	0.997738	0.0887188
Aadac	5.03125	1.45051	0	5.53187	0	1.63097	0	1.13927	0.865142	0	0.744228	0.791045	0	0	0.974751	0	0.999911	-2.14527	0.997738	-1.13353
Aadat	3.35417	5.80205	1.59048	4.14891	1.48368	1.63097	2.95574	1.13927	0.865142	1.49664	1.48846	0	0	1.69857	0	0	0.999911	-1.06081	0.997738	-1.11939
Aak1	169.386	191.468	138.372	175.637	196.587	163.097	153.699	164.055	124.58	184.086	160.009	153.463	145.988	137.584	115.995	150.114	0.999911	0.0101027	0.997738	-0.176034
Aamp	259.948	246.587	270.382	248.934	247.774	208.764	290.648	238.108	262.138	220.754	275.364	283.985	269.639	251.389	328.491	291.567	0.999911	-0.057147	0.997738	0.132035
Aard	196.219	158.106	190.858	153.51	171.365	206.318	202.961	206.209	94.3004	75.5802	84.0978	74.3582	81.3703	93.4214	78.9548	66.3964	0.999911	0.175374	0.997738	-0.0260419
Aars	860.344	903.669	936.795	923.823	844.955	844.028	901.501	843.063	828.806	880.771	808.232	854.329	816.096	837.396	810.993	812.153	0.999911	-0.077188	0.997738	-0.0372591
Aars2	20.125	31.9113	23.8573	27.6594	17.0623	17.9407	30.5427	15.9498	32.8754	23.9462	20.8384	34.806	29.5167	22.9307	18.5203	22.1321	0.999911	-0.35664	0.997738	-0.253133
Aarsd1	87.2084	98.6348	120.877	91.2759	97.181	117.43	122.171	123.042	141.018	116.738	109.402	129.731	135.617	130.79	187.152	121.246	0.999911	0.205079	0.997738	0.21367
Aasdh	15.0938	14.5051	14.3144	15.2127	14.8368	14.6788	15.764	14.8106	22.4937	14.2181	12.6519	16.6119	15.955	11.0407	16.5708	21.1699	0.999911	0.0244847	0.997738	-0.0220566
Aasdhppt	18.4479	21.7577	15.9048	23.5105	18.546	22.8336	14.7787	13.6713	9.51656	19.4563	16.373	12.6567	20.7414	16.1364	18.5203	14.434	0.999911	-0.17727	0.997738	0.266039
Aass	45.2813	26.1092	65.2098	30.4253	43.7685	58.715	53.2034	52.4066	57.9645	77.8251	75.9113	64.0746	80.5725	68.7922	70.1821	67.3587	0.999911	0.331073	0.997738	0.0597655
Aatk	67.0834	69.6246	69.9813	62.2336	59.3472	58.715	59.1148	68.3565	66.6159	70.3419	66.9806	86.2239	63.8198	74.7372	67.2578	66.3964	0.999911	-0.13315	0.997738	-0.0879673
Abat	281.75	313.311	284.697	320.849	319.733	287.867	288.677	274.565	281.171	287.354	247.084	259.463	247.302	279.415	194.95	231.906	0.999911	-0.0325777	0.997738	-0.164362
Abca1	58.6979	59.471	66.8003	58.0847	48.2196	43.2208	47.2919	35.3175	37.2011	43.4025	41.6768	25.3134	36.6964	39.0672	27.293	35.6039	0.999911	-0.468605	0.997738	-0.0836552
Abca13	1.67708	0	0	1.38297	0.74184	0	0.985247	1.13927	0	1.49664	0	0.791045	0	0.849286	1.9495	1.92453	0.999911	-0.118357	0.997738	0.991545
Abca3	139.198	143.601	139.963	150.744	127.596	128.847	129.067	120.763	145.344	187.828	146.613	155.836	140.404	147.776	119.894	143.378	0.999911	-0.177281	0.997738	-0.200191
Abca5	202.927	229.181	192.449	178.403	184.718	209.58	203.946	192.537	206.769	199.053	202.43	212	199.437	226.759	201.773	180.906	0.999911	-0.0196638	0.997738	-0.0136481
Abca6	3.35417	4.35153	0	1.38297	0.74184	1.63097	0	0	0.865142	0	0	0	0.797748	0	0	0	0.999911	-1.82378	0.997738	0.188334
Abca7	219.698	219.027	222.668	253.083	220.326	248.723	207.887	235.83	237.049	218.509	229.222	209.627	189.864	233.554	201.773	202.076	0.999911	-0.00242241	0.997738	-0.107754
Abca8b	11.7396	11.6041	1.59048	6.91484	8.16024	4.89292	6.89673	9.11419	8.65142	14.9664	11.9077	11.0746	7.97748	6.79429	13.6465	15.3963	0.999911	-0.13935	0.997738	-0.110139
Abcb10	75.4688	66.7235	49.305	70.5314	81.6024	70.1318	68.9673	75.1921	51.9085	71.8386	48.3748	62.4926	54.2468	51.8064	58.485	58.6983	0.999911	0.179218	0.997738	-0.0719215
Abcb11	5.03125	5.80205	9.5429	5.53187	5.93472	4.07743	4.92624	1.13927	0	4.48991	2.23269	2.37313	0.797748	0	0.974751	0.962267	0.999911	-0.641048	0.997738	-1.77109
Abcb1a	8.38542	7.25256	12.7239	9.68078	13.3531	6.52389	8.86723	9.11419	12.9771	17.2113	18.6057	14.2388	14.3595	10.1914	14.6213	14.434	0.999911	0.00766483	0.997738	-0.23874
Abcb1b	21.8021	17.4061	7.95242	15.2127	15.5786	13.8633	16.7492	13.6713	29.4148	27.6878	35.723	30.0597	35.8986	30.5743	31.192	27.9057	0.999911	-0.0525815	0.997738	0.0380337
Abcb4	63.7292	69.6246	60.4384	69.1484	67.5074	53.0066	53.2034	74.0528	72.6719	77.0768	86.3305	68.0299	58.2356	84.0793	60.4345	54.8492	0.999911	-0.0908359	0.997738	-0.233829
Abcb6	109.01	82.6792	111.334	102.34	115.727	99.4893	106.407	120.763	126.311	100.275	108.657	124.985	101.314	119.749	121.844	121.246	0.999911	0.129546	0.997738	0.015817
Abcb7	152.615	131.997	124.058	123.084	149.852	139.448	128.082	135.574	116.794	143.677	139.171	121.03	136.415	140.981	117.945	119.321	0.999911	0.0665072	0.997738	-0.0116071
Abcb8	65.4063	97.1843	79.5242	78.8292	82.3442	74.2093	73.8936	82.0277	88.2445	72.5869	101.959	109.164	79.7748	82.3807	103.324	84.6795	0.999911	-0.0418026	0.997738	-0.0871284
Abcb9	21.8021	29.0102	20.6763	31.8083	20.0297	30.173	27.5869	27.3426	25.9543	27.6878	29.0249	28.4776	25.5279	25.4786	27.293	30.7925	0.999911	0.0106548	0.997738	-0.0283234
Abcc1	60.375	79.7781	49.305	31.8083	58.6053	57.084	55.1739	52.4066	48.4479	51.634	57.3056	48.2537	49.4603	33.9714	37.0405	38.4907	0.999911	0.0224454	0.997738	-0.363958
Abcc10	6.70834	14.5051	9.5429	17.9786	10.3858	11.4168	20.6902	19.3677	14.7074	14.2181	17.8615	17.403	11.1685	15.2871	17.5455	25.9812	0.999911	0.301322	0.997738	0.112565
Abcc2	5.03125	2.90102	4.77145	2.76594	2.22552	1.63097	0	1.13927	2.59543	0	0	0	3.19099	0.849286	0.974751	0	0.999911	-1.5528	0.997738	1.05887
Abcc3	8.38542	1.45051	6.36194	0	2.96736	1.63097	1.97049	3.41782	0	0	0	0.791045	2.39324	0.849286	1.9495	0.962267	0.999911	-0.662302	0.997738	2.7006
Abcc4	75.4688	94.2833	73.1623	88.51	86.7952	103.567	77.8345	77.4706	110.738	118.983	96.7497	91.7612	94.932	96.8186	83.8286	113.547	0.999911	0.0654449	0.997738	-0.100186
Abcc5	145.906	166.809	136.782	159.041	152.819	141.079	169.463	128.738	153.13	128.711	151.078	141.597	140.404	139.283	123.793	130.868	0.999911	-0.0376186	0.997738	-0.096624
Abcc6	3.35417	0	1.59048	5.53187	0.74184	0.815486	0	0	0	0	0	0.791045	0.797748	0	0	0	0.999911	-2.56514	0.997738	0.188334
Abcc8	870.407	957.338	965.424	962.546	933.976	931.285	958.646	839.645	1228.5	1328.27	1178.86	1173.12	1166.31	1141.44	1080.02	1142.21	0.999911	-0.0326106	0.997738	-0.111299
Abcd1	38.5729	21.7577	28.6287	45.638	30.4154	34.2504	27.5869	35.3175	27.6845	29.9327	26.7922	31.6418	35.8986	27.1771	31.192	28.868	0.999911	-0.0787553	0.997738	0.0924564
Abcd2	15.0938	14.5051	9.5429	15.2127	9.64391	18.7562	12.8082	5.69637	6.92113	6.73487	14.8846	7.91045	13.5617	7.64357	12.6718	10.5849	0.999911	-0.192758	0.997738	0.282128
Abcd3	191.188	194.369	217.896	178.403	205.49	177.776	188.182	183.423	171.298	190.073	210.617	189.06	209.808	185.144	202.748	171.283	0.999911	-0.0435903	0.997738	0.018517
Abcd4	10.0625	2.90102	12.7239	8.29781	14.095	11.4168	7.88198	6.83565	8.65142	8.97982	9.67497	11.8657	9.57297	9.34214	3.899	2.8868	0.999911	0.286124	0.997738	-0.574157
Abce1	290.136	320.563	321.278	286.274	295.252	279.712	289.663	303.047	220.611	243.952	244.107	241.269	248.099	263.279	230.041	243.453	0.999911	-0.0601896	0.997738	0.0564733
Abcf1	296.844	343.771	314.916	322.232	328.635	311.516	307.397	336.086	372.011	327.764	335.647	307.716	319.897	329.523	299.248	303.114	0.999911	0.00585786	0.997738	-0.0947094
Abcf2	231.438	230.631	217.896	203.296	217.359	196.532	216.754	205.069	229.263	240.959	250.061	237.313	232.145	225.91	258.309	227.095	0.999911	-0.0752816	0.997738	-0.0200507
Abcf3	103.979	114.59	104.972	92.6589	130.564	123.954	105.421	120.763	112.468	95.0365	113.123	110.746	111.685	100.216	101.374	135.68	0.999911	0.215479	0.997738	0.0605995
Abcg1	83.8542	56.57	62.0289	70.5314	68.9911	88.888	105.421	87.7241	78.7279	78.5735	72.1901	50.6269	62.2243	78.1343	54.586	79.8681	0.999911	0.362582	0.997738	-0.0229626
Abcg2	11.7396	13.0546	6.36194	8.29781	7.4184	10.6013	4.92624	11.3927	10.3817	8.2315	11.1634	11.0746	9.57297	11.89	10.7223	10.5849	0.999911	-0.20441	0.997738	0.0702506
Abcg4	1.67708	0	0	0	1.48368	4.89292	0	3.41782	0.865142	0.748319	0.744228	1.58209	1.5955	0	0.974751	0	0.999911	2.41221	0.997738	-0.578514
Abcg5	1.67708	1.45051	1.59048	1.38297	0	0	0	0	1.73028	0	0	0	0	1.69857	0	0	0.999911	-3.1859	0.997738	0.145706
Abhd1	1.67708	7.25256	9.5429	4.14891	8.16024	6.52389	4.92624	3.41782	11.2468	5.98655	6.69806	7.1194	3.98874	4.24643	5.8485	2.8868	0.999911	0.0522263	0.997738	-0.861896
Abhd10	46.9584	36.2628	38.1716	40.1061	43.0267	37.5124	26.6017	43.2924	32.0102	35.171	34.2345	34.806	40.6851	38.2179	45.8133	45.2265	0.999911	-0.0937381	0.997738	0.31779
Abhd11	36.8959	23.2082	20.6763	31.8083	29.6736	29.3575	31.5279	28.4819	23.3588	18.708	23.0711	29.2687	23.9324	22.9307	31.192	18.2831	0.999911	0.0862552	0.997738	0.0332153
Abhd12	144.229	116.041	120.877	128.616	133.531	144.341	140.89	115.067	155.726	133.201	125.03	131.313	153.168	123.146	152.061	136.642	0.999911	0.0767751	0.997738	0.0578911
Abhd13	100.625	91.3822	130.42	105.106	100.89	119.061	110.348	110.51	96.0307	105.513	107.169	97.2985	90.1455	100.216	110.147	92.3776	0.999911	0.047636	0.997738	-0.0477245
Abhd14a	8.38542	11.6041	11.1334	20.7445	13.3531	6.52389	3.94099	18.2284	17.3028	14.2181	14.8846	11.8657	8.77522	11.89	15.596	17.3208	0.999911	-0.329928	0.997738	-0.129845
Abhd14b	8.38542	11.6041	7.95242	16.5956	5.93472	14.6788	8.86723	12.532	8.65142	14.9664	15.6288	13.4478	5.58423	14.4379	13.6465	12.5095	0.999911	-0.109133	0.997738	-0.206681
Abhd15	63.7292	92.8327	98.61	82.9781	79.3768	68.5008	66.0116	55.8244	96.8959	102.52	72.1901	108.373	78.1793	82.3807	77.9801	65.4341	0.999911	-0.315866	0.997738	-0.313415
Abhd16a	97.2709	145.051	125.648	127.233	133.531	127.216	118.23	137.852	128.041	139.936	139.171	143.97	133.224	130.79	135.49	128.944	0.999911	0.0575806	0.997738	-0.0578283
Abhd2	204.604	240.785	208.353	233.722	215.875	199.794	187.197	177.727	161.781	214.019	206.895	174.03	182.684	209.774	140.364	129.906	0.999911	-0.179492	0.997738	-0.183673
Abhd3	8.38542	4.35153	0	1.38297	5.19288	1.63097	4.92624	4.5571	5.19085	4.48991	1.48846	1.58209	4.78649	2.54786	4.87375	4.81133	0.999911	0.229456	0.997738	0.428007
Abhd4	75.4688	69.6246	68.3908	69.1484	89.0207	78.2867	75.864	79.7492	102.952	106.261	89.3074	103.627	74.1905	105.311	78.9548	93.3399	0.999911	0.200011	0.997738	-0.188513
Abhd5	18.4479	18.8567	9.5429	20.7445	14.095	17.9407	27.5869	13.6713	20.7634	19.4563	20.0942	15.8209	14.3595	13.5886	18.5203	14.434	0.999911	0.107849	0.997738	-0.323116
Abhd6	53.6667	44.9659	63.6194	44.255	51.9288	55.4531	65.0263	45.571	67.4811	56.8722	66.2363	49.8358	67.0108	65.395	49.7123	58.6983	0.999911	0.0891452	0.997738	0.0132775
Abhd8	191.188	197.27	246.525	208.828	227.745	216.919	234.489	254.058	238.779	207.284	186.057	228.612	216.19	204.678	229.066	224.208	0.999911	0.143709	0.997738	0.0275386
Abi1	73.7917	95.7338	76.3432	87.127	85.3115	72.5783	71.9231	60.3815	71.8068	85.3083	68.469	60.1194	73.3928	65.395	79.9296	82.7549	0.999911	-0.189948	0.997738	0.0765827
Abi2	130.813	150.853	111.334	116.169	123.887	109.275	114.289	125.32	108.143	117.486	122.798	94.9254	110.887	103.613	113.071	106.812	0.999911	-0.106815	0.997738	-0.0278968
Abi3	5.03125	2.90102	3.18097	5.53187	2.22552	3.26195	1.97049	3.41782	1.73028	2.99327	2.23269	0.791045	3.19099	4.24643	0	4.81133	0.999911	-0.622194	0.997738	0.66698
Abl1	65.4063	59.471	58.8479	58.0847	66.7656	50.5602	64.0411	62.6601	58.8296	65.1037	54.3287	52.209	50.2581	46.7107	43.8638	46.1888	0.999911	0.0162743	0.997738	-0.294724
Abl2	72.1146	73.9761	68.3908	81.5951	86.7952	84.8106	80.7903	100.256	65.7508	88.3016	81.8651	83.0597	73.3928	70.4907	66.2831	70.2455	0.999911	0.246685	0.997738	-0.183595
Ablim1	21.8021	23.2082	19.0858	19.3616	25.2225	13.0478	16.7492	25.064	28.5497	26.9395	22.3269	32.4328	19.9437	28.8757	22.4193	24.0567	0.999911	-0.06142	0.997738	-0.204015
Ablim2	0	0	1.59048	1.38297	1.48368	0	0	0	0	0	1.48846	0	0	0.849286	0	0	0.999911	-0.810407	0.997738	-0.514994
Abr	228.083	211.775	190.858	212.977	228.487	204.687	197.049	186.841	193.792	213.271	187.546	219.911	190.662	187.692	185.203	190.529	0.999911	-0.0369971	0.997738	-0.107079
Abt1	48.6354	46.4164	41.3526	42.872	40.8012	35.8814	42.3656	45.571	32.8754	47.8924	46.1422	51.4179	42.2806	35.67	40.9395	55.8115	0.999911	-0.126182	0.997738	-0.0347683
Abtb1	36.8959	30.4607	39.7621	33.1912	51.1869	44.0363	43.3509	52.4066	60.5599	57.6205	52.8402	49.8358	56.6401	50.9572	44.8385	55.8115	0.999911	0.450761	0.997738	-0.0763846
Abtb2	6.70834	5.80205	12.7239	12.4467	14.095	8.15486	8.86723	3.41782	7.78628	14.2181	5.2096	8.70149	9.57297	5.945	10.7223	8.6604	0.999911	-0.0914984	0.997738	-0.0443732
Acaa1a	90.5625	79.7781	69.9813	71.9144	78.635	68.5008	55.1739	90.0027	79.593	73.3352	80.3767	78.3135	88.55	65.395	90.6518	83.7172	0.999911	-0.0932075	0.997738	0.0776747
Acaa2	38.5729	18.8567	22.2668	26.2764	13.3531	12.2323	15.764	14.8106	25.9543	16.463	29.0249	27.6866	22.3369	22.0814	28.2678	30.7925	0.999911	-0.912991	0.997738	0.0598359
Acaca	129.135	149.403	132.01	131.382	122.404	131.293	107.392	120.763	154.86	167.623	151.078	163.746	129.235	143.529	119.894	157.812	0.999911	-0.16546	0.997738	-0.208237
Acacb	6.70834	5.80205	0	4.14891	5.19288	0.815486	2.95574	2.27855	1.73028	3.74159	2.97691	0	0	3.39714	1.9495	0.962267	0.999911	-0.544808	0.997738	-0.438029
Acad10	6.70834	10.1536	4.77145	6.91484	8.90207	6.52389	4.92624	3.41782	7.78628	9.72814	6.69806	15.0299	11.1685	10.1914	4.87375	8.6604	0.999911	-0.234106	0.997738	-0.150026
Acad11	30.1875	18.8567	17.4953	26.2764	25.9644	28.542	32.5132	26.2033	36.336	35.171	24.5595	31.6418	27.1234	38.2179	29.2425	34.6416	0.999911	0.290723	0.997738	0.0236797
Acad12	1.67708	0	1.59048	1.38297	4.45104	1.63097	5.91148	4.5571	6.05599	8.97982	5.2096	2.37313	4.78649	4.24643	5.8485	8.6604	0.999911	1.84503	0.997738	0.045492
Acad8	23.4792	13.0546	19.0858	12.4467	11.1276	20.3872	10.8377	17.0891	24.224	24.6945	20.0942	17.403	17.5504	17.835	21.4445	23.0944	0.999911	-0.18166	0.997738	-0.114618
Acad9	40.25	63.8225	68.3908	51.1698	59.3472	55.4531	39.4099	46.7102	57.0994	50.8857	65.4921	71.9851	67.0108	66.2443	73.1063	63.5096	0.999911	-0.143824	0.997738	0.139794
Acadl	63.7292	79.7781	77.9337	76.0633	78.635	86.4415	78.8198	82.0277	105.547	92.7915	84.842	98.0896	87.7522	85.7779	93.5761	98.1512	0.999911	0.130431	0.997738	-0.057692
Acadm	50.3125	50.7679	46.124	33.1912	50.4451	37.5124	41.3804	46.7102	54.5039	63.6071	55.0729	55.3731	62.2243	60.2993	64.3336	63.5096	0.999911	-0.026242	0.997738	0.132993
Acads	21.8021	23.2082	28.6287	31.8083	27.4481	22.8336	22.6607	22.7855	30.28	25.4428	35.723	23.7313	19.1459	21.2321	27.293	29.8303	0.999911	-0.136073	0.997738	-0.248115
Acadsb	119.073	113.14	128.829	100.957	97.9228	109.275	116.259	113.927	89.1096	105.513	101.215	95.7164	101.314	103.613	117.945	110.661	0.999911	-0.077996	0.997738	0.145248
Acadvl	194.542	190.017	181.315	165.956	143.917	177.776	165.522	149.245	225.802	185.583	212.849	201.716	234.538	196.185	217.369	231.906	0.999911	-0.196154	0.997738	0.0968491
Acap2	90.5625	97.1843	97.0195	91.2759	88.2789	79.1022	67.9821	91.1419	57.0994	81.5667	69.9575	59.3284	67.0108	75.5864	68.2326	68.3209	0.999911	-0.201707	0.997738	0.059228
Acap3	124.104	97.1843	97.0195	96.8078	123.887	122.323	96.5542	82.0277	82.1885	80.8184	85.5863	75.9403	68.6063	72.1893	72.1316	86.604	0.999911	0.0536026	0.997738	-0.115674
Acat1	207.958	200.171	219.487	229.573	206.973	220.997	228.577	224.437	232.723	227.489	234.432	238.896	229.751	218.266	225.167	221.321	0.999911	0.038032	0.997738	-0.0571319
Acat2	105.656	76.8771	76.3432	81.5951	95.6973	88.888	109.362	71.7743	112.468	125.718	113.123	127.358	131.628	129.941	111.122	148.189	0.999911	0.115951	0.997738	0.125939
Acat3	73.7917	111.689	108.153	87.127	90.5044	123.138	101.48	109.37	101.222	77.0768	106.425	81.4776	91.741	117.201	125.743	87.5663	0.999911	0.154187	0.997738	0.208438
Acbd3	209.636	203.072	182.906	203.296	212.908	198.163	189.167	192.537	180.815	170.617	151.823	165.328	149.179	160.515	166.682	187.642	0.999911	-0.00536228	0.997738	-0.00779859
Acbd4	10.0625	17.4061	19.0858	12.4467	13.3531	17.9407	17.7345	13.6713	23.3588	32.926	19.3499	24.5224	18.3482	19.5336	34.1163	25.0189	0.999911	0.088271	0.997738	-0.0561202
Acbd5	83.8542	82.6792	55.6669	82.9781	89.7626	69.3163	92.6133	69.4957	70.0765	70.3419	69.2132	64.0746	67.8085	67.9429	70.1821	57.736	0.999911	0.0770814	0.997738	-0.0483824
Acbd6	55.3438	62.372	76.3432	77.4462	73.4421	79.1022	75.864	69.4957	92.5702	92.7915	100.471	103.627	77.3815	94.2707	92.6013	94.3021	0.999911	0.134427	0.997738	-0.119424
Acbd7	0	0	1.59048	2.76594	0	0.815486	0.985247	3.41782	1.73028	0	0	0	0.797748	0.849286	0.974751	0.962267	0.999911	0.145795	0.997738	1.16971
Accn2	33.5417	29.0102	33.4002	34.5742	26.7062	27.7265	28.5722	33.039	23.3588	17.9596	20.0942	17.403	17.5504	18.6843	15.596	27.9057	0.999911	-0.175139	0.997738	0.0191173
Accs	3.35417	4.35153	9.5429	6.91484	4.45104	4.07743	3.94099	3.41782	0	0.748319	2.23269	3.95522	1.5955	2.54786	1.9495	2.8868	0.999911	-0.595316	0.997738	0.357426
Acd	112.365	113.14	122.467	117.552	112.018	129.662	114.289	112.788	134.097	136.194	125.03	131.313	107.696	123.146	131.591	109.698	0.999911	0.0142191	0.997738	-0.155373
Ace	8.38542	2.90102	3.18097	2.76594	7.4184	4.07743	2.95574	4.5571	19.0331	9.72814	11.9077	12.6567	13.5617	10.1914	7.79801	15.3963	0.999911	0.190978	0.997738	-0.16701
Ace2	6.70834	1.45051	3.18097	4.14891	2.22552	1.63097	1.97049	0	0	0	0	0	0	1.69857	0.974751	0.962267	0.999911	-1.33048	0.997738	2.64796
Acer2	1.67708	0	0	0	3.7092	0	2.95574	2.27855	1.73028	1.49664	0	1.58209	0	0.849286	0	1.92453	0.999911	2.27873	0.997738	-0.807021
Acer3	8.38542	11.6041	15.9048	6.91484	11.8694	6.52389	12.8082	11.3927	10.3817	8.2315	8.93074	10.2836	10.3707	9.34214	9.74751	11.5472	0.999911	-0.00688265	0.997738	0.122506
Ache	1.67708	1.45051	0	0	1.48368	0.815486	0	0	0	1.49664	1.48846	3.16418	0.797748	0.849286	0	0.962267	0.999911	-0.309471	0.997738	-1.22276
Acin1	343.802	366.979	329.23	388.614	358.309	383.279	395.084	407.86	359.034	357.696	334.159	368.627	328.672	298.099	309.971	382.982	0.999911	0.108062	0.997738	-0.102178
Acly	4248.05	4090.44	4120.94	4153.05	4154.3	3923.3	3967.59	3682.13	3643.11	3802.95	3687.65	3650.67	3619.38	3801.4	3261.52	3359.27	0.999911	-0.0751137	0.997738	-0.0698059
Acn9	5.03125	2.90102	3.18097	1.38297	0.74184	2.44646	0	2.27855	4.32571	2.99327	5.95383	3.16418	0.797748	1.69857	1.9495	4.81133	0.999911	-1.18549	0.997738	-0.859864
Acnat1	3.35417	2.90102	0	0	3.7092	4.07743	3.94099	5.69637	1.73028	0	2.97691	0	0	0	0	3.84907	0.999911	1.49899	0.997738	-0.302833
Aco1	149.26	142.15	124.058	125.85	118.694	125.585	115.274	120.763	131.502	128.711	125.03	113.119	118.067	137.584	123.793	120.283	0.999911	-0.167413	0.997738	0.00881857
Aco2	543.375	630.973	547.126	644.463	581.602	538.221	535.975	529.763	569.263	494.639	541.798	537.12	522.525	543.543	472.754	461.888	0.999911	-0.113298	0.997738	-0.0918433
Acot1	3.35417	0	0	0	0	1.63097	0	0	0	0	0.744228	0	0	0.849286	0	0	0.999911	-0.804147	0.997738	0.188334
Acot11	33.5417	49.3174	31.8097	29.0423	33.3828	24.4646	48.2771	29.6211	22.4937	20.9529	23.0711	18.194	22.3369	12.7393	22.4193	23.0944	0.999911	-0.0871983	0.997738	-0.0730761
Acot12	3.35417	0	3.18097	2.76594	0	0.815486	0	0	0	0.748319	0	0.791045	0	0	0	0	0.999911	-3.0631	0.997738	-1.2547
Acot13	35.2188	44.9659	47.7145	27.6594	39.3175	26.911	35.4689	51.2673	52.7736	45.6474	37.9556	51.4179	46.2694	51.8064	42.889	57.736	0.999911	-0.031862	0.997738	0.0887027
Acot2	6.70834	4.35153	12.7239	8.29781	11.8694	13.0478	15.764	12.532	6.05599	13.4697	13.3961	12.6567	11.9662	11.89	13.6465	11.5472	0.999911	0.73564	0.997738	0.0972124
Acot4	1.67708	2.90102	1.59048	2.76594	2.22552	0	2.95574	1.13927	1.73028	2.99327	0.744228	1.58209	1.5955	0.849286	0.974751	1.92453	0.999911	-0.516331	0.997738	-0.396932
Acot6	5.03125	2.90102	0	0	1.48368	3.26195	2.95574	4.5571	2.59543	5.23823	0	2.37313	1.5955	3.39714	2.92425	0.962267	0.999911	0.641948	0.997738	-0.193504
Acot7	117.396	113.14	130.42	102.34	97.9228	119.876	127.097	136.713	113.334	102.52	118.332	123.403	123.651	114.654	144.263	111.623	0.999911	0.0518407	0.997738	0.113583
Acot8	21.8021	27.5597	20.6763	33.1912	25.9644	25.2801	35.4689	44.4317	38.0662	27.6878	32.746	37.9702	35.1009	43.3136	34.1163	39.4529	0.999911	0.316341	0.997738	0.164255
Acot9	31.8646	39.1638	30.2192	33.1912	39.3175	33.4349	27.5869	36.4568	32.8754	35.9193	37.2114	44.2985	35.1009	45.0122	28.2678	33.6793	0.999911	0.0283744	0.997738	-0.0724067
Acox1	236.469	168.259	182.906	204.679	192.878	156.573	186.212	162.916	230.993	269.395	249.316	246.015	229.751	219.116	208.597	229.982	0.999911	-0.173417	0.997738	-0.162597
Acox2	1.67708	0	3.18097	1.38297	0	0	0.985247	0	0	0	0	0	0.797748	0	0	0	0.999911	-2.48386	0.997738	0.909663
Acox3	25.1563	24.6587	41.3526	26.2764	22.997	21.2026	23.6459	22.7855	40.6617	33.6743	37.2114	40.3433	30.3144	45.8614	41.9143	40.4152	0.999911	-0.368851	0.997738	0.0633188
Acoxl	1.67708	2.90102	1.59048	2.76594	3.7092	0.815486	1.97049	3.41782	1.73028	2.99327	3.72114	4.74627	1.5955	1.69857	0.974751	2.8868	0.999911	0.130017	0.997738	-0.889811
Acp1	249.886	248.037	233.801	179.786	244.065	220.997	206.902	260.894	242.24	204.291	223.269	210.418	232.942	217.417	254.41	229.982	0.999911	0.0381388	0.997738	0.0907385
Acp2	45.2813	40.6143	38.1716	29.0423	48.2196	39.9588	35.4689	51.2673	39.7965	48.6407	37.9556	47.4627	43.0784	42.4643	38.99	45.2265	0.999911	0.200069	0.997738	-0.0305151
Acp6	8.38542	14.5051	15.9048	22.1275	20.0297	18.7562	19.7049	13.6713	26.8194	35.9193	32.0018	34.806	35.1009	22.9307	37.0405	29.8303	0.999911	0.240526	0.997738	-0.0542381
Acrbp	5.03125	4.35153	3.18097	2.76594	2.96736	4.07743	4.92624	0	6.92113	0.748319	2.97691	0.791045	2.39324	4.24643	4.87375	1.92453	0.999911	-0.312668	0.997738	0.258494
Acsbg1	1.67708	2.90102	3.18097	1.38297	2.22552	2.44646	3.94099	2.27855	8.65142	0.748319	7.44228	5.53731	3.19099	4.24643	4.87375	5.7736	0.999911	0.251091	0.997738	-0.304405
Acsf2	6.70834	1.45051	3.18097	1.38297	1.48368	1.63097	1.97049	3.41782	3.46057	0	0	0	2.39324	0.849286	1.9495	0.962267	0.999911	-0.582258	0.997738	0.91291
Acsf3	53.6667	31.9113	47.7145	52.5528	59.3472	44.8517	38.4246	35.3175	57.9645	53.8789	44.6537	40.3433	39.0896	52.6557	36.0658	51.9624	0.999911	-0.0399871	0.997738	-0.124382
Acsl1	62.0521	66.7235	47.7145	71.9144	67.5074	52.1911	69.9526	53.5459	32.0102	41.9058	49.1191	47.4627	38.2919	50.9572	42.889	43.302	0.999911	-0.0304723	0.997738	0.0397031
Acsl3	30.1875	37.7133	27.0382	49.7869	40.0593	40.7743	44.3361	43.2924	33.7405	38.9126	37.9556	37.9702	32.7076	44.1629	33.1415	32.7171	0.999911	0.204965	0.997738	-0.0531243
Acsl4	171.063	178.413	192.449	167.339	141.691	176.961	154.684	161.777	183.41	193.815	186.801	174.821	205.021	202.979	202.748	200.151	0.999911	-0.157679	0.997738	0.137973
Acsl5	306.906	291.553	286.287	329.147	300.445	313.147	307.397	309.883	243.105	235.72	239.642	266.582	234.538	231.006	243.688	259.812	0.999911	0.0203497	0.997738	-0.0210603
Acsl6	26.8333	29.0102	25.4477	30.4253	33.3828	28.542	27.5869	25.064	52.7736	42.6542	37.9556	46.6717	43.8761	45.8614	40.9395	40.4152	0.999911	0.0451564	0.997738	-0.0621706
Acsm1	5.03125	0	0	1.38297	1.48368	0	0	0	0	0	0	1.58209	0.797748	0	1.9495	0.962267	0.999911	-1.8559	0.997738	1.20258
Acsm3	11.7396	7.25256	7.95242	5.53187	5.93472	6.52389	9.85247	1.13927	5.19085	4.48991	2.97691	4.74627	5.58423	5.945	5.8485	3.84907	0.999911	-0.430874	0.997738	0.301787
Acss2	45.2813	30.4607	36.5811	51.1698	43.7685	29.3575	45.3214	36.4568	44.1222	50.8857	48.3748	42.7164	50.2581	53.505	36.0658	50.0379	0.999911	-0.0764795	0.997738	0.0363079
Acta1	8.38542	11.6041	11.1334	1.38297	11.8694	5.7084	2.95574	2.27855	3.46057	2.24496	3.72114	2.37313	1.5955	3.39714	3.899	0	0.999911	-0.444279	0.997738	-0.402158
Actg1	1558.01	1583.96	1596.85	1518.5	1551.19	1510.28	1601.03	1568.78	2178.43	2044.41	2155.29	2108.13	2145.14	2046.78	2322.83	2156.44	0.999911	-0.00412245	0.997738	0.0345528
Actl6a	177.771	161.007	141.553	156.275	134.273	148.419	135.964	132.156	147.074	141.432	131.728	143.97	147.583	141.831	141.339	157.812	0.999911	-0.202944	0.997738	0.0657174
Actl6b	18.4479	21.7577	25.4477	30.4253	40.0593	27.7265	22.6607	18.2284	35.4708	29.9327	27.5364	32.4328	27.1234	37.3686	35.091	40.4152	0.999911	0.196442	0.997738	0.161014
Actn3	1.67708	4.35153	6.36194	5.53187	3.7092	3.26195	0.985247	1.13927	2.59543	5.23823	3.72114	3.95522	3.19099	0.849286	0	3.84907	0.999911	-0.926859	0.997738	-0.964869
Actn4	514.865	500.427	528.041	550.421	480.712	506.417	520.211	445.456	506.108	501.373	511.285	525.254	478.649	491.737	455.209	462.85	0.999911	-0.0967999	0.997738	-0.108962
Actr10	214.667	243.686	217.896	194.999	201.78	247.092	220.695	234.69	256.082	202.794	237.409	230.194	229.751	245.444	214.445	248.265	0.999911	0.0540526	0.997738	0.0240204
Actr1a	323.677	362.628	330.821	374.784	320.475	346.582	383.261	338.364	370.281	377.901	411.558	435.075	401.267	405.109	379.178	418.586	0.999911	-0.00641752	0.997738	0.0120658
Actr1b	233.115	219.027	221.077	248.934	208.457	218.55	208.872	211.905	250.891	244.7	209.128	267.373	198.639	276.018	239.789	204.001	0.999911	-0.119877	0.997738	-0.076649
Actr2	417.594	448.208	411.935	352.657	392.433	385.725	400.996	413.557	340.866	350.213	347.555	364.672	394.087	366.042	365.532	408.963	0.999911	-0.0316228	0.997738	0.132841
Actr3	444.427	467.065	403.983	407.976	429.525	446.071	441.391	442.038	453.334	469.196	512.773	443.776	511.356	497.682	495.173	461.888	0.999911	0.0314065	0.997738	0.0693182
Actr3b	16.7708	20.3072	20.6763	15.2127	26.7062	17.9407	15.764	14.8106	17.3028	21.7012	11.1634	17.403	14.3595	15.2871	12.6718	18.2831	0.999911	0.0685247	0.997738	-0.152657
Actr5	40.25	24.6587	25.4477	40.1061	31.8991	28.542	21.6754	38.7353	31.1451	21.7012	30.5134	33.2239	29.5167	22.0814	35.091	23.0944	0.999911	-0.112718	0.997738	-0.0825901
Actr6	13.4167	13.0546	6.36194	8.29781	14.095	16.3097	11.823	13.6713	18.168	11.2248	8.18651	13.4478	14.3595	9.34214	11.697	13.4717	0.999911	0.454181	0.997738	-0.0462725
Actr8	70.4375	84.1297	93.8385	80.2122	83.8279	87.257	66.9968	61.5208	81.3233	79.3218	91.5401	81.4776	86.1567	70.4907	68.2326	85.6417	0.999911	-0.119191	0.997738	-0.0987232
Acvr1	25.1563	24.6587	30.2192	23.5105	20.7715	23.6491	21.6754	20.5069	20.7634	16.463	18.6057	18.194	17.5504	15.2871	8.77276	16.3585	0.999911	-0.24996	0.997738	-0.335837
Acvr1b	15.0938	10.1536	9.5429	17.9786	17.8041	12.2323	16.7492	6.83565	9.51656	12.7214	8.18651	11.8657	8.77522	9.34214	6.82326	5.7736	0.999911	0.0425876	0.997738	-0.446711
Acvr1c	211.313	192.918	227.439	204.679	240.356	231.598	181.286	183.423	132.367	157.895	131.728	132.105	133.224	157.118	121.844	129.906	0.999911	0.01418	0.997738	-0.0258268
Acvr2a	30.1875	33.3618	27.0382	29.0423	30.4154	26.911	23.6459	19.3677	16.4377	21.7012	20.0942	19.7761	19.1459	24.6293	19.495	24.0567	0.999911	-0.235245	0.997738	0.161812
Acvr2b	5.03125	4.35153	4.77145	2.76594	4.45104	0.815486	3.94099	4.5571	5.19085	6.73487	2.97691	5.53731	2.39324	3.39714	2.92425	2.8868	0.999911	-0.302841	0.997738	-0.813692
Acy1	10.0625	23.2082	7.95242	9.68078	7.4184	8.97035	8.86723	13.6713	13.8423	15.7147	12.6519	14.2388	14.3595	11.89	18.5203	14.434	0.999911	-0.416967	0.997738	0.0661354
Acy3	0	0	1.59048	2.76594	0	0.815486	1.97049	0	1.73028	0	0	0.791045	1.5955	0	0	1.92453	0.999911	-0.687435	0.997738	0.540516
Acyp1	43.6042	44.9659	42.9431	33.1912	37.092	34.2504	45.3214	42.1531	63.1553	48.6407	68.469	59.3284	69.404	48.4093	68.2326	62.5473	0.999911	-0.0543008	0.997738	0.0567822
Acyp2	11.7396	18.8567	9.5429	13.8297	10.3858	12.2323	11.823	7.97492	6.92113	11.2248	8.18651	15.0299	15.1572	9.34214	9.74751	9.62267	0.999911	-0.344428	0.997738	0.0954314
Ada	13.4167	2.90102	15.9048	12.4467	14.095	7.33938	6.89673	15.9498	4.32571	2.24496	2.97691	4.74627	2.39324	4.24643	2.92425	5.7736	0.999911	-0.00582143	0.997738	0.104638
Adam10	167.708	179.863	189.268	171.488	155.044	135.371	170.448	166.334	164.377	181.841	147.357	153.463	182.684	167.309	161.809	135.68	0.999911	-0.178767	0.997738	0.00927111
Adam11	1.67708	0	0	0	2.22552	0	0	1.13927	1.73028	2.24496	0.744228	3.16418	0	1.69857	1.9495	1.92453	0.999911	0.892312	0.997738	-0.527158
Adam15	48.6354	44.9659	50.8955	59.4676	63.0564	48.1137	51.2329	52.4066	70.0765	65.1037	59.5383	66.4478	65.4153	66.2443	77.9801	72.17	0.999911	0.0790827	0.997738	0.111864
Adam17	46.9584	55.1194	42.9431	42.872	53.4124	44.0363	48.2771	52.4066	37.2011	45.6474	58.0498	61.7015	57.4378	57.7514	47.7628	55.8115	0.999911	0.0768725	0.997738	0.113507
Adam1a	13.4167	5.80205	4.77145	11.0637	11.8694	7.33938	9.85247	7.97492	7.78628	10.4765	14.1403	9.49254	8.77522	10.1914	8.77276	5.7736	0.999911	0.0955277	0.997738	-0.318603
Adam22	100.625	113.14	103.381	109.255	122.404	119.876	110.348	108.231	78.7279	89.0499	81.8651	87.806	80.5725	66.2443	79.9296	92.3776	0.999911	0.117098	0.997738	-0.0810522
Adam23	57.0209	58.0205	31.8097	53.9358	44.5104	55.4531	70.9378	56.9637	66.6159	79.3218	69.2132	65.6567	67.0108	64.5457	68.2326	67.3587	0.999911	0.17319	0.997738	-0.0704496
Adam4	0	1.45051	0	2.76594	0	0.815486	0	2.27855	0	0.748319	0	0.791045	0.797748	0	1.9495	0.962267	0.999911	-0.587234	0.997738	1.21672
Adam5	10.0625	2.90102	4.77145	2.76594	2.22552	3.26195	0.985247	3.41782	1.73028	4.48991	2.97691	1.58209	3.19099	0.849286	3.899	0.962267	0.999911	-1.0263	0.997738	-0.285485
Adam8	3.35417	0	3.18097	0	1.48368	2.44646	3.94099	4.5571	3.46057	1.49664	0	1.58209	0	2.54786	1.9495	2.8868	0.999911	0.964872	0.997738	0.183689
Adam9	394.115	401.792	368.992	392.763	405.044	408.559	416.76	426.089	320.102	327.764	293.226	314.836	283.998	308.291	277.804	339.68	0.999911	0.0885654	0.997738	-0.050602
Adamts1	1.67708	1.45051	1.59048	0	0	0	0.985247	0	0	1.49664	0	0.791045	0	0.849286	0	0	0.999911	-2.07591	0.997738	-1.08717
Adamts10	1.67708	2.90102	3.18097	1.38297	1.48368	1.63097	0	0	0.865142	0.748319	0.744228	0.791045	0	0	0	0	0.999911	-1.42806	0.997738	-2.2553
Adamts17	16.7708	21.7577	9.5429	11.0637	10.3858	17.9407	10.8377	15.9498	26.8194	20.9529	26.048	18.9851	26.3257	26.3279	19.495	22.1321	0.999911	-0.105059	0.997738	0.0357935
Adamts2	5.03125	1.45051	0	0	1.48368	0	0	1.13927	3.46057	1.49664	0.744228	2.37313	1.5955	0.849286	0	2.8868	0.999911	-1.25205	0.997738	-0.575154
Adamts20	0	0	0	1.38297	1.48368	2.44646	2.95574	0	2.59543	2.24496	0.744228	0	0	0	0.974751	1.92453	0.999911	1.92243	0.997738	-1.00061
Adamts4	10.0625	13.0546	9.5429	19.3616	19.2878	11.4168	11.823	14.8106	7.78628	7.48319	7.44228	6.32836	3.98874	2.54786	5.8485	7.69813	0.999911	0.134514	0.997738	-0.54924
Adamts5	6.70834	7.25256	6.36194	1.38297	5.93472	1.63097	2.95574	3.41782	1.73028	1.49664	0.744228	0	2.39324	0	0.974751	0	0.999911	-0.60475	0.997738	-0.186662
Adamts6	0	1.45051	1.59048	0	0	1.63097	0	1.13927	0	0	0	0.791045	0	0	0	0	0.999911	-0.159774	0.997738	-0.53301
Adamts9	3.35417	5.80205	3.18097	1.38297	2.22552	2.44646	0.985247	4.5571	0.865142	4.48991	4.46537	4.74627	3.19099	4.24643	3.899	3.84907	0.999911	-0.447748	0.997738	0.0447509
Adamtsl4	1.67708	1.45051	0	0	0.74184	0.815486	0	0	2.59543	1.49664	1.48846	2.37313	2.39324	1.69857	1.9495	0.962267	0.999911	-0.79754	0.997738	-0.156353
Adamtsl5	0	1.45051	0	0	0.74184	0.815486	4.92624	1.13927	0.865142	3.74159	1.48846	3.16418	2.39324	1.69857	2.92425	3.84907	0.999911	2.02693	0.997738	0.210023
Adap1	1.67708	0	4.77145	0	0	3.26195	0	3.41782	0	2.24496	1.48846	0.791045	0.797748	0	1.9495	0	0.999911	0.0616168	0.997738	-0.76362
Adar	67.0834	72.5256	63.6194	59.4676	69.7329	70.1318	72.9083	62.6601	70.9416	64.3554	57.3056	79.8955	59.0333	68.7922	67.2578	63.5096	0.999911	0.0747236	0.997738	-0.0703218
Adarb1	53.6667	60.9215	57.2574	56.7017	63.0564	54.6376	45.3214	38.7353	41.5268	50.1373	48.3748	43.5075	43.8761	50.9572	49.7123	44.2643	0.999911	-0.1613	0.997738	0.0410957
Adarb2	1.67708	8.70307	4.77145	4.14891	5.19288	5.7084	12.8082	3.41782	1.73028	3.74159	0.744228	4.74627	3.98874	7.64357	2.92425	0.962267	0.999911	0.472556	0.997738	0.525154
Adat1	11.7396	5.80205	7.95242	6.91484	10.3858	8.97035	11.823	7.97492	5.19085	14.9664	7.44228	9.49254	6.38198	3.39714	10.7223	7.69813	0.999911	0.294841	0.997738	-0.416632
Adat2	11.7396	8.70307	14.3144	8.29781	11.8694	14.6788	9.85247	14.8106	14.7074	10.4765	12.6519	13.4478	15.955	13.5886	18.5203	14.434	0.999911	0.261861	0.997738	0.291035
Adat3	6.70834	17.4061	3.18097	9.68078	8.16024	8.15486	8.86723	11.3927	10.3817	12.7214	10.4192	10.2836	7.97748	10.1914	11.697	12.5095	0.999911	-0.0459068	0.997738	-0.0560432
Adc	10.0625	11.6041	3.18097	8.29781	13.3531	5.7084	4.92624	4.5571	7.78628	7.48319	4.46537	8.70149	9.57297	6.79429	4.87375	8.6604	0.999911	-0.180919	0.997738	0.0905116
Adck1	18.4479	30.4607	15.9048	29.0423	20.0297	30.173	24.6312	28.4819	22.4937	25.4428	26.048	21.3582	29.5167	15.2871	29.2425	31.7548	0.999911	0.120083	0.997738	0.146125
Adck3	21.8021	7.25256	9.5429	12.4467	6.67656	9.78584	5.91148	13.6713	11.2468	8.97982	7.44228	10.2836	5.58423	8.49286	23.394	10.5849	0.999911	-0.506499	0.997738	0.326778
Adck5	46.9584	31.9113	42.9431	49.7869	33.3828	40.7743	40.3951	37.596	37.2011	59.1172	34.2345	40.3433	32.7076	44.1629	38.0153	40.4152	0.999911	-0.172914	0.997738	-0.138729
Adcy1	159.323	201.621	133.601	183.935	169.139	181.038	173.404	140.131	194.657	243.204	219.547	221.493	194.65	226.759	224.193	204.001	0.999911	-0.0291629	0.997738	-0.0481834
Adcy3	5.03125	4.35153	9.5429	12.4467	7.4184	17.1252	9.85247	14.8106	4.32571	2.24496	5.95383	3.16418	2.39324	5.09572	1.9495	1.92453	0.999911	0.630735	0.997738	-0.446943
Adcy5	0	0	3.18097	2.76594	1.48368	1.63097	0.985247	0	0	0	0	0.791045	0.797748	0	0	0	0.999911	-0.487306	0.997738	0.188334
Adcy6	48.6354	50.7679	50.8955	42.872	54.1543	47.2982	41.3804	45.571	59.6948	47.1441	47.6306	51.4179	45.4716	39.0672	41.9143	43.302	0.999911	-0.0240191	0.997738	-0.26984
Adcy7	8.38542	7.25256	1.59048	8.29781	8.16024	9.78584	4.92624	5.69637	5.19085	7.48319	7.44228	6.32836	4.78649	5.945	0.974751	2.8868	0.999911	0.177343	0.997738	-0.827465
Adcy8	1.67708	2.90102	3.18097	0	1.48368	2.44646	0.985247	0	3.46057	4.48991	2.23269	4.74627	3.98874	0.849286	3.899	4.81133	0.999911	-0.576338	0.997738	-0.146446
Adcy9	78.823	79.7781	74.7527	78.8292	77.8932	67.6854	58.1296	78.6099	66.6159	68.8453	58.0498	65.6567	59.0333	72.1893	76.0306	56.7737	0.999911	-0.14261	0.997738	0.0299935
Add1	298.521	287.201	340.364	329.147	332.344	311.516	342.866	324.693	318.372	301.572	328.949	283.985	302.346	291.305	305.097	274.246	0.999911	0.0647047	0.997738	-0.0672975
Add3	82.1771	85.5802	69.9813	73.2973	93.4718	76.6557	92.6133	88.8634	88.2445	90.5465	73.6786	86.2239	83.7635	79.8329	79.9296	77.9436	0.999911	0.178353	0.997738	-0.0685451
Adh1	375.667	269.795	300.601	282.126	287.834	274.819	261.091	273.426	374.606	371.914	398.162	402.642	412.435	431.437	363.582	398.378	0.999911	-0.153087	0.997738	0.0593713
Adh5	182.802	162.457	133.601	160.424	149.852	139.448	185.227	172.03	166.107	151.16	172.661	181.149	179.493	164.761	213.47	207.85	0.999911	0.0125337	0.997738	0.190043
Adhfe1	0	0	1.59048	6.91484	0.74184	0	1.97049	0	0	0	2.23269	0.791045	0	0.849286	1.9495	0	0.999911	-1.68433	0.997738	-0.164766
Adi1	139.198	110.239	117.696	131.382	100.148	101.936	116.259	110.51	141.883	126.466	139.915	127.358	138.01	104.462	131.591	129.906	0.999911	-0.218035	0.997738	-0.0838532
Adipoq	5.03125	10.1536	3.18097	0	2.96736	0	0	0	0.865142	0	0.744228	0	0	0	0.974751	0	0.999911	-2.46003	0.997738	-0.533274
Adipor1	239.823	227.73	257.658	236.488	250.742	232.414	227.592	249.501	278.576	288.103	284.295	300.597	287.189	281.963	293.4	263.661	0.999911	0.0016021	0.997738	-0.0278641
Adipor2	100.625	101.536	141.553	134.148	97.181	115.799	122.171	111.649	120.255	133.949	122.053	131.313	114.876	125.694	141.339	120.283	0.999911	-0.100634	0.997738	-0.0151799
Adk	98.948	94.2833	92.2481	89.893	109.05	97.0429	105.421	94.5598	95.1656	89.0499	78.8882	96.5075	80.5725	95.12	91.6266	85.6417	0.999911	0.120911	0.997738	-0.0219112
Adm2	18.4479	7.25256	7.95242	12.4467	6.67656	9.78584	4.92624	9.11419	10.3817	14.9664	8.93074	10.2836	6.38198	9.34214	15.596	15.3963	0.999911	-0.585018	0.997738	0.0498721
Adnp	187.833	179.863	176.544	185.318	186.202	169.621	194.094	138.991	147.074	172.862	143.636	130.522	143.595	152.022	158.884	145.302	0.999911	-0.0736679	0.997738	0.0155624
Adnp2	51.9896	53.6689	41.3526	37.3402	63.7982	62.7924	50.2476	56.9637	33.7405	42.6542	37.9556	43.5075	53.4491	56.9022	40.9395	56.7737	0.999911	0.354937	0.997738	0.403235
Ado	97.2709	102.986	132.01	129.999	104.599	113.353	102.466	107.092	140.153	145.174	146.613	151.881	152.37	159.666	130.617	147.227	0.999911	-0.112582	0.997738	0.0214836
Adora1	10.0625	11.6041	6.36194	6.91484	6.67656	6.52389	14.7787	7.97492	14.7074	18.708	13.3961	20.5672	15.955	15.2871	15.596	12.5095	0.999911	0.0285874	0.997738	-0.176242
Adora2a	1.67708	4.35153	4.77145	9.68078	2.96736	6.52389	2.95574	7.97492	5.19085	3.74159	4.46537	6.32836	3.98874	5.09572	2.92425	2.8868	0.999911	-0.0512789	0.997738	-0.384153
Adora2b	1.67708	4.35153	4.77145	5.53187	3.7092	1.63097	9.85247	3.41782	3.46057	5.98655	7.44228	1.58209	9.57297	6.79429	12.6718	10.5849	0.999911	0.154468	0.997738	1.0815
Adpgk	60.375	47.8669	52.486	62.2336	50.4451	66.8699	55.1739	47.8495	57.0994	62.1104	47.6306	49.8358	51.0558	47.56	67.2578	52.9247	0.999911	-0.00902765	0.997738	0.0132063
Adprh	155.969	169.71	146.325	138.297	140.208	145.972	146.802	149.245	122.85	130.207	126.519	147.925	127.64	124.845	147.187	113.547	0.999911	-0.0669709	0.997738	-0.0370128
Adprhl2	75.4688	69.6246	66.8003	49.7869	62.3145	69.3163	55.1739	87.7241	57.0994	62.1104	51.3518	57.7463	47.0671	73.0386	58.485	62.5473	0.999911	0.0691418	0.997738	0.0808416
Adra1a	1.67708	0	0	0	0.74184	0	0	3.41782	0.865142	0	0.744228	0	0.797748	0	0	0.962267	0.999911	1.10851	0.997738	0.176868
Adra1b	1.67708	1.45051	1.59048	1.38297	0	0	0	0	0	0	0.744228	0	0	0	0	0	0.999911	-3.1859	0.997738	-0.53301
Adra2a	298.521	268.345	294.24	302.87	315.282	308.254	308.382	247.223	149.67	148.915	129.496	158.209	153.965	170.706	153.036	137.604	0.999911	0.0280563	0.997738	0.0773034
Adra2b	0	1.45051	1.59048	0	0.74184	2.44646	7.88198	4.5571	1.73028	2.24496	2.23269	0	0	0.849286	1.9495	5.7736	0.999911	2.32767	0.997738	0.422208
Adrb2	0	0	0	0	0	1.63097	2.95574	1.13927	0	0	0	0	0.797748	0	0.974751	0	0.999911	2.33957	0.997738	1.61631
Adrbk1	191.188	205.973	244.935	229.573	218.843	219.366	195.079	215.323	152.265	188.576	169.684	149.507	154.763	149.474	154.985	159.736	0.999911	-0.0361549	0.997738	-0.0917609
Adrbk2	103.979	110.239	98.61	120.318	103.116	119.876	95.569	96.8383	76.1325	101.023	85.5863	101.254	78.1793	94.2707	77.0053	84.6795	0.999911	-0.0561826	0.997738	-0.120939
Adrm1	184.479	208.874	243.344	233.722	212.166	244.646	253.209	225.576	220.611	218.509	214.338	252.343	217.785	200.431	249.536	241.529	0.999911	0.102429	0.997738	0.00650146
Adsl	72.1146	65.273	71.5718	81.5951	69.7329	57.084	74.8788	51.2673	68.3462	67.3487	68.469	73.5672	78.977	63.6964	67.2578	74.0945	0.999911	-0.193176	0.997738	0.0381872
Adss	83.8542	81.2287	92.2481	80.2122	93.4718	91.3345	100.495	115.067	80.4582	97.2814	96.7497	95.7164	98.9207	93.4214	112.096	88.5285	0.999911	0.242359	0.997738	0.0861462
Adssl1	13.4167	18.8567	15.9048	19.3616	14.095	8.15486	12.8082	9.11419	7.78628	8.97982	8.18651	7.1194	7.17973	4.24643	6.82326	8.6604	0.999911	-0.608553	0.997738	-0.257832
Aebp1	40.25	59.471	50.8955	62.2336	68.2492	58.715	53.2034	48.9888	40.6617	62.8588	52.096	49.8358	39.0896	47.56	38.0153	47.1511	0.999911	0.110853	0.997738	-0.258973
Aebp2	103.979	91.3822	87.4766	94.0419	90.5044	86.4415	96.5542	92.2812	104.682	108.506	91.5401	82.2687	82.168	93.4214	96.5003	77.9436	0.999911	-0.0413462	0.997738	-0.141005
Aen	15.0938	24.6587	30.2192	33.1912	37.092	31.804	25.6164	33.039	25.0891	35.171	29.0249	35.597	31.9099	22.0814	42.889	33.6793	0.999911	0.302279	0.997738	0.0568207
Aes	722.823	671.587	755.48	649.995	653.561	697.241	706.422	685.843	777.762	708.658	789.626	836.135	767.433	740.577	776.876	739.983	0.999911	-0.0259429	0.997738	-0.0367591
Afap1	77.1459	69.6246	57.2574	70.5314	80.8605	62.7924	70.9378	67.2172	71.8068	103.268	90.7959	75.9403	78.977	91.7229	70.1821	94.3021	0.999911	0.0443409	0.997738	-0.0278139
Aff1	124.104	136.348	162.229	132.765	146.142	132.924	141.876	119.624	119.39	136.194	103.448	120.239	138.01	107.859	113.071	108.736	0.999911	-0.0311819	0.997738	-0.0272266
Aff2	45.2813	47.8669	47.7145	42.872	46.7359	50.5602	33.4984	27.3426	57.9645	63.6071	58.794	55.3731	55.8423	51.8064	25.3435	33.6793	0.999911	-0.191691	0.997738	-0.480444
Aff3	3.35417	7.25256	6.36194	6.91484	6.67656	6.52389	6.89673	6.83565	6.05599	7.48319	7.44228	6.32836	7.17973	2.54786	5.8485	6.73587	0.999911	0.160086	0.997738	-0.294094
Aff4	350.511	342.321	370.583	389.997	391.691	370.231	332.028	307.604	380.662	432.528	398.906	384.448	366.166	364.344	320.693	320.435	0.999911	-0.043829	0.997738	-0.213005
Afg3l1	251.563	252.389	256.068	221.275	213.65	212.026	241.386	232.412	235.319	195.311	208.384	207.254	225.763	228.458	202.748	202.076	0.999911	-0.125347	0.997738	0.030529
Afg3l2	211.313	205.973	162.229	182.552	190.653	201.425	170.448	164.055	191.196	186.331	183.08	177.985	189.864	166.46	193.975	193.416	0.999911	-0.0592181	0.997738	0.0128127
Afm	1.67708	1.45051	3.18097	1.38297	0.74184	0	0	0	0	0.748319	0	0	0	0	0	0	0.999911	-2.79382	0.997738	-0.53301
Afmid	20.125	23.2082	25.4477	22.1275	18.546	22.0181	21.6754	19.3677	34.6057	34.4227	18.6057	38.7612	35.1009	29.725	25.3435	27.9057	0.999911	-0.154829	0.997738	-0.0830812
Aftph	115.719	110.239	116.105	102.34	110.534	105.198	120.2	118.485	118.524	116.738	124.286	102.045	111.685	104.462	122.819	119.321	0.999911	0.0330035	0.997738	-0.00984829
Aga	117.396	136.348	130.42	121.701	132.789	140.264	133.994	150.384	137.558	137.691	140.659	151.881	145.988	129.941	163.758	135.68	0.999911	0.137641	0.997738	0.021187
Agap1	218.021	200.171	198.81	196.382	224.777	212.026	207.887	180.005	181.68	212.522	208.384	164.537	175.504	187.692	176.43	163.585	0.999911	0.0310651	0.997738	-0.122439
Agap2	23.4792	27.5597	33.4002	26.2764	43.7685	35.0659	35.4689	22.7855	21.6285	23.9462	19.3499	30.8508	28.7189	32.2729	31.192	16.3585	0.999911	0.32823	0.997738	0.190673
Agap3	244.854	261.092	276.744	264.147	275.964	256.878	277.84	231.273	270.789	257.422	228.478	268.955	227.358	220.814	263.183	261.737	0.999911	-0.00100921	0.997738	-0.0739523
Agbl3	18.4479	10.1536	23.8573	13.8297	11.1276	7.33938	8.86723	12.532	5.19085	8.97982	5.95383	4.74627	7.97748	10.1914	6.82326	8.6604	0.999911	-0.7292	0.997738	0.436848
Agbl4	5.03125	4.35153	4.77145	0	4.45104	4.07743	1.97049	2.27855	2.59543	1.49664	1.48846	0.791045	1.5955	3.39714	0	2.8868	0.999911	-0.0870546	0.997738	0.334013
Agbl5	53.6667	47.8669	68.3908	47.0209	39.3175	57.8995	51.2329	52.4066	61.4251	56.8722	47.6306	48.2537	48.6626	48.4093	46.788	34.6416	0.999911	-0.109105	0.997738	-0.251324
Ager	1.67708	2.90102	3.18097	0	0	0	1.97049	0	2.59543	0	0	0.791045	1.5955	0.849286	0	0.962267	0.999911	-2.03169	0.997738	0.0934775
Agfg1	266.656	301.706	310.144	279.36	307.863	293.575	265.032	267.729	282.036	267.15	285.039	309.299	303.942	317.633	253.435	290.605	0.999911	-0.022848	0.997738	0.0348689
Agfg2	57.0209	69.6246	55.6669	41.4891	53.4124	37.5124	40.3951	37.596	62.2902	50.8857	61.771	47.4627	45.4716	39.9164	53.6113	49.0756	0.999911	-0.390692	0.997738	-0.241799
Aggf1	97.2709	121.843	124.058	117.552	130.564	117.43	108.377	119.624	108.143	128.711	101.215	124.985	131.628	112.106	136.465	135.68	0.999911	0.0496228	0.997738	0.15727
Agk	21.8021	20.3072	22.2668	29.0423	20.0297	16.3097	28.5722	31.8997	22.4937	23.9462	26.7922	26.1045	29.5167	21.2321	24.3688	19.2453	0.999911	0.0261553	0.997738	-0.06559
Agl	137.521	134.898	112.924	102.34	132.047	123.954	105.421	113.927	123.715	134.697	112.378	117.075	121.258	135.886	105.273	111.623	0.999911	-0.0248029	0.997738	-0.0332873
Agmo	3.35417	2.90102	0	1.38297	0	0	0.985247	1.13927	0	0	0	0	0	0	0.974751	0	0.999911	-2.02129	0.997738	0.909663
Agpat1	150.938	182.764	186.087	149.361	151.335	179.407	169.463	138.991	154.86	128.711	130.24	141.597	149.179	129.941	154.011	154.925	0.999911	-0.0598747	0.997738	0.0871581
Agpat2	5.03125	1.45051	3.18097	0	2.22552	0	2.95574	1.13927	0	0.748319	0	0.791045	0	0	0	1.92453	0.999911	-0.574443	0.997738	0.231496
Agpat3	296.844	308.959	310.144	293.189	289.317	289.498	271.928	295.072	343.461	315.042	314.809	337.776	300.751	310.839	335.314	309.85	0.999911	-0.0750091	0.997738	-0.0574276
Agpat4	40.25	44.9659	36.5811	51.1698	43.0267	49.7447	45.3214	46.7102	46.7177	53.8789	40.1883	46.6717	67.0108	49.2586	57.5103	51.0001	0.999911	0.0900758	0.997738	0.269549
Agpat5	184.479	185.665	151.096	159.041	176.558	185.931	170.448	178.866	153.995	141.432	136.194	166.91	156.359	157.967	178.379	167.434	0.999911	0.0694211	0.997738	0.144545
Agpat6	311.938	294.454	330.821	275.211	328.635	313.962	284.736	348.618	275.98	269.395	279.83	269.746	262.459	252.238	296.324	247.303	0.999911	0.0778852	0.997738	-0.0465111
Agpat9	1.67708	1.45051	4.77145	1.38297	1.48368	4.89292	4.92624	4.5571	4.32571	5.23823	2.97691	5.53731	1.5955	9.34214	6.82326	10.5849	0.999911	0.771992	0.997738	0.638611
Agphd1	5.03125	1.45051	3.18097	6.91484	0.74184	3.26195	3.94099	9.11419	5.19085	1.49664	1.48846	3.16418	2.39324	4.24643	3.899	4.81133	0.999911	-0.0226911	0.997738	0.455541
Agps	119.073	108.788	104.972	99.5737	110.534	107.644	112.318	93.4205	84.7839	99.5264	88.5632	85.4329	87.7522	92.5722	76.0306	76.9813	0.999911	-0.0181901	0.997738	-0.0972823
Agrn	21.8021	31.9113	20.6763	42.872	38.5757	33.4349	39.4099	22.7855	44.9874	38.1642	32.0018	37.1791	26.3257	33.1222	27.293	32.7171	0.999911	0.192674	0.997738	-0.343924
Agrp	0	1.45051	0	1.38297	1.48368	0.815486	1.97049	2.27855	0.865142	0	0	1.58209	0.797748	1.69857	0	0	0.999911	1.09915	0.997738	0.106419
Agt	20.125	8.70307	11.1334	9.68078	14.8368	16.3097	10.8377	10.2535	7.78628	5.98655	3.72114	4.74627	5.58423	4.24643	6.82326	4.81133	0.999911	0.111533	0.997738	-0.04217
Agtpbp1	90.5625	116.041	92.2481	96.8078	112.76	103.567	102.466	95.699	92.5702	104.016	82.6093	98.0896	77.3815	118.9	72.1316	80.8304	0.999911	0.0711862	0.997738	-0.103284
Agtr1a	1.67708	1.45051	1.59048	0	2.22552	0.815486	0.985247	5.69637	1.73028	1.49664	2.97691	4.74627	0.797748	2.54786	2.92425	0.962267	0.999911	1.03331	0.997738	-0.609426
Agtrap	50.3125	43.5153	27.0382	37.3402	45.2522	28.542	35.4689	34.1782	50.1782	39.6609	36.4672	41.9254	40.6851	45.0122	45.8133	49.0756	0.999911	-0.130577	0.997738	0.107786
Agxt	3.35417	1.45051	0	8.29781	0.74184	0	0	1.13927	0	0	0	0	0	0.849286	0.974751	0	0.999911	-2.88258	0.997738	1.64779
Agxt2l1	1.67708	0	0	1.38297	1.48368	0.815486	0	1.13927	0	0	0.744228	0	0.797748	0.849286	1.9495	0.962267	0.999911	0.208795	0.997738	2.24769
Agxt2l2	13.4167	10.1536	15.9048	9.68078	8.16024	10.6013	8.86723	5.69637	12.9771	11.9731	14.8846	16.6119	15.955	20.3829	14.6213	13.4717	0.999911	-0.532772	0.997738	0.200526
Ahctf1	194.542	146.502	128.829	161.807	154.303	159.02	156.654	151.523	122.85	144.425	139.915	143.179	172.313	137.584	134.516	142.415	0.999911	-0.01735	0.997738	0.0986759
Ahcy	327.031	314.761	284.697	282.126	261.128	273.188	309.368	316.718	289.822	306.811	319.274	299.015	296.762	290.456	306.072	289.642	0.999911	-0.0615004	0.997738	-0.0359833
Ahcyl1	781.521	771.672	825.461	814.568	804.154	773.896	742.877	770.149	687.788	671.242	677.248	627.299	615.861	697.264	605.32	597.568	0.999911	-0.0432007	0.997738	-0.0769903
Ahcyl2	122.427	127.645	135.191	132.765	146.142	114.984	128.082	140.131	136.692	142.181	137.682	126.567	139.606	157.967	133.541	121.246	0.999911	0.0318947	0.997738	0.0312615
Ahdc1	10.0625	15.9556	12.7239	17.9786	17.0623	13.8633	16.7492	10.2535	9.51656	6.73487	10.4192	9.49254	12.764	10.1914	5.8485	10.5849	0.999911	0.0328319	0.997738	0.14084
Ahi1	186.156	200.171	209.944	199.147	179.525	194.901	178.33	219.88	157.456	166.875	141.403	149.507	154.763	157.118	146.213	142.415	0.999911	-0.045897	0.997738	-0.0284564
Ahnak	5.03125	5.80205	6.36194	6.91484	8.90207	1.63097	1.97049	1.13927	3.46057	2.24496	2.97691	1.58209	3.19099	1.69857	0	3.84907	0.999911	-0.752009	0.997738	-0.210051
Ahr	3.35417	0	4.77145	0	1.48368	0	2.95574	3.41782	3.46057	0.748319	0.744228	0.791045	1.5955	1.69857	0.974751	0.962267	0.999911	-0.0484132	0.997738	-0.083163
Ahsa1	179.448	130.546	144.734	163.19	161.721	153.311	159.61	133.295	163.512	151.909	164.474	170.075	183.482	163.912	190.076	161.661	0.999911	-0.0131057	0.997738	0.109743
Ahsa2	115.719	89.9317	79.5242	88.51	77.1513	104.382	112.318	105.953	108.143	100.275	116.1	112.328	110.089	107.01	145.238	127.981	0.999911	0.0958413	0.997738	0.164596
Aicda	1.67708	0	1.59048	1.38297	0	0.815486	0	0	0	0.748319	0	0	0	0.849286	0	0	0.999911	-2.06202	0.997738	0.188334
Aida	87.2084	78.3276	69.9813	81.5951	83.086	100.305	95.569	87.7241	75.2673	89.0499	87.8189	76.7314	87.7522	78.1343	104.298	73.1323	0.999911	0.212077	0.997738	0.0617947
Aifm1	70.4375	62.372	79.5242	58.0847	56.3798	73.3938	70.9378	69.4957	71.8068	61.3621	50.6075	46.6717	59.8311	56.9022	67.2578	62.5473	0.999911	0.00176943	0.997738	0.102721
Aifm2	20.125	14.5051	28.6287	24.8934	15.5786	20.3872	26.6017	20.5069	21.6285	26.1912	29.7691	23.7313	27.1234	24.6293	17.5455	25.9812	0.999911	-0.0922965	0.997738	-0.0827147
Aig1	98.948	89.9317	79.5242	70.5314	75.6676	67.6854	82.7608	90.0027	98.6262	101.771	80.3767	98.8806	102.112	111.256	102.349	80.8304	0.999911	-0.102084	0.997738	0.0716274
Aim1	90.5625	60.9215	90.6576	100.957	83.086	87.257	62.0706	67.2172	89.1096	93.5398	106.425	108.373	85.359	105.311	95.5256	71.2077	0.999911	-0.181745	0.997738	-0.148535
Aim2	1.67708	1.45051	0	0	2.96736	1.63097	0	1.13927	0	0	0.744228	0	0.797748	0	0.974751	0	0.999911	0.954665	0.997738	0.896728
Aimp1	162.677	150.853	170.182	129.999	129.08	132.924	143.846	154.941	177.354	148.167	165.963	167.702	175.504	178.35	182.278	201.114	0.999911	-0.129943	0.997738	0.165232
Aimp2	82.1771	68.174	52.486	64.9995	57.1216	75.8402	82.7608	47.8495	85.649	72.5869	98.2381	69.612	91.741	79.8329	80.9043	89.4908	0.999911	-0.0141204	0.997738	0.073034
Aip	119.073	136.348	95.429	134.148	126.855	125.585	132.023	127.599	114.199	101.771	115.355	108.373	121.258	118.9	123.793	114.51	0.999911	0.0746123	0.997738	0.126822
Aipl1	1.67708	0	0	1.38297	0.74184	1.63097	0	0	0.865142	2.24496	2.23269	3.16418	0.797748	0	3.899	1.92453	0.999911	-0.264649	0.997738	-0.414259
Airn	10.0625	13.0546	9.5429	13.8297	11.1276	5.7084	8.86723	4.5571	6.05599	6.73487	5.2096	6.32836	7.17973	11.0407	11.697	9.62267	0.999911	-0.600505	0.997738	0.698408
Ajap1	0	2.90102	0	1.38297	3.7092	1.63097	1.97049	2.27855	0	0	0.744228	0	0	0	0	0	0.999911	1.11811	0.997738	-0.53301
Ak1	77.1459	78.3276	65.2098	80.2122	73.4421	70.9473	59.1148	85.4456	49.3131	29.1844	54.3287	45.0896	45.4716	37.3686	44.8385	38.4907	0.999911	-0.0622371	0.997738	-0.0920107
Ak2	197.896	172.611	171.772	175.637	156.528	154.127	195.079	182.284	181.68	178.848	162.986	166.119	177.1	173.254	194.95	181.868	0.999911	-0.0642673	0.997738	0.0794954
Ak3	45.2813	52.2184	69.9813	55.3187	57.1216	62.7924	52.2181	60.3815	38.9314	48.6407	49.1191	45.8806	44.6739	42.4643	42.889	40.4152	0.999911	0.0639326	0.997738	-0.097187
Ak4	5.03125	2.90102	3.18097	9.68078	2.96736	8.15486	3.94099	2.27855	2.59543	2.99327	5.2096	3.16418	1.5955	11.0407	2.92425	0	0.999911	-0.251579	0.997738	0.171483
Ak5	16.7708	14.5051	7.95242	8.29781	6.67656	8.15486	7.88198	9.11419	19.0331	12.7214	17.1173	25.3134	12.764	16.1364	13.6465	16.3585	0.999911	-0.579008	0.997738	-0.327053
Ak8	0	0	0	2.76594	0	0	0	2.27855	0.865142	0	0	0	1.5955	0.849286	0	0	0.999911	-0.60582	0.997738	1.41144
Akap1	58.6979	56.57	46.124	64.9995	57.8635	59.5305	56.1591	38.7353	68.3462	67.3487	65.4921	64.0746	64.6176	60.2993	74.0811	56.7737	0.999911	-0.0809887	0.997738	-0.049493
Akap10	30.1875	46.4164	14.3144	37.3402	39.3175	40.7743	41.3804	30.7604	32.0102	31.4294	36.4672	30.0597	27.9212	41.615	31.192	34.6416	0.999911	0.243538	0.997738	0.0609286
Akap11	365.604	427.901	389.669	389.997	408.012	421.606	370.453	408.999	348.652	380.894	384.766	348.06	365.368	412.753	366.506	353.152	0.999911	0.034304	0.997738	0.0384542
Akap12	117.396	127.645	135.191	128.616	136.498	117.43	134.979	113.927	113.334	167.623	133.217	121.03	128.437	139.283	109.172	126.057	0.999911	-0.0121708	0.997738	-0.0861478
Akap13	78.823	88.4812	85.8861	114.786	104.599	75.8402	70.9378	70.635	34.6057	58.3688	61.771	50.6269	51.8536	52.6557	54.586	53.8869	0.999911	-0.184578	0.997738	0.0478531
Akap14	0	0	0	2.76594	0.74184	0.815486	0	0	0	0	0	0.791045	0.797748	0	0.974751	0	0.999911	-0.751613	0.997738	0.896788
Akap17b	20.125	26.1092	19.0858	16.5956	20.0297	22.0181	17.7345	25.064	18.168	22.4496	14.8846	15.8209	19.1459	11.89	15.596	21.1699	0.999911	0.0474297	0.997738	-0.0715066
Akap2	5.03125	1.45051	1.59048	0	0	0	0.985247	5.69637	1.73028	0	0	0	0.797748	0	0.974751	1.92453	0.999911	-0.34569	0.997738	1.19436
Akap6	8.38542	10.1536	4.77145	11.0637	9.64391	7.33938	16.7492	17.0891	4.32571	8.97982	8.18651	6.32836	9.57297	7.64357	11.697	8.6604	0.999911	0.527806	0.997738	0.421936
Akap7	23.4792	7.25256	9.5429	12.4467	20.0297	15.4942	14.7787	10.2535	13.8423	8.97982	14.8846	11.8657	12.764	20.3829	16.5708	11.5472	0.999911	0.239285	0.997738	0.313255
Akap8	120.75	146.502	117.696	107.872	107.567	132.109	121.185	110.51	109.873	112.996	108.657	116.284	118.067	112.955	119.894	115.472	0.999911	-0.0610758	0.997738	0.0622858
Akap8l	87.2084	62.372	104.972	66.3825	60.089	61.977	65.0263	74.0528	91.705	71.0903	74.4228	64.8657	74.9883	69.6414	72.1316	88.5285	0.999911	-0.294061	0.997738	0.020458
Akap9	239.823	250.939	232.211	287.657	277.448	263.402	255.179	244.944	217.151	248.442	215.082	215.955	227.358	227.609	158.884	191.491	0.999911	0.045118	0.997738	-0.145838
Akirin1	127.458	184.215	178.134	129.999	148.368	159.02	152.713	173.17	142.748	120.479	133.961	118.657	143.595	135.036	118.92	137.604	0.999911	0.0285649	0.997738	0.0612901
Akirin2	87.2084	91.3822	77.9337	95.4248	92.7299	86.4415	102.466	113.927	84.7839	80.0701	87.0747	84.6418	85.359	93.4214	89.6771	76.0191	0.999911	0.158615	0.997738	0.0391858
Akna	8.38542	5.80205	7.95242	9.68078	5.19288	10.6013	4.92624	6.83565	5.19085	8.2315	6.69806	7.1194	8.77522	2.54786	6.82326	5.7736	0.999911	-0.200171	0.997738	-0.185953
Akr1a1	959.292	941.382	1016.32	961.163	932.492	1011.2	1097.57	1160.92	977.61	912.2	940.705	998.299	1017.93	972.432	1048.83	953.606	0.999911	0.1143	0.997738	0.0649467
Akr1b10	5.03125	5.80205	11.1334	11.0637	9.64391	8.97035	4.92624	1.13927	15.5726	11.9731	11.9077	18.194	17.5504	11.0407	10.7223	9.62267	0.999911	-0.371978	0.997738	-0.214277
Akr1b3	0	68.174	0	64.9995	52.6706	38.3279	46.3066	0	82.1885	71.0903	52.8402	18.194	18.3482	0	22.4193	44.2643	0.999911	0.0455214	0.997738	-1.3982
Akr1b8	1.67708	7.25256	3.18097	2.76594	5.93472	4.07743	3.94099	5.69637	3.46057	4.48991	2.23269	4.74627	3.19099	5.09572	1.9495	2.8868	0.999911	0.386442	0.997738	-0.166614
Akr1c12	169.386	149.403	130.42	138.297	169.139	152.496	154.684	154.941	150.535	145.922	169.684	161.373	149.977	155.419	160.834	178.982	0.999911	0.111192	0.997738	0.0404536
Akr1c13	124.104	107.338	103.381	107.872	129.08	125.585	96.5542	92.2812	108.143	95.0365	113.867	114.702	118.864	118.9	121.844	89.4908	0.999911	0.0199062	0.997738	0.0640124
Akr1c14	51.9896	26.1092	38.1716	35.9572	28.9317	29.3575	26.6017	15.9498	32.8754	20.9529	28.2807	23.7313	26.3257	28.8757	26.3183	21.1699	0.999911	-0.562367	0.997738	-0.0312519
Akr1c19	129.135	137.799	104.972	125.85	120.178	122.323	120.2	152.663	132.367	121.228	130.24	121.03	137.213	135.036	155.96	129.906	0.999911	0.0429198	0.997738	0.14786
Akr1d1	3.35417	1.45051	0	4.14891	1.48368	0	0.985247	1.13927	0	0	0.744228	0	0	0	0	0	0.999911	-1.32659	0.997738	-0.53301
Akr1e1	30.1875	21.7577	27.0382	23.5105	28.1899	28.542	18.7197	34.1782	23.3588	22.4496	28.2807	35.597	19.1459	22.0814	22.4193	25.9812	0.999911	0.103366	0.997738	-0.293675
Akr7a5	48.6354	40.6143	54.0765	38.7231	48.9614	44.0363	45.3214	52.4066	46.7177	35.171	56.5614	50.6269	53.4491	48.4093	65.3083	57.736	0.999911	0.0732398	0.997738	0.249606
Akt1	249.886	204.522	240.163	251.7	202.522	262.587	249.268	243.805	211.095	206.536	171.917	189.851	189.864	179.199	206.647	193.416	0.999911	0.0182173	0.997738	-0.015324
Akt1s1	186.156	166.809	178.134	136.914	167.656	146.788	151.728	164.055	177.354	159.392	156.288	173.239	174.707	156.269	209.571	183.793	0.999911	-0.0761571	0.997738	0.122389
Akt2	298.521	242.235	292.649	291.806	305.638	279.712	261.091	272.287	280.306	259.667	273.876	264.209	231.347	251.389	207.622	246.34	0.999911	-0.000119948	0.997738	-0.196823
Akt3	103.979	123.293	82.7052	105.106	85.3115	90.519	99.51	64.9386	86.5142	96.5331	115.355	118.657	90.9432	98.5172	90.6518	117.397	0.999911	-0.280855	0.997738	-0.0701771
Aktip	80.5	79.7781	85.8861	103.723	91.9881	88.888	84.7313	82.0277	70.0765	66.6004	79.6324	68.8209	73.3928	81.5314	73.1063	76.0191	0.999911	-0.0068685	0.997738	0.0962906
Alad	98.948	111.689	112.924	100.957	112.018	89.7035	122.171	121.902	89.9747	79.3218	85.5863	107.582	76.5838	81.5314	119.894	87.5663	0.999911	0.0656573	0.997738	0.0106202
Alas1	28.5104	34.8123	28.6287	47.0209	38.5757	22.8336	29.5574	18.2284	42.3919	43.4025	39.4441	31.6418	34.3031	44.1629	38.0153	36.5661	0.999911	-0.336268	0.997738	-0.0315713
Alas2	1.67708	0	4.77145	1.38297	1.48368	0	0	1.13927	0.865142	0	0	0	0	0.849286	0	0	0.999911	-1.54286	0.997738	0.188335
Alcam	28.5104	34.8123	33.4002	26.2764	28.9317	23.6491	22.6607	30.7604	25.0891	20.2046	25.3038	16.6119	30.3144	23.78	21.4445	20.2076	0.999911	-0.214445	0.997738	0.148725
Aldh16a1	75.4688	73.9761	60.4384	74.6803	44.5104	80.7331	66.9968	67.2172	67.4811	74.0835	72.1901	78.3135	93.3365	71.34	91.6266	82.7549	0.999911	-0.138403	0.997738	0.217771
Aldh18a1	288.458	322.014	351.497	282.126	306.38	292.76	311.338	274.565	295.013	324.77	313.32	299.015	324.683	323.578	277.804	280.02	0.999911	-0.0644612	0.997738	-0.024268
Aldh1b1	5.03125	5.80205	3.18097	8.29781	8.90207	5.7084	9.85247	10.2535	4.32571	3.74159	8.18651	3.95522	3.19099	5.945	6.82326	2.8868	0.999911	0.611035	0.997738	-0.10992
Aldh1l2	207.958	287.201	257.658	251.7	250	218.55	243.356	189.12	239.644	289.599	231.455	254.716	240.92	260.731	223.218	215.548	0.999911	-0.152276	0.997738	-0.104741
Aldh3a2	125.781	121.843	124.058	94.0419	87.5371	110.091	112.318	125.32	93.4353	103.268	106.425	125.776	107.696	128.242	120.869	117.397	0.999911	-0.10083	0.997738	0.146416
Aldh4a1	35.2188	40.6143	39.7621	47.0209	24.4807	31.804	37.4394	25.064	32.0102	43.4025	48.3748	42.7164	49.4603	35.67	36.0658	26.9435	0.999911	-0.45821	0.997738	-0.159526
Aldh5a1	70.4375	79.7781	55.6669	73.2973	55.638	61.977	62.0706	64.9386	49.3131	59.8655	56.5614	63.2836	65.4153	56.0529	74.0811	68.3209	0.999911	-0.197207	0.997738	0.202174
Aldh6a1	53.6667	34.8123	44.5335	42.872	33.3828	35.0659	39.4099	39.8746	41.5268	54.6273	52.8402	49.0448	60.6288	42.4643	40.9395	33.6793	0.999911	-0.250417	0.997738	-0.145041
Aldh8a1	1.67708	2.90102	3.18097	5.53187	0	0.815486	0.985247	0	0	0	0	0	1.5955	0	0.974751	0	0.999911	-2.88121	0.997738	2.17065
Aldh9a1	212.99	194.369	201.991	228.19	195.104	227.521	228.577	184.562	356.438	315.042	352.764	331.448	335.852	334.619	367.481	339.68	0.999911	0.000565594	0.997738	0.0265246
Aldoa	640.646	636.775	580.527	619.57	651.335	646.681	604.942	585.587	595.217	566.477	579.01	556.105	580.76	644.608	523.441	549.454	0.999911	0.0121728	0.997738	0.00726787
Aldoart1	1.67708	1.45051	0	0	0.74184	1.63097	1.97049	0	1.73028	1.49664	1.48846	0	0.797748	2.54786	0	1.92453	0.999911	0.530735	0.997738	0.175958
Aldoc	13.4167	8.70307	3.18097	11.0637	9.64391	8.97035	11.823	9.11419	6.92113	8.97982	8.18651	9.49254	9.57297	11.89	12.6718	11.5472	0.999911	0.121492	0.997738	0.439728
Alg1	77.1459	71.0751	90.6576	67.7655	68.9911	66.0544	80.7903	71.7743	60.5599	62.1104	81.1209	68.8209	63.8198	51.8064	80.9043	64.4719	0.999911	-0.0896525	0.997738	-0.0669134
Alg10b	144.229	158.106	136.782	135.531	156.528	128.031	121.185	133.295	102.952	138.439	129.496	125.776	112.482	134.187	98.4498	111.623	0.999911	-0.0848812	0.997738	-0.116766
Alg11	60.375	68.174	62.0289	80.2122	92.7299	79.9177	73.8936	78.6099	68.3462	56.8722	61.771	55.3731	57.4378	68.7922	58.485	51.0001	0.999911	0.265547	0.997738	-0.0310443
Alg12	35.2188	33.3618	33.4002	31.8083	37.8338	33.4349	25.6164	21.6462	31.1451	35.171	33.4903	37.1791	28.7189	39.0672	35.091	25.9812	0.999911	-0.148849	0.997738	-0.0845787
Alg14	20.125	18.8567	22.2668	22.1275	9.64391	17.9407	16.7492	12.532	17.3028	20.2046	17.1173	19.7761	24.7302	16.1364	24.3688	23.0944	0.999911	-0.554163	0.997738	0.248281
Alg2	392.438	411.945	472.374	360.955	399.11	406.928	422.671	385.075	292.418	334.498	282.807	283.194	310.324	316.784	288.526	291.567	0.999911	-0.0160546	0.997738	0.0223053
Alg3	36.8959	34.8123	31.8097	31.8083	37.8338	30.173	26.6017	26.2033	26.8194	38.1642	32.746	31.6418	26.3257	33.1222	27.293	30.7925	0.999911	-0.144969	0.997738	-0.139195
Alg5	45.2813	56.57	57.2574	60.8506	57.8635	61.977	54.1886	56.9637	60.5599	59.1172	64.7479	68.8209	78.977	71.34	56.5355	76.0191	0.999911	0.0699633	0.997738	0.167792
Alg6	117.396	118.942	108.153	99.5737	116.469	118.246	119.215	111.649	99.4913	95.0365	86.3305	79.1045	83.7635	84.9286	88.7023	85.6417	0.999911	0.0741687	0.997738	-0.0651647
Alg8	45.2813	37.7133	44.5335	47.0209	34.1246	33.4349	46.3066	33.039	46.7177	36.6676	44.6537	41.1343	49.4603	43.3136	33.1415	48.1133	0.999911	-0.249184	0.997738	0.0519769
Alg9	36.8959	31.9113	12.7239	29.0423	29.6736	32.6195	21.6754	36.4568	27.6845	37.4159	18.6057	26.8955	25.5279	28.8757	37.0405	21.1699	0.999911	0.122155	0.997738	0.0274011
Alk	6.70834	2.90102	3.18097	11.0637	7.4184	2.44646	5.91148	7.97492	5.19085	5.23823	8.93074	5.53731	7.97748	3.39714	4.87375	4.81133	0.999911	-0.0292042	0.997738	-0.232917
Alkbh1	25.1563	27.5597	23.8573	30.4253	20.0297	24.4646	22.6607	13.6713	22.4937	11.9731	13.3961	15.0299	12.764	14.4379	15.596	21.1699	0.999911	-0.393013	0.997738	0.0296145
Alkbh2	16.7708	21.7577	23.8573	13.8297	13.3531	22.0181	24.6312	22.7855	23.3588	19.4563	24.5595	22.1493	19.9437	20.3829	18.5203	26.9435	0.999911	0.110376	0.997738	-0.0600137
Alkbh3	31.8646	31.9113	22.2668	29.0423	25.2225	22.8336	22.6607	21.6462	35.4708	29.1844	25.3038	22.9403	27.1234	30.5743	32.1668	25.0189	0.999911	-0.310516	0.997738	0.0330304
Alkbh4	11.7396	7.25256	9.5429	2.76594	8.90207	4.89292	2.95574	9.11419	9.51656	6.73487	11.1634	10.2836	13.5617	10.1914	10.7223	13.4717	0.999911	-0.250411	0.997738	0.353144
Alkbh5	249.886	295.904	291.059	255.849	290.801	248.723	277.84	317.858	284.632	309.804	292.482	298.224	295.964	296.401	290.476	293.491	0.999911	0.0525417	0.997738	-0.00710513
Alkbh6	21.8021	30.4607	33.4002	27.6594	28.9317	35.0659	25.6164	41.0139	31.1451	38.9126	37.2114	25.3134	31.9099	36.5193	43.8638	27.9057	0.999911	0.195933	0.997738	0.0782086
Alkbh7	40.25	33.3618	46.124	51.1698	35.6083	32.6195	55.1739	50.1281	56.2342	39.6609	55.8171	49.0448	57.4378	44.1629	52.6365	49.0756	0.999911	0.00612894	0.997738	0.0258568
Alkbh8	3.35417	15.9556	4.77145	9.68078	12.6113	5.7084	11.823	4.5571	8.65142	5.98655	11.9077	3.16418	10.3707	13.5886	12.6718	10.5849	0.999911	0.0350875	0.997738	0.668684
Alms1	45.2813	69.6246	65.2098	63.6166	68.2492	61.1615	61.0853	56.9637	60.5599	58.3688	46.8864	47.4627	43.0784	49.2586	37.0405	38.4907	0.999911	0.0234418	0.997738	-0.33376
Alms1-ps2	3.35417	0	7.95242	4.14891	2.22552	0	0	3.41782	0.865142	0	1.48846	0	0	0	5.8485	0	0.999911	-1.48321	0.997738	1.30152
Alox12	3.35417	0	0	0	0	0	0	1.13927	0	0	0	0	0.797748	0.849286	0	0	0.999911	-1.50839	0.997738	1.60107
Alox5ap	8.38542	4.35153	3.18097	8.29781	8.16024	8.15486	12.8082	6.83565	0.865142	1.49664	2.23269	5.53731	2.39324	4.24643	0	2.8868	0.999911	0.570666	0.997738	-0.0690819
Aloxe3	3.35417	0	0	0	1.48368	0	0.985247	0	1.73028	0.748319	0	0.791045	0.797748	1.69857	3.899	0.962267	0.999911	-0.284661	0.997738	1.18975
Alpk3	0	0	0	0	0	0.815486	1.97049	4.5571	0	0	0	0	0	0	0	2.8868	0.999911	2.66659	0.997738	2.298
Als2	115.719	113.14	117.696	103.723	125.371	119.876	116.259	128.738	118.524	140.684	128.007	123.403	137.213	135.036	124.768	140.491	0.999911	0.126689	0.997738	0.0770805
Als2cr4	80.5	39.1638	68.3908	58.0847	74.184	65.2389	62.0706	78.6099	77.8628	51.634	79.6324	58.5373	67.8085	55.2036	72.1316	77.9436	0.999911	0.197786	0.997738	0.0307672
Alx1	0	0	1.59048	1.38297	0	3.26195	0.985247	1.13927	0.865142	0.748319	1.48846	0	0.797748	0.849286	0	1.92453	0.999911	0.836104	0.997738	0.196235
Alx4	0	0	1.59048	0	0.74184	0	0	3.41782	0.865142	0	0	0	0	0	0	0	0.999911	1.10913	0.997738	-0.53301
Alyref	263.302	291.553	306.963	247.551	278.19	278.896	307.397	342.922	333.08	320.28	320.018	363.09	363.773	322.729	394.774	332.944	0.999911	0.119041	0.997738	0.0852247
Alyref2	3.35417	2.90102	1.59048	2.76594	2.96736	3.26195	3.94099	12.532	4.32571	5.23823	3.72114	4.74627	2.39324	10.1914	2.92425	2.8868	0.999911	1.05047	0.997738	0.0446865
Ambp	140.875	110.239	111.334	124.467	103.116	113.353	120.2	88.8634	20.7634	13.4697	14.1403	22.1493	29.5167	22.0814	25.3435	17.3208	0.999911	-0.185336	0.997738	0.436298
Ambra1	78.823	65.273	62.0289	73.2973	59.3472	54.6376	52.2181	67.2172	53.6388	62.1104	59.5383	56.9552	48.6626	55.2036	41.9143	50.0379	0.999911	-0.260778	0.997738	-0.240825
Amd2	187.833	192.918	192.449	190.85	177.3	220.997	192.123	207.348	184.275	186.331	212.849	235.731	226.56	227.609	228.092	207.85	0.999911	0.0620036	0.997738	0.123786
Amdhd1	6.70834	5.80205	4.77145	0	2.96736	0.815486	0	1.13927	0	0.748319	0	0.791045	0.797748	0	0.974751	0	0.999911	-1.72122	0.997738	0.176938
Amdhd2	46.9584	26.1092	33.4002	38.7231	43.7685	44.8517	39.4099	45.571	51.9085	57.6205	53.5844	60.9105	55.0446	66.2443	62.384	72.17	0.999911	0.267124	0.997738	0.19101
Amfr	538.344	593.259	563.031	553.187	555.638	640.157	642.381	599.258	560.612	541.783	544.775	536.328	546.457	572.419	528.315	557.152	0.999911	0.116901	0.997738	0.0186032
Amhr2	1.67708	1.45051	0	0	0.74184	1.63097	0.985247	0	0	0.748319	1.48846	0	0	0	0	0	0.999911	0.180702	0.997738	-1.78429
Amigo1	145.906	121.843	139.963	142.446	143.175	150.049	146.802	135.574	124.58	134.697	108.657	116.284	112.482	106.161	114.046	137.604	0.999911	0.0716525	0.997738	-0.0408518
Amigo3	26.8333	14.5051	9.5429	19.3616	25.2225	16.3097	22.6607	22.7855	22.4937	14.9664	20.8384	16.6119	13.5617	13.5886	24.3688	19.2453	0.999911	0.315465	0.997738	-0.0891291
Ammecr1	20.125	15.9556	12.7239	11.0637	17.0623	20.3872	23.6459	21.6462	16.4377	12.7214	20.8384	17.403	19.1459	16.9857	14.6213	19.2453	0.999911	0.471316	0.997738	0.0608386
Ammecr1l	43.6042	58.0205	54.0765	53.9358	45.2522	42.4053	49.2624	52.4066	45.8525	54.6273	58.0498	52.209	42.2806	50.1079	38.99	53.8869	0.999911	-0.156962	0.997738	-0.185772
Amn	1.67708	1.45051	1.59048	2.76594	0.74184	4.07743	0	1.13927	4.32571	2.99327	5.95383	3.16418	7.97748	4.24643	4.87375	6.73587	0.999911	-0.301394	0.997738	0.543342
Amn1	15.0938	11.6041	14.3144	11.0637	12.6113	14.6788	18.7197	9.11419	14.7074	18.708	7.44228	10.2836	15.955	11.0407	18.5203	8.6604	0.999911	0.0984353	0.997738	0.0904235
Amot	13.4167	10.1536	9.5429	1.38297	6.67656	5.7084	3.94099	5.69637	6.92113	9.72814	8.18651	14.2388	13.5617	11.0407	9.74751	6.73587	0.999911	-0.612539	0.997738	0.086665
Amotl1	3.35417	2.90102	0	4.14891	3.7092	1.63097	1.97049	3.41782	2.59543	0.748319	2.23269	0	0.797748	0	0.974751	0	0.999911	0.0298482	0.997738	-1.64035
Amotl2	5.03125	10.1536	6.36194	11.0637	4.45104	5.7084	8.86723	10.2535	4.32571	4.48991	2.97691	5.53731	3.98874	3.39714	7.79801	8.6604	0.999911	-0.204892	0.997738	0.446738
Ampd2	212.99	224.829	241.754	232.339	238.13	207.949	217.74	192.537	153.995	163.133	139.915	139.224	161.145	142.68	127.692	166.472	0.999911	-0.0834501	0.997738	0.0101537
Amph	48.6354	52.2184	54.0765	38.7231	55.638	49.7447	76.8493	48.9888	42.3919	54.6273	54.3287	27.6866	46.2694	48.4093	39.9648	40.4152	0.999911	0.260329	0.997738	-0.0289027
Amt	0	1.45051	6.36194	5.53187	1.48368	1.63097	0.985247	3.41782	6.92113	5.23823	1.48846	3.16418	2.39324	0.849286	0.974751	1.92453	0.999911	-0.877259	0.997738	-1.42415
Amy1	8.38542	5.80205	3.18097	4.14891	2.96736	4.07743	1.97049	2.27855	3.46057	1.49664	2.23269	0.791045	2.39324	0	0	0.962267	0.999911	-0.893824	0.997738	-1.18473
Amz1	1.67708	1.45051	3.18097	4.14891	1.48368	1.63097	3.94099	3.41782	5.19085	5.98655	2.23269	3.16418	2.39324	4.24643	0.974751	5.7736	0.999911	-0.0464235	0.997738	-0.3013
Amz2	102.302	111.689	117.696	142.446	126.113	128.031	133.994	146.966	121.12	123.473	119.077	115.493	111.685	117.201	152.061	124.132	0.999911	0.16571	0.997738	0.0744989
Anapc1	204.604	219.027	225.849	233.722	243.323	203.056	224.636	215.323	184.275	215.516	199.453	198.552	200.235	212.321	171.556	165.51	0.999911	0.00757659	0.997738	-0.0826512
Anapc11	236.469	207.423	246.525	219.892	218.843	238.937	223.651	252.919	338.27	300.076	300.668	351.224	299.953	293.004	404.522	349.303	0.999911	0.0391843	0.997738	0.0629951
Anapc13	114.042	76.8771	87.4766	70.5314	86.0534	91.3345	95.569	121.902	112.468	82.315	99.7266	94.1344	94.1342	80.6822	127.692	123.17	0.999911	0.179932	0.997738	0.130473
Anapc16	122.427	104.437	92.2481	81.5951	91.2463	92.9654	88.6723	131.017	108.143	95.0365	107.169	114.702	118.864	92.5722	124.768	94.3021	0.999911	0.00864842	0.997738	0.0233244
Anapc2	112.365	113.14	119.286	112.02	124.629	141.079	104.436	111.649	109.873	101.023	119.821	121.03	103.707	125.694	96.5003	117.397	0.999911	0.0870517	0.997738	-0.0222063
Anapc4	233.115	195.819	227.439	207.445	183.234	186.746	185.227	213.044	172.163	166.127	197.965	184.313	179.493	180.898	188.127	209.774	0.999911	-0.168496	0.997738	0.0742674
Anapc5	930.782	1012.46	1016.32	1020.63	951.038	1002.23	952.734	943.319	970.689	954.855	964.52	1005.42	934.162	974.98	966.953	923.776	0.999911	-0.0463799	0.997738	-0.0317136
Anapc7	119.073	126.195	109.743	135.531	97.181	124.769	112.318	128.738	135.827	129.459	108.657	129.731	126.044	118.051	114.046	125.095	0.999911	-0.0912028	0.997738	-0.0524425
Ang	67.0834	47.8669	44.5335	73.2973	54.1543	51.3756	64.0411	53.5459	83.9187	61.3621	101.959	97.2985	109.291	93.4214	113.071	105.849	0.999911	-0.0633087	0.997738	0.294269
Angel1	60.375	42.0648	34.9906	33.1912	43.7685	44.8517	36.4542	36.4568	29.4148	27.6878	27.5364	34.0149	35.8986	30.5743	35.091	24.0567	0.999911	-0.0578266	0.997738	0.0916602
Angel2	75.4688	68.174	85.8861	69.1484	80.1187	76.6557	70.9378	80.8885	86.5142	87.5533	88.5632	64.8657	64.6176	73.8879	86.7528	89.4908	0.999911	0.0537169	0.997738	-0.0608693
Angpt1	3.35417	1.45051	3.18097	2.76594	2.22552	1.63097	0	1.13927	5.19085	2.99327	0.744228	1.58209	2.39324	0.849286	0.974751	0.962267	0.999911	-1.03806	0.997738	-0.972774
Angptl1	5.03125	7.25256	6.36194	5.53187	2.22552	3.26195	2.95574	7.97492	3.46057	7.48319	2.23269	3.95522	2.39324	4.24643	0.974751	5.7736	0.999911	-0.613918	0.997738	-0.357314
Angptl3	11.7396	1.45051	3.18097	5.53187	2.96736	0.815486	1.97049	1.13927	0	0	0	0	3.19099	0.849286	2.92425	0	0.999911	-1.61394	0.997738	3.60277
Angptl6	3.35417	11.6041	12.7239	11.0637	8.90207	13.0478	12.8082	7.97492	12.9771	11.2248	9.67497	14.2388	8.77522	9.34214	4.87375	12.5095	0.999911	0.133825	0.997738	-0.428631
Ank	405.854	401.792	392.85	416.274	403.561	385.725	381.291	330.39	326.158	352.458	303.645	284.776	329.47	336.317	278.779	311.774	0.999911	-0.0996477	0.997738	-0.00579341
Ank1	1.67708	1.45051	1.59048	1.38297	0.74184	0	0	0	1.73028	1.49664	0.744228	0	0.797748	0.849286	0.974751	0.962267	0.999911	-2.46418	0.997738	-0.140351
Ank2	68.7605	87.0307	63.6194	62.2336	91.9881	78.2867	68.9673	60.3815	69.2113	70.3419	87.0747	65.6567	85.359	83.23	81.8791	69.2832	0.999911	0.103557	0.997738	0.133997
Ank3	85.5313	87.0307	79.5242	74.6803	90.5044	68.5008	114.289	86.5848	86.5142	82.315	93.0285	77.5224	91.741	79.8329	81.8791	90.4531	0.999911	0.138303	0.997738	0.0233518
Ankdd1b	6.70834	5.80205	6.36194	5.53187	5.19288	6.52389	5.91148	6.83565	5.19085	5.98655	2.97691	9.49254	9.57297	2.54786	6.82326	10.5849	0.999911	0.0028734	0.997738	0.324185
Ankfy1	159.323	165.358	203.582	186.701	195.104	192.455	187.197	192.537	187.736	227.489	212.105	187.478	201.83	211.472	204.698	199.189	0.999911	0.103966	0.997738	0.00626071
Ankhd1	167.708	188.567	168.591	164.573	179.525	158.204	150.743	138.991	151.4	189.325	194.988	198.552	167.527	172.405	131.591	156.849	0.999911	-0.125871	0.997738	-0.219188
Ankib1	174.417	140.7	125.648	139.68	137.24	147.603	163.551	162.916	119.39	151.16	131.728	128.94	126.044	137.584	140.364	110.661	0.999911	0.0745227	0.997738	-0.0433986
Ankle1	63.7292	58.0205	41.3526	53.9358	40.0593	46.4827	43.3509	48.9888	52.7736	56.8722	49.1191	44.2985	48.6626	45.0122	45.8133	41.3775	0.999911	-0.281722	0.997738	-0.1606
Ankle2	130.813	153.754	125.648	103.723	143.917	132.109	141.876	132.156	128.906	115.989	139.171	113.119	138.01	135.036	135.49	125.095	0.999911	0.103606	0.997738	0.107137
Ankmy2	65.4063	62.372	66.8003	67.7655	54.8961	73.3938	73.8936	46.7102	57.9645	56.1239	64.7479	53	59.0333	49.2586	55.5608	48.1133	0.999911	-0.0681699	0.997738	-0.124074
Ankra2	45.2813	36.2628	28.6287	16.5956	25.9644	27.7265	16.7492	22.7855	25.0891	25.4428	24.5595	19.7761	22.3369	22.0814	27.293	29.8303	0.999911	-0.418197	0.997738	0.0943884
Ankrd10	102.302	79.7781	97.0195	62.2336	86.0534	98.6738	87.687	100.256	63.1553	81.5667	75.9113	72.7761	75.786	83.23	99.4246	89.4908	0.999911	0.136377	0.997738	0.241259
Ankrd11	327.031	339.42	349.906	331.912	334.57	331.903	331.043	338.364	252.621	320.28	262.713	265	240.122	238.649	230.041	242.491	0.999911	-0.0113981	0.997738	-0.20747
Ankrd12	135.844	104.437	108.153	106.489	117.952	128.847	132.023	121.902	114.199	125.718	118.332	98.0896	99.7184	120.599	84.8033	130.868	0.999911	0.14514	0.997738	-0.062733
Ankrd13a	241.5	252.389	238.573	253.083	270.771	275.634	237.445	247.223	237.914	229.734	235.176	240.478	220.976	243.745	212.496	210.736	0.999911	0.0707746	0.997738	-0.0808875
Ankrd13b	18.4479	18.8567	14.3144	13.8297	22.2552	7.33938	24.6312	14.8106	32.0102	28.4361	31.2576	19.7761	22.3369	25.4786	27.293	29.8303	0.999911	0.0810687	0.997738	-0.0886233
Ankrd13c	83.8542	101.536	93.8385	105.106	100.89	99.4893	107.392	91.1419	77.8628	78.5735	82.6093	102.836	91.741	100.216	86.7528	76.9813	0.999911	0.053376	0.997738	0.0646642
Ankrd13d	8.38542	11.6041	7.95242	8.29781	10.3858	7.33938	16.7492	10.2535	6.92113	5.23823	7.44228	3.16418	3.19099	7.64357	6.82326	8.6604	0.999911	0.291521	0.997738	0.199819
Ankrd16	6.70834	10.1536	12.7239	13.8297	8.90207	14.6788	12.8082	13.6713	9.51656	14.9664	11.1634	11.0746	15.955	16.1364	14.6213	16.3585	0.999911	0.187558	0.997738	0.432509
Ankrd17	223.052	236.433	244.935	250.317	225.519	210.395	223.651	247.223	180.815	246.197	208.384	195.388	211.403	174.104	161.809	168.397	0.999911	-0.077934	0.997738	-0.209122
Ankrd23	5.03125	0	4.77145	1.38297	2.22552	3.26195	3.94099	2.27855	0.865142	4.48991	4.46537	6.32836	1.5955	4.24643	1.9495	7.69813	0.999911	0.108655	0.997738	-0.0840041
Ankrd24	36.8959	36.2628	50.8955	31.8083	30.4154	30.173	42.3656	33.039	43.2571	47.8924	40.1883	47.4627	30.3144	28.8757	36.0658	46.1888	0.999911	-0.196135	0.997738	-0.343566
Ankrd26	35.2188	30.4607	30.2192	35.9572	37.092	51.3756	51.2329	45.571	31.1451	51.634	43.1652	34.806	48.6626	45.8614	48.7375	47.1511	0.999911	0.488032	0.997738	0.241449
Ankrd27	33.5417	30.4607	31.8097	27.6594	32.6409	32.6195	41.3804	33.039	32.8754	29.9327	29.0249	34.0149	24.7302	34.8207	29.2425	34.6416	0.999911	0.181076	0.997738	-0.0257149
Ankrd28	75.4688	87.0307	77.9337	110.637	91.2463	94.5964	95.569	80.8885	71.8068	79.3218	78.8882	71.194	86.9545	82.3807	67.2578	82.7549	0.999911	0.0433839	0.997738	0.0907094
Ankrd29	0	1.45051	3.18097	0	4.45104	0.815486	0	0	2.59543	0	1.48846	0.791045	0.797748	0.849286	0.974751	1.92453	0.999911	0.281657	0.997738	-0.0893066
Ankrd32	41.9271	44.9659	41.3526	41.4891	43.0267	44.8517	48.2771	42.1531	50.1782	50.1373	46.1422	39.5522	50.2581	46.7107	42.889	52.9247	0.999911	0.0726829	0.997738	0.0571679
Ankrd34a	3.35417	1.45051	3.18097	1.38297	2.22552	2.44646	4.92624	1.13927	0.865142	2.24496	2.97691	3.95522	1.5955	5.945	3.899	0.962267	0.999911	0.227073	0.997738	0.301057
Ankrd34b	1.67708	2.90102	4.77145	0	2.22552	4.89292	2.95574	3.41782	2.59543	1.49664	2.97691	0	1.5955	0.849286	1.9495	0.962267	0.999911	0.55219	0.997738	-0.399238
Ankrd34c	3.35417	1.45051	0	1.38297	2.96736	3.26195	1.97049	0	1.73028	0.748319	3.72114	2.37313	1.5955	4.24643	0	0.962267	0.999911	0.4772	0.997738	-0.299252
Ankrd37	1.67708	5.80205	6.36194	5.53187	5.93472	2.44646	0.985247	3.41782	1.73028	0.748319	2.23269	3.95522	3.19099	3.39714	3.899	1.92453	0.999911	-0.579419	0.997738	0.527916
Ankrd39	6.70834	13.0546	7.95242	12.4467	12.6113	10.6013	5.91148	12.532	11.2468	12.7214	10.4192	15.0299	14.3595	12.7393	10.7223	18.2831	0.999911	0.0441466	0.997738	0.186666
Ankrd40	155.969	176.962	187.677	167.339	181.009	172.883	184.241	160.638	176.489	181.093	160.009	165.328	181.089	177.501	177.405	138.566	0.999911	0.0270353	0.997738	-0.0101916
Ankrd42	5.03125	8.70307	3.18097	2.76594	5.19288	8.15486	7.88198	7.97492	7.78628	7.48319	8.93074	12.6567	4.78649	5.09572	5.8485	4.81133	0.999911	0.55928	0.997738	-0.842917
Ankrd44	112.365	150.853	112.924	117.552	129.08	122.323	103.451	112.788	111.603	123.473	113.867	100.463	118.864	101.914	100.399	88.5285	0.999911	-0.0733421	0.997738	-0.125432
Ankrd45	0	2.90102	9.5429	1.38297	2.22552	1.63097	0	4.5571	0	0.748319	0	0	0	0.849286	0	0	0.999911	-0.738707	0.997738	0.188334
Ankrd46	107.333	98.6348	85.8861	96.8078	96.4391	98.6738	100.495	92.2812	95.1656	92.0432	110.146	94.1344	99.7184	91.7229	72.1316	105.849	0.999911	0.00180104	0.997738	-0.0779824
Ankrd49	18.4479	17.4061	11.1334	16.5956	13.3531	17.1252	16.7492	11.3927	9.51656	8.97982	12.6519	8.70149	21.5392	15.2871	10.7223	19.2453	0.999911	-0.10983	0.997738	0.753915
Ankrd5	1.67708	4.35153	1.59048	0	1.48368	0	0	3.41782	0	0.748319	0	0	0	0.849286	1.9495	0	0.999911	-0.696584	0.997738	1.53308
Ankrd50	28.5104	31.9113	27.0382	27.6594	22.997	32.6195	24.6312	36.4568	29.4148	26.9395	29.7691	30.8508	29.5167	19.5336	19.495	29.8303	0.999911	0.00964371	0.997738	-0.24239
Ankrd52	144.229	221.928	165.41	175.637	206.973	194.901	157.64	162.916	184.275	255.177	190.522	177.985	163.538	194.486	120.869	133.755	0.999911	0.0355697	0.997738	-0.391067
Ankrd54	112.365	127.645	151.096	141.063	127.596	130.478	165.522	161.777	173.028	155.65	142.892	160.582	145.988	139.283	161.809	154.925	0.999911	0.128403	0.997738	-0.0668658
Ankrd55	8.38542	1.45051	1.59048	0	2.96736	4.07743	2.95574	3.41782	2.59543	2.24496	1.48846	5.53731	0.797748	2.54786	2.92425	1.92453	0.999911	0.29411	0.997738	-0.542938
Ankrd6	3.35417	2.90102	4.77145	1.38297	4.45104	3.26195	4.92624	2.27855	3.46057	0	0.744228	3.16418	0	0	0.974751	0.962267	0.999911	0.300397	0.997738	-2.00112
Ankrd61	0	1.45051	3.18097	1.38297	0.74184	1.63097	0	2.27855	0	0.748319	0	0	0.797748	0.849286	0	0.962267	0.999911	-0.403897	0.997738	1.47062
Ankrd9	1.67708	0	7.95242	4.14891	2.96736	3.26195	0	2.27855	4.32571	2.24496	1.48846	7.1194	4.78649	1.69857	2.92425	2.8868	0.999911	-0.656181	0.997738	-0.278452
Anks1	57.0209	76.8771	57.2574	63.6166	65.2819	70.1318	70.9378	54.6852	76.1325	80.0701	44.6537	69.612	57.4378	66.2443	60.4345	51.9624	0.999911	0.0381636	0.997738	-0.187382
Anks1b	28.5104	27.5597	23.8573	26.2764	24.4807	13.8633	19.7049	17.0891	6.92113	5.98655	8.18651	7.1194	12.764	6.79429	10.7223	8.6604	0.999911	-0.488189	0.997738	0.471525
Anks3	46.9584	40.6143	55.6669	45.638	43.7685	49.7447	49.2624	61.5208	42.3919	35.171	34.9787	42.7164	35.8986	36.5193	43.8638	42.3397	0.999911	0.107821	0.997738	0.0329504
Anks4b	5.03125	1.45051	0	4.14891	1.48368	1.63097	3.94099	5.69637	0	0	0	0.791045	0	0	0.974751	0.962267	0.999911	0.216049	0.997738	0.958171
Anks6	8.38542	26.1092	14.3144	26.2764	29.6736	35.0659	27.5869	25.064	28.5497	35.171	30.5134	24.5224	26.3257	28.0264	22.4193	22.1321	0.999911	0.629743	0.997738	-0.256571
Ankzf1	15.0938	23.2082	19.0858	22.1275	25.9644	30.9885	17.7345	29.6211	24.224	26.1912	26.048	25.3134	26.3257	26.3279	27.293	25.0189	0.999911	0.38658	0.997738	0.0472727
Anln	139.198	156.655	139.963	147.978	180.267	179.407	164.536	134.434	159.186	161.637	168.196	162.164	155.561	164.761	134.516	148.189	0.999911	0.183507	0.997738	-0.104087
Ano10	23.4792	37.7133	33.4002	22.1275	28.1899	44.0363	35.4689	20.5069	38.9314	29.9327	39.4441	35.597	42.2806	26.3279	38.0153	32.7171	0.999911	0.148505	0.997738	-0.0394691
Ano5	0	0	1.59048	1.38297	0	0.815486	1.97049	3.41782	0.865142	2.24496	1.48846	0	3.19099	0	4.87375	0.962267	0.999911	0.968871	0.997738	0.949895
Ano6	137.521	156.655	146.325	160.424	156.528	136.186	151.728	158.359	138.423	140.684	144.38	146.343	136.415	145.228	151.086	146.265	0.999911	0.00112893	0.997738	0.024641
Ano8	135.844	145.051	138.372	136.914	150.593	137.002	123.156	162.916	136.692	119.731	125.775	139.224	134.022	154.57	181.304	137.604	0.999911	0.044275	0.997738	0.222722
Ano9	3.35417	4.35153	1.59048	2.76594	0	3.26195	1.97049	4.5571	0.865142	0	2.23269	0.791045	1.5955	0	0	0.962267	0.999911	-0.358927	0.997738	-0.573845
Anp32a	147.583	87.0307	132.01	124.467	123.887	121.507	151.728	131.017	128.906	114.493	116.1	122.612	138.808	110.407	144.263	104.887	0.999911	0.109844	0.997738	0.054167
Anp32b	536.667	483.02	472.374	477.124	455.489	524.358	529.078	595.84	518.22	428.038	466.631	404.224	481.84	445.875	488.35	532.133	0.999911	0.0942731	0.997738	0.104341
Anp32e	436.042	430.802	367.402	445.316	426.558	457.488	400.01	439.76	391.044	394.364	415.279	405.015	410.84	412.753	433.764	397.416	0.999911	0.0390797	0.997738	0.0465903
Anpep	3.35417	0	0	0	0	0.815486	0	1.13927	0	0	0	0	0.797748	0.849286	0	0	0.999911	-0.760729	0.997738	1.60107
Antxr1	13.4167	8.70307	12.7239	6.91484	12.6113	13.0478	6.89673	9.11419	8.65142	17.2113	13.3961	8.70149	11.1685	13.5886	11.697	21.1699	0.999911	0.033963	0.997738	0.251676
Antxr2	5.03125	17.4061	9.5429	12.4467	11.1276	13.0478	8.86723	17.0891	8.65142	14.9664	11.1634	7.91045	13.5617	5.09572	5.8485	11.5472	0.999911	0.1459	0.997738	-0.237983
Anubl1	15.0938	18.8567	15.9048	22.1275	24.4807	21.2026	13.7935	18.2284	13.8423	10.4765	14.8846	18.194	21.5392	27.1771	10.7223	22.1321	0.999911	0.118336	0.997738	0.521971
Anxa1	0	1.45051	3.18097	0	0.74184	0	0	0	0	0	0	0	0.797748	0	0	0	0.999911	-2.06265	0.997738	0.909663
Anxa11	1.67708	7.25256	3.18097	9.68078	8.90207	4.89292	12.8082	6.83565	6.05599	3.74159	2.23269	7.1194	4.78649	4.24643	4.87375	6.73587	0.999911	0.579799	0.997738	0.118531
Anxa13	3.35417	0	1.59048	0	2.22552	0.815486	0.985247	1.13927	1.73028	1.49664	0.744228	0	0.797748	2.54786	0	1.92453	0.999911	0.155965	0.997738	0.431748
Anxa2	18.4479	13.0546	9.5429	13.8297	14.095	8.15486	17.7345	11.3927	2.59543	5.23823	6.69806	7.91045	7.97748	4.24643	3.899	2.8868	0.999911	-0.0922125	0.997738	-0.222515
Anxa3	0	0	3.18097	0	0	1.63097	0.985247	1.13927	0	0	0.744228	0	0	0	0	0	0.999911	0.253443	0.997738	-0.53301
Anxa4	120.75	72.5256	100.2	81.5951	75.6676	92.9654	89.6575	104.813	90.8399	59.8655	77.3997	81.4776	63.0221	78.1343	77.0053	100.076	0.999911	-0.0434445	0.997738	0.0415179
Anxa5	420.948	385.836	415.116	358.189	421.365	417.529	415.774	454.57	383.258	371.166	395.185	396.314	408.447	359.248	423.042	429.171	0.999911	0.116752	0.997738	0.0696516
Anxa6	243.177	185.665	194.039	214.36	206.973	230.783	194.094	211.905	242.24	199.053	186.057	195.388	188.268	205.527	206.647	209.774	0.999911	0.0179739	0.997738	-0.0167262
Anxa7	33.5417	46.4164	65.2098	40.1061	35.6083	53.8221	32.5132	51.2673	57.9645	35.9193	52.096	56.1642	50.2581	50.9572	59.4598	45.2265	0.999911	-0.098393	0.997738	0.0333398
Aoc2	6.70834	1.45051	1.59048	4.14891	1.48368	4.07743	3.94099	5.69637	5.19085	4.48991	5.2096	3.16418	3.19099	5.09572	3.899	8.6604	0.999911	0.112279	0.997738	0.198697
Aoc3	6.70834	5.80205	4.77145	1.38297	2.22552	0	1.97049	3.41782	3.46057	1.49664	0	0	2.39324	0	1.9495	2.8868	0.999911	-1.32657	0.997738	0.57446
Ap1ar	77.1459	73.9761	97.0195	73.2973	91.9881	81.5486	96.5542	90.0027	71.8068	67.3487	73.6786	69.612	70.2018	66.2443	69.2073	68.3209	0.999911	0.168018	0.997738	-0.0396534
Ap1b1	259.948	249.488	271.973	277.977	267.804	267.48	248.282	240.387	351.248	335.247	361.695	351.224	368.559	358.399	337.264	322.359	0.999911	-0.0427782	0.997738	-0.00682936
Ap1g1	249.886	278.498	271.973	251.7	288.576	231.598	273.899	249.501	198.983	218.509	209.128	209.627	200.235	197.884	184.228	215.548	0.999911	-0.0077989	0.997738	-0.0645683
Ap1g2	11.7396	24.6587	12.7239	24.8934	15.5786	22.0181	15.764	21.6462	16.4377	23.1979	21.5826	21.3582	22.3369	26.3279	16.5708	34.6416	0.999911	-0.0027381	0.997738	0.272476
Ap1m1	152.615	150.853	165.41	154.892	155.786	140.264	146.802	143.549	159.186	148.167	145.869	157.418	110.887	152.022	127.692	124.132	0.999911	-0.0842793	0.997738	-0.241828
Ap1s1	290.136	294.454	257.658	302.87	281.899	287.867	320.205	315.579	405.751	315.79	369.881	409.761	382.121	332.92	417.193	399.341	0.999911	0.0702241	0.997738	0.0325113
Ap1s2	296.844	263.993	240.163	265.53	295.994	264.218	253.209	257.476	223.207	252.932	250.061	224.657	229.751	246.293	239.789	264.623	0.999911	0.0139347	0.997738	0.0448345
Ap1s3	21.8021	10.1536	14.3144	11.0637	13.3531	11.4168	18.7197	12.532	11.2468	12.7214	13.3961	8.70149	9.57297	12.7393	8.77276	9.62267	0.999911	-0.0187083	0.997738	-0.17324
Ap2a1	278.396	281.399	302.192	323.615	273.739	298.468	258.135	273.426	302.8	307.559	310.343	283.985	282.403	304.894	269.031	281.944	0.999911	-0.100824	0.997738	-0.0768915
Ap2a2	301.875	310.409	294.24	266.913	302.671	288.682	312.323	273.426	263.003	266.401	239.642	256.299	248.099	246.293	261.233	243.453	0.999911	0.0104785	0.997738	-0.033361
Ap2b1	345.479	369.88	391.259	388.614	393.917	380.832	374.394	372.543	461.986	463.958	462.166	480.955	420.413	416.15	385.027	422.435	0.999911	0.0278753	0.997738	-0.18002
Ap2m1	952.584	922.525	1009.96	1027.55	920.623	902.743	990.174	910.28	798.526	704.916	808.232	801.329	787.377	814.465	839.26	799.644	0.999911	-0.0700133	0.997738	0.0618739
Ap2s1	228.083	205.973	225.849	222.658	221.81	241.384	240.4	271.147	265.598	192.318	284.295	264.209	268.043	264.128	344.087	298.303	0.999911	0.14099	0.997738	0.224612
Ap3b1	114.042	114.59	149.505	143.829	157.27	124.769	117.244	137.852	128.041	166.875	155.544	158.209	155.561	153.721	137.44	142.415	0.999911	0.0458802	0.997738	-0.0432437
Ap3b2	246.531	232.082	209.944	214.36	230.712	243.83	242.371	256.337	250.026	251.435	243.363	283.194	242.515	242.896	234.915	224.208	0.999911	0.109225	0.997738	-0.116406
Ap3d1	459.521	445.307	466.012	489.571	477.745	475.429	448.288	401.025	592.622	573.212	530.635	552.94	517.738	540.146	542.936	519.624	0.999911	-0.0385245	0.997738	-0.0806206
Ap3m1	199.573	221.928	194.039	189.467	202.522	207.949	201.976	211.905	199.848	193.815	180.847	185.896	194.65	228.458	159.859	168.397	0.999911	0.0351151	0.997738	-0.00748944
Ap3m2	23.4792	29.0102	14.3144	19.3616	23.7389	37.5124	21.6754	22.7855	17.3028	20.2046	14.1403	12.6567	20.7414	16.9857	23.394	20.2076	0.999911	0.304019	0.997738	0.339519
Ap3s1	155.969	131.997	146.325	117.552	126.113	154.942	147.787	134.434	148.804	130.956	146.613	143.179	162.741	159.666	154.985	153.963	0.999911	0.0373299	0.997738	0.154954
Ap3s2	154.292	131.997	63.6194	121.701	118.694	110.091	143.846	118.485	109.008	115.989	97.4939	120.239	126.044	109.558	97.4751	110.661	0.999911	0.05887	0.997738	0.012227
Ap4b1	43.6042	39.1638	33.4002	38.7231	42.2849	46.4827	28.5722	45.571	46.7177	45.6474	44.6537	50.6269	43.0784	50.9572	52.6365	44.2643	0.999911	0.0791157	0.997738	0.0277516
Ap4e1	33.5417	36.2628	34.9906	37.3402	45.2522	39.9588	35.4689	33.039	37.2011	37.4159	37.9556	33.2239	31.9099	26.3279	35.091	24.0567	0.999911	0.124787	0.997738	-0.308962
Ap4m1	31.8646	37.7133	39.7621	37.3402	32.6409	33.4349	32.5132	35.3175	23.3588	17.9596	21.5826	22.1493	21.5392	18.6843	23.394	25.0189	0.999911	-0.134146	0.997738	0.0616111
Ap4s1	31.8646	21.7577	12.7239	30.4253	25.2225	25.2801	19.7049	25.064	25.9543	24.6945	23.8153	26.8955	25.5279	15.2871	26.3183	25.0189	0.999911	-0.0189776	0.997738	-0.136649
Apaf1	53.6667	42.0648	57.2574	49.7869	47.4777	47.2982	41.3804	43.2924	44.1222	44.8991	42.421	37.9702	39.8874	35.67	41.9143	27.9057	0.999911	-0.164538	0.997738	-0.21409
Apba1	142.552	137.799	133.601	156.275	128.338	123.138	149.758	129.877	128.906	124.221	120.565	121.03	102.909	115.503	103.324	92.3776	0.999911	-0.105098	0.997738	-0.249322
Apba2	1.67708	0	0	1.38297	0	0.815486	0	1.13927	0.865142	0	0	0	0	0	0.974751	0	0.999911	-0.715167	0.997738	0.188335
Apbb1	142.552	146.502	143.144	183.935	153.561	154.127	150.743	136.713	109.873	103.268	116.1	102.836	102.112	110.407	106.248	92.3776	0.999911	-0.0485498	0.997738	-0.066472
Apbb2	48.6354	36.2628	31.8097	41.4891	30.4154	39.1433	28.5722	52.4066	44.1222	23.1979	36.4672	35.597	38.2919	34.8207	19.495	32.7171	0.999911	-0.0816313	0.997738	-0.134362
Apbb3	40.25	21.7577	19.0858	17.9786	28.9317	22.8336	21.6754	28.4819	31.1451	23.9462	31.2576	28.4776	27.9212	24.6293	25.3435	21.1699	0.999911	0.0592377	0.997738	-0.202776
Apc	221.375	227.73	190.858	251.7	229.97	197.348	205.917	165.195	180.815	205.788	194.244	193.806	204.223	202.979	178.379	176.095	0.999911	-0.152038	0.997738	-0.0180409
Apcdd1	23.4792	17.4061	20.6763	9.68078	20.7715	18.7562	13.7935	22.7855	40.6617	56.1239	52.096	49.0448	60.6288	57.7514	41.9143	44.2643	0.999911	0.113106	0.997738	0.0564411
Apcs	1.67708	0	0	4.14891	1.48368	0	0	0	0	0	0	0	0.797748	0	0	0	0.999911	-1.76805	0.997738	0.909663
Apex1	140.875	130.546	144.734	139.68	123.887	134.555	147.787	133.295	159.186	152.657	154.055	144.761	182.684	182.596	154.011	132.793	0.999911	-0.0428028	0.997738	0.104696
Apex2	23.4792	24.6587	19.0858	31.8083	29.6736	28.542	25.6164	29.6211	20.7634	19.4563	25.3038	30.8508	23.1347	30.5743	20.4698	34.6416	0.999911	0.190841	0.997738	0.177026
Aph1a	127.458	120.392	139.963	149.361	125.371	135.371	149.758	134.434	138.423	127.962	145.125	132.105	141.999	118.9	120.869	109.698	0.999911	0.0182373	0.997738	-0.137167
Aph1b	16.7708	18.8567	22.2668	17.9786	27.4481	22.8336	33.4984	19.3677	33.7405	23.9462	29.0249	26.1045	20.7414	24.6293	22.4193	26.9435	0.999911	0.450499	0.997738	-0.247596
Aph1c	3.35417	2.90102	1.59048	4.14891	0.74184	4.07743	5.91148	0	1.73028	2.99327	3.72114	3.16418	5.58423	0.849286	4.87375	5.7736	0.999911	-0.159493	0.997738	0.54323
Api5	161	217.577	208.353	217.126	210.682	193.27	211.828	194.816	162.647	181.093	189.034	194.597	190.662	174.953	154.011	178.019	0.999911	0.00979149	0.997738	-0.0547019
Apip	18.4479	20.3072	20.6763	15.2127	24.4807	20.3872	16.7492	19.3677	32.8754	20.2046	17.1173	34.806	29.5167	30.5743	28.2678	28.868	0.999911	0.133677	0.997738	0.173361
Apitd1	36.8959	39.1638	34.9906	34.5742	25.9644	58.715	37.4394	38.7353	35.4708	37.4159	30.5134	44.2985	43.0784	30.5743	45.8133	48.1133	0.999911	0.145134	0.997738	0.182429
Aplf	18.4479	14.5051	17.4953	20.7445	20.7715	18.7562	11.823	21.6462	21.6285	19.4563	29.0249	17.403	14.3595	22.0814	12.6718	17.3208	0.999911	0.0401902	0.997738	-0.392561
Aplp1	690.959	633.874	739.575	710.846	692.878	767.373	787.213	734.832	662.699	671.242	615.477	657.358	624.636	657.347	665.755	622.586	0.999911	0.105618	0.997738	-0.0162551
Aplp2	219.698	268.345	213.125	254.466	219.585	221.812	231.533	195.955	262.138	269.395	261.224	237.313	277.616	238.649	305.097	253.076	0.999911	-0.136317	0.997738	0.063199
Apoa1bp	152.615	123.293	106.562	114.786	126.113	108.46	131.038	123.042	142.748	122.724	148.846	136.06	127.64	117.201	159.859	149.151	0.999911	-0.0203169	0.997738	0.00803341
Apoa4	1.67708	0	1.59048	4.14891	0.74184	0	0	1.13927	0.865142	0.748319	0.744228	0	0	0	3.899	0	0.999911	-2.05477	0.997738	0.677987
Apobec1	38.5729	30.4607	28.6287	29.0423	39.3175	31.804	34.4837	34.1782	34.6057	28.4361	32.746	39.5522	36.6964	34.8207	24.3688	45.2265	0.999911	0.152951	0.997738	0.0681648
Apobec3	13.4167	14.5051	12.7239	19.3616	16.3205	15.4942	16.7492	7.97492	14.7074	10.4765	7.44228	9.49254	12.764	9.34214	15.596	9.62267	0.999911	-0.0725838	0.997738	0.178823
Apobr	3.35417	1.45051	1.59048	0	1.48368	0	0	0	0	0	0.744228	0.791045	0.797748	0	0.974751	1.92453	0.999911	-1.848	0.997738	1.21439
Apoc2	3.35417	0	0	1.38297	0	0	0	2.27855	0	0	0.744228	0.791045	0.797748	0	0	0	0.999911	-1.28345	0.997738	-0.53332
Apoc4	6.70834	1.45051	4.77145	5.53187	0.74184	0.815486	0.985247	0	0	0.748319	0	0	2.39324	0	1.9495	0	0.999911	-2.78632	0.997738	2.20171
Apod	1.67708	0	1.59048	1.38297	1.48368	3.26195	1.97049	2.27855	0.865142	1.49664	1.48846	0	3.19099	4.24643	4.87375	0.962267	0.999911	0.97427	0.997738	1.77462
Apof	11.7396	2.90102	3.18097	11.0637	5.19288	0.815486	0.985247	1.13927	2.59543	0	1.48846	0.791045	0.797748	0	1.9495	0	0.999911	-1.74771	0.997738	-0.829298
Apol10b	0	0	1.59048	0	0.74184	0	5.91148	3.41782	0.865142	0.748319	1.48846	0	0	0	1.9495	1.92453	0.999911	2.4121	0.997738	0.258717
Apol6	1.67708	1.45051	1.59048	2.76594	2.22552	0	0.985247	0	0.865142	0	0	0	1.5955	0	0	0.962267	0.999911	-1.14132	0.997738	1.45066
Apol9a	0	1.45051	1.59048	1.38297	0	0	0	0	0.865142	0	0	0	0	0	0	0	0.999911	-2.74025	0.997738	-0.53301
Apold1	26.8333	17.4061	17.4953	12.4467	13.3531	12.2323	14.7787	17.0891	14.7074	3.74159	11.1634	4.74627	15.1572	9.34214	12.6718	13.4717	0.999911	-0.364589	0.997738	0.576503
Apon	6.70834	0	0	4.14891	2.96736	1.63097	0.985247	0	1.73028	1.49664	2.23269	0	1.5955	0.849286	0	3.84907	0.999911	-0.864927	0.997738	0.197951
Apoo	26.8333	20.3072	39.7621	23.5105	27.4481	21.2026	34.4837	19.3677	12.112	31.4294	13.3961	25.3134	33.5054	31.4236	28.2678	37.5284	0.999911	-0.093426	0.997738	0.666152
Apoo-ps	11.7396	20.3072	0	16.5956	2.96736	3.26195	6.89673	9.11419	14.7074	7.48319	11.9077	7.1194	6.38198	5.945	8.77276	0	0.999911	-1.18852	0.997738	-0.94819
Apool	5.03125	15.9556	7.95242	9.68078	9.64391	10.6013	9.85247	5.69637	19.0331	10.4765	21.5826	10.2836	11.1685	12.7393	13.6465	19.2453	0.999911	-0.107214	0.997738	-0.115418
App	447.781	536.689	494.64	490.954	512.611	495.816	465.037	477.356	412.673	454.978	392.953	387.612	422.008	423.794	370.405	409.926	0.999911	-0.0114596	0.997738	-0.0139426
Appbp2	100.625	82.6792	98.61	103.723	80.1187	67.6854	102.466	108.231	71.8068	104.765	90.0516	89.3881	77.3815	103.613	83.8286	78.9059	0.999911	-0.116096	0.997738	-0.049246
Appl1	97.2709	104.437	111.334	116.169	114.985	116.615	99.51	85.4456	86.5142	101.771	117.588	94.9254	89.3477	95.12	94.5508	88.5285	0.999911	-0.0322786	0.997738	-0.124875
Appl2	45.2813	44.9659	39.7621	35.9572	47.4777	46.4827	48.2771	36.4568	49.3131	61.3621	47.6306	60.9105	53.4491	50.9572	47.7628	50.0379	0.999911	0.120105	0.997738	-0.111204
Aprt	87.2084	75.4266	95.429	94.0419	71.2166	76.6557	95.569	80.8885	89.9747	77.8251	84.842	106	81.3703	73.8879	107.223	102	0.999911	-0.122159	0.997738	0.0218367
Aptx	33.5417	34.8123	20.6763	33.1912	31.1573	39.9588	30.5427	43.2924	33.7405	28.4361	24.5595	38.7612	23.1347	22.9307	27.293	33.6793	0.999911	0.237416	0.997738	-0.229435
Aqp11	10.0625	13.0546	9.5429	16.5956	17.8041	9.78584	13.7935	18.2284	19.8983	15.7147	17.8615	17.403	16.7527	11.89	19.495	17.3208	0.999911	0.258248	0.997738	-0.114241
Aqp3	3.35417	1.45051	0	1.38297	3.7092	0	1.97049	0	1.73028	0	0	0.791045	0.797748	0.849286	0.974751	0	0.999911	-0.0513454	0.997738	0.121773
Aqp4	3.35417	2.90102	6.36194	0	0.74184	1.63097	2.95574	5.69637	0.865142	2.99327	0	3.16418	0.797748	3.39714	4.87375	7.69813	0.999911	-0.232186	0.997738	1.23239
Aqp7	0	0	1.59048	0	0.74184	3.26195	1.97049	2.27855	4.32571	0	0	0.791045	0	0	0	2.8868	0.999911	2.15433	0.997738	-0.830551
Aqp8	5.03125	1.45051	3.18097	1.38297	1.48368	0	0.985247	1.13927	1.73028	0	0	0.791045	0	0	0	0	0.999911	-1.59431	0.997738	-1.91132
Aqr	110.688	126.195	124.058	129.999	132.047	113.353	112.318	108.231	103.817	94.2881	122.798	86.2239	101.314	116.352	90.6518	110.661	0.999911	-0.0696899	0.997738	0.0456714
Araf	161	178.413	195.63	139.68	165.43	184.3	182.271	156.081	225.802	242.455	197.965	222.284	209.01	224.211	240.763	229.019	0.999911	0.0356685	0.997738	0.0255164
Arap1	40.25	30.4607	41.3526	44.255	44.5104	43.2208	57.1443	47.8495	31.1451	37.4159	49.1191	41.1343	38.2919	41.615	46.788	40.4152	0.999911	0.299487	0.997738	0.0690881
Arap2	26.8333	24.6587	14.3144	16.5956	18.546	22.0181	18.7197	20.5069	36.336	32.1777	30.5134	26.1045	27.1234	21.2321	30.2173	31.7548	0.999911	-0.0398589	0.997738	-0.181699
Arap3	5.03125	1.45051	0	0	0.74184	0	0	0	0	0	0	0.791045	0	0	0.974751	0	0.999911	-2.52155	0.997738	0.188335
Arc	16.7708	10.1536	3.18097	6.91484	8.90207	8.97035	21.6754	10.2535	3.46057	5.98655	8.18651	5.53731	3.98874	3.39714	5.8485	6.73587	0.999911	0.430969	0.997738	-0.237162
Arcn1	491.386	500.427	539.174	502.018	526.706	474.613	467.992	524.066	482.749	520.081	491.935	477	516.94	534.201	463.981	458.039	0.999911	-0.0259624	0.997738	0.00701203
Areg	1.67708	1.45051	1.59048	0	0	0.815486	0	0	1.73028	0.748319	1.48846	0.791045	1.5955	0	0.974751	1.92453	0.999911	-2.07625	0.997738	-0.0793082
Arf1	1256.14	1257.59	1361.45	1229.46	1140.95	1227.31	1201.02	1256.62	1367.79	1371.67	1437.1	1418.34	1333.83	1467.57	1469.92	1394.32	0.999911	-0.0797402	0.997738	0.0213057
Arf3	281.75	287.201	306.963	324.998	312.314	306.623	270.943	298.49	257.812	286.606	276.853	284.776	264.852	284.511	275.854	265.586	0.999911	-0.0120608	0.997738	-0.0171698
Arf4	488.032	517.833	499.412	456.38	475.519	485.214	532.034	501.281	437.762	378.649	389.231	419.254	406.851	400.014	423.042	454.19	0.999911	0.0242975	0.997738	0.0555684
Arf5	415.917	380.034	394.44	329.147	345.697	374.308	387.202	419.253	397.965	365.179	388.487	431.911	431.581	431.437	436.688	411.85	0.999911	0.00746734	0.997738	0.117239
Arf6	164.354	174.061	194.039	197.765	175.816	172.068	176.359	197.094	182.545	196.808	176.382	180.358	186.673	185.994	201.773	188.604	0.999911	-0.0220063	0.997738	0.0542722
Arfgap2	149.26	129.096	136.782	157.658	146.884	131.293	158.625	156.081	156.591	129.459	156.288	157.418	146.786	154.57	146.213	154.925	0.999911	0.0470191	0.997738	0.011695
Arfgap3	194.542	207.423	182.906	228.19	193.62	205.503	201.976	205.069	188.601	157.895	174.894	184.313	169.92	182.596	183.253	196.302	0.999911	-0.0154155	0.997738	0.0565791
Arfgef1	233.115	210.324	195.63	215.743	218.101	222.628	230.548	224.437	218.881	287.354	250.805	263.418	218.583	232.704	231.991	216.51	0.999911	0.0694829	0.997738	-0.179965
Arfgef2	246.531	211.775	206.763	272.445	269.288	257.694	225.622	230.133	226.667	294.089	273.876	254.716	260.863	264.977	225.167	208.812	0.999911	0.0740205	0.997738	-0.123065
Arfip2	202.927	133.447	173.363	183.935	158.754	172.883	190.153	168.613	192.927	163.882	202.43	198.552	172.313	195.336	178.379	173.208	0.999911	-0.00291622	0.997738	-0.0702396
Arg2	1.67708	2.90102	3.18097	4.14891	0.74184	4.07743	5.91148	2.27855	0.865142	0	0	0	0.797748	0	0.974751	0.962267	0.999911	0.0966068	0.997738	1.50962
Arhgap1	100.625	95.7338	117.696	89.893	93.4718	99.4893	84.7313	78.6099	75.2673	93.5398	71.4459	92.5523	97.3252	81.5314	67.2578	81.7927	0.999911	-0.166929	0.997738	-0.0121995
Arhgap10	35.2188	20.3072	25.4477	38.7231	28.9317	35.8814	28.5722	30.7604	30.28	45.6474	29.7691	43.5075	49.4603	33.9714	23.394	15.3963	0.999911	0.0565106	0.997738	-0.267241
Arhgap11a	196.219	210.324	225.849	207.445	205.49	228.336	208.872	192.537	184.275	193.066	190.522	189.06	205.819	192.788	181.304	187.642	0.999911	-0.00240884	0.997738	0.0260672
Arhgap12	82.1771	66.7235	71.5718	69.1484	81.6024	79.1022	82.7608	72.9136	70.9416	83.0634	85.5863	79.8955	86.1567	72.1893	64.3336	89.4908	0.999911	0.137271	0.997738	-0.029831
Arhgap17	35.2188	31.9113	28.6287	22.1275	31.1573	29.3575	29.5574	26.2033	24.224	24.6945	31.2576	26.1045	33.5054	27.1771	22.4193	16.3585	0.999911	-0.0041579	0.997738	-0.0803826
Arhgap18	23.4792	24.6587	30.2192	20.7445	36.3501	28.542	43.3509	28.4819	39.7965	53.8789	58.0498	35.597	51.0558	49.2586	45.8133	56.7737	0.999911	0.472569	0.997738	0.113239
Arhgap19	137.521	134.898	89.0671	127.233	119.436	137.817	140.89	118.485	114.199	148.167	127.263	138.433	129.235	141.831	133.541	142.415	0.999911	0.0814445	0.997738	0.0516225
Arhgap20	3.35417	2.90102	7.95242	5.53187	4.45104	3.26195	5.91148	4.5571	1.73028	1.49664	1.48846	0.791045	2.39324	0	0.974751	2.8868	0.999911	-0.125057	0.997738	0.186228
Arhgap21	239.823	223.379	211.534	204.679	244.065	221.812	196.064	191.398	205.039	241.707	223.269	194.597	185.875	197.034	149.137	180.906	0.999911	-0.0306243	0.997738	-0.272283
Arhgap22	1.67708	1.45051	1.59048	1.38297	1.48368	0.815486	2.95574	1.13927	0	0	0	0	0	0.849286	0	1.92453	0.999911	0.0633644	0.997738	2.25205
Arhgap23	40.25	40.6143	31.8097	35.9572	45.2522	43.2208	43.3509	39.8746	25.9543	42.6542	31.2576	40.3433	32.7076	38.2179	24.3688	21.1699	0.999911	0.214669	0.997738	-0.256349
Arhgap24	70.4375	69.6246	54.0765	59.4676	58.6053	70.1318	64.0411	69.4957	58.8296	62.8588	78.8882	57.7463	60.6288	65.395	47.7628	63.5096	0.999911	0.0479965	0.997738	-0.118298
Arhgap26	35.2188	30.4607	39.7621	17.9786	26.7062	23.6491	22.6607	25.064	26.8194	26.9395	28.2807	30.0597	19.9437	22.0814	25.3435	34.6416	0.999911	-0.314506	0.997738	-0.143228
Arhgap28	5.03125	2.90102	4.77145	2.76594	1.48368	4.89292	5.91148	2.27855	5.19085	3.74159	5.95383	4.74627	5.58423	5.09572	8.77276	8.6604	0.999911	-0.0759135	0.997738	0.509037
Arhgap29	10.0625	8.70307	12.7239	5.53187	5.19288	4.89292	15.764	1.13927	3.46057	3.74159	3.72114	2.37313	3.98874	4.24643	2.92425	2.8868	0.999911	-0.44204	0.997738	0.0915227
Arhgap30	3.35417	2.90102	1.59048	0	2.22552	0.815486	0.985247	0	0	0	0.744228	0.791045	0	0	0.974751	1.92453	0.999911	-0.858273	0.997738	0.837115
Arhgap32	68.7605	82.6792	95.429	55.3187	84.5697	65.2389	77.8345	61.5208	73.537	60.6138	49.1191	70.403	67.8085	64.5457	58.485	62.5473	0.999911	-0.0503965	0.997738	0.0102104
Arhgap33	35.2188	50.7679	54.0765	74.6803	53.4124	53.0066	34.4837	45.571	47.5828	43.4025	32.746	45.0896	43.0784	42.4643	38.99	30.7925	0.999911	-0.203181	0.997738	-0.106427
Arhgap36	40.25	30.4607	23.8573	37.3402	34.8665	39.1433	25.6164	18.2284	8.65142	8.97982	12.6519	7.91045	7.17973	4.24643	9.74751	9.62267	0.999911	-0.13664	0.997738	-0.325383
Arhgap39	16.7708	21.7577	19.0858	19.3616	28.1899	27.7265	25.6164	17.0891	16.4377	24.6945	19.3499	19.7761	18.3482	17.835	25.3435	15.3963	0.999911	0.371291	0.997738	-0.0657624
Arhgap4	1.67708	1.45051	0	0	1.48368	0	0.985247	3.41782	0	0.748319	0.744228	0.791045	0.797748	0	0.974751	2.8868	0.999911	0.898766	0.997738	0.977706
Arhgap44	26.8333	17.4061	31.8097	17.9786	26.7062	25.2801	27.5869	20.5069	38.9314	53.1306	36.4672	42.7164	44.6739	36.5193	43.8638	44.2643	0.999911	0.112457	0.997738	-0.0154303
Arhgap5	92.2396	104.437	90.6576	118.935	96.4391	90.519	94.5837	83.167	73.537	67.3487	79.6324	75.9403	56.6401	70.4907	54.586	56.7737	0.999911	-0.155013	0.997738	-0.307223
Arhgap6	3.35417	2.90102	4.77145	1.38297	1.48368	3.26195	0.985247	2.27855	2.59543	3.74159	2.97691	2.37313	5.58423	4.24643	3.899	2.8868	0.999911	-0.608156	0.997738	0.518744
Arhgap8	0	0	0	1.38297	2.22552	0.815486	0	1.13927	0.865142	0.748319	1.48846	0.791045	1.5955	0.849286	4.87375	1.92453	0.999911	1.21066	0.997738	1.21969
Arhgdia	875.438	826.792	1013.14	903.078	926.558	867.677	877.855	836.227	1383.36	1255.68	1277.1	1378.79	1265.23	1274.78	1227.21	1250.95	0.999911	-0.0393604	0.997738	-0.0724136
Arhgdig	1.67708	15.9556	12.7239	13.8297	11.1276	12.2323	10.8377	17.0891	3.46057	1.49664	7.44228	3.95522	5.58423	9.34214	3.899	1.92453	0.999911	0.180991	0.997738	0.360436
Arhgef1	100.625	95.7338	90.6576	116.169	95.6973	89.7035	90.6428	102.535	105.547	126.466	97.4939	120.239	114.876	115.503	85.7781	109.698	0.999911	-0.0946866	0.997738	-0.0706199
Arhgef10	40.25	36.2628	41.3526	41.4891	33.3828	35.8814	35.4689	39.8746	29.4148	31.4294	26.048	25.3134	28.7189	25.4786	28.2678	23.0944	0.999911	-0.143433	0.997738	-0.0815022
Arhgef11	93.9167	79.7781	98.61	109.255	75.6676	77.4712	86.7018	79.7492	79.593	97.2814	87.8189	76.7314	88.55	101.065	51.6618	81.7927	0.999911	-0.257622	0.997738	-0.0699242
Arhgef12	166.031	134.898	135.191	192.233	160.237	135.371	133.008	126.459	162.647	198.304	170.428	179.567	192.257	174.104	164.733	156.849	0.999911	-0.172168	0.997738	-0.0411501
Arhgef15	21.8021	46.4164	20.6763	27.6594	23.7389	20.3872	32.5132	33.039	19.8983	14.9664	21.5826	17.403	23.9324	29.725	23.394	22.1321	0.999911	-0.112176	0.997738	0.434016
Arhgef16	3.35417	2.90102	3.18097	5.53187	5.93472	8.15486	5.91148	1.13927	1.73028	2.24496	4.46537	3.16418	7.17973	2.54786	0.974751	6.73587	0.999911	0.523521	0.997738	0.593707
Arhgef17	164.354	178.413	194.039	239.254	207.715	184.3	186.212	168.613	149.67	153.405	146.613	154.254	151.572	167.309	122.819	128.944	0.999911	-0.0530391	0.997738	-0.0721242
Arhgef18	65.4063	62.372	63.6194	69.1484	71.9584	67.6854	71.9231	63.7994	57.9645	86.0566	58.0498	62.4926	46.2694	50.1079	60.4345	44.2643	0.999911	0.084434	0.997738	-0.397589
Arhgef19	135.844	87.0307	85.8861	94.0419	101.632	93.7809	108.377	119.624	63.1553	67.3487	59.5383	58.5373	61.4266	58.6007	73.1063	81.7927	0.999911	0.0748991	0.997738	0.142547
Arhgef2	43.6042	55.1194	62.0289	48.4039	66.7656	48.1137	54.1886	39.8746	45.8525	59.8655	50.6075	59.3284	60.6288	48.4093	49.7123	60.6228	0.999911	0.0137113	0.997738	0.0274042
Arhgef25	13.4167	21.7577	11.1334	17.9786	15.5786	13.8633	12.8082	18.2284	20.7634	15.7147	17.1173	15.0299	10.3707	15.2871	25.3435	21.1699	0.999911	-0.103303	0.997738	0.062237
Arhgef26	15.0938	7.25256	0	5.53187	5.19288	6.52389	3.94099	3.41782	3.46057	10.4765	5.2096	5.53731	11.1685	5.945	8.77276	13.4717	0.999911	-0.510071	0.997738	0.66123
Arhgef3	8.38542	5.80205	6.36194	6.91484	3.7092	8.15486	3.94099	2.27855	0.865142	1.49664	1.48846	1.58209	0	0.849286	0.974751	1.92453	0.999911	-0.566095	0.997738	-0.582073
Arhgef33	1.67708	1.45051	4.77145	5.53187	5.93472	4.07743	2.95574	0	0.865142	2.99327	0.744228	2.37313	7.17973	0	0.974751	1.92453	0.999911	-0.0011876	0.997738	0.560063
Arhgef37	1.67708	4.35153	1.59048	0	0.74184	0.815486	0	3.41782	0.865142	5.98655	1.48846	3.16418	4.78649	5.09572	2.92425	0.962267	0.999911	-0.685589	0.997738	0.27088
Arhgef4	1.67708	7.25256	11.1334	12.4467	10.3858	12.2323	9.85247	7.97492	12.112	14.9664	9.67497	10.2836	9.57297	13.5886	10.7223	6.73587	0.999911	0.30692	0.997738	-0.201733
Arhgef40	13.4167	15.9556	14.3144	17.9786	14.8368	18.7562	13.7935	20.5069	9.51656	8.97982	9.67497	5.53731	12.764	5.09572	6.82326	10.5849	0.999911	0.126969	0.997738	0.074928
Arhgef5	1.67708	5.80205	0	2.76594	2.22552	2.44646	3.94099	3.41782	0.865142	2.99327	2.97691	0.791045	0.797748	1.69857	1.9495	0	0.999911	0.18498	0.997738	-0.791424
Arhgef6	1.67708	11.6041	9.5429	9.68078	13.3531	8.97035	0.985247	9.11419	14.7074	8.97982	8.18651	11.0746	7.17973	12.7393	8.77276	7.69813	0.999911	0.00212112	0.997738	-0.223461
Arhgef7	120.75	114.59	138.372	150.744	155.044	154.942	119.215	124.181	123.715	133.949	118.332	128.149	120.46	124.845	128.667	102.963	0.999911	0.0865575	0.997738	-0.0750071
Arhgef9	23.4792	8.70307	12.7239	8.29781	22.2552	15.4942	21.6754	5.69637	4.32571	11.2248	12.6519	12.6567	17.5504	7.64357	11.697	7.69813	0.999911	0.338236	0.997738	0.129859
Arid1a	192.865	259.642	268.792	273.828	267.804	227.521	236.459	186.841	203.308	236.469	206.151	185.105	180.291	210.623	139.389	182.831	0.999911	-0.109714	0.997738	-0.213955
Arid1b	256.594	265.444	291.059	316.7	287.092	241.384	260.105	256.337	231.858	249.19	234.432	218.328	228.954	237.8	181.304	213.623	0.999911	-0.110927	0.997738	-0.108548
Arid2	87.2084	114.59	92.2481	107.872	109.05	94.5964	99.51	70.635	115.064	106.261	101.959	114.702	97.3252	108.709	100.399	80.8304	0.999911	-0.0961229	0.997738	-0.169132
Arid3a	11.7396	13.0546	12.7239	13.8297	11.1276	6.52389	15.764	11.3927	6.05599	8.97982	9.67497	14.2388	10.3707	5.945	12.6718	15.3963	0.999911	-0.210922	0.997738	0.175406
Arid3b	10.0625	13.0546	15.9048	8.29781	11.1276	12.2323	9.85247	9.11419	14.7074	12.7214	14.1403	14.2388	7.97748	6.79429	11.697	8.6604	0.999911	-0.143295	0.997738	-0.673313
Arid5a	8.38542	18.8567	23.8573	16.5956	13.3531	18.7562	20.6902	12.532	18.168	20.9529	20.8384	11.0746	12.764	12.7393	12.6718	12.5095	0.999911	-0.0538998	0.997738	-0.485685
Arid5b	10.0625	23.2082	22.2668	17.9786	23.7389	14.6788	26.6017	9.11419	12.112	21.7012	18.6057	21.3582	15.1572	14.4379	9.74751	17.3208	0.999911	0.0212292	0.997738	-0.379047
Arih1	144.229	118.942	136.782	127.233	135.757	149.234	121.185	109.37	128.906	112.996	107.913	101.254	115.673	101.914	120.869	117.397	0.999911	-0.0170872	0.997738	0.0196508
Arih2	73.7917	75.4266	63.6194	62.2336	76.4095	75.0247	76.8493	63.7994	79.593	75.5802	61.0267	60.9105	83.7635	76.4357	66.2831	61.5851	0.999911	0.0961272	0.997738	0.0688603
Arl1	228.083	230.631	241.754	253.083	227.003	225.074	232.518	206.209	242.24	277.626	247.828	274.493	259.268	273.47	246.612	247.303	0.999911	-0.0945837	0.997738	-0.0168559
Arl10	16.7708	18.8567	15.9048	19.3616	22.997	18.7562	21.6754	26.2033	21.6285	26.9395	22.3269	20.5672	23.9324	21.2321	21.4445	13.4717	0.999911	0.328627	0.997738	-0.181623
Arl15	28.5104	46.4164	30.2192	35.9572	34.1246	30.173	33.4984	29.6211	37.2011	29.1844	22.3269	34.0149	35.8986	36.5193	36.0658	38.4907	0.999911	-0.149928	0.997738	0.270253
Arl16	30.1875	24.6587	39.7621	20.7445	20.0297	26.911	20.6902	18.2284	32.0102	37.4159	37.2114	26.8955	31.1122	23.78	34.1163	39.4529	0.999911	-0.405379	0.997738	-0.0618166
Arl2	88.8855	81.2287	116.105	89.893	94.9555	105.198	108.377	87.7241	193.792	169.12	162.986	192.224	192.257	165.611	233.94	176.095	0.999911	0.0830925	0.997738	0.100029
Arl2bp	204.604	201.621	200.401	197.765	172.849	195.717	180.3	206.209	153.995	150.412	167.451	170.075	165.931	157.967	172.531	184.755	0.999911	-0.0929268	0.997738	0.0868568
Arl3	181.125	197.27	209.944	177.02	169.881	176.961	193.108	173.17	167.837	141.432	151.823	140.806	155.561	155.419	189.102	140.491	0.999911	-0.10033	0.997738	0.0938263
Arl4a	58.6979	59.471	55.6669	59.4676	50.4451	69.3163	67.9821	85.4456	51.9085	49.389	51.3518	61.7015	51.0558	45.8614	45.8133	64.4719	0.999911	0.214732	0.997738	-0.0469209
Arl4c	36.8959	40.6143	30.2192	37.3402	38.5757	39.9588	42.3656	35.3175	23.3588	20.9529	22.3269	16.6119	16.7527	21.2321	17.5455	22.1321	0.999911	0.108494	0.997738	-0.0977787
Arl4d	3.35417	1.45051	3.18097	4.14891	2.96736	3.26195	0.985247	3.41782	0	0.748319	2.23269	0	0.797748	2.54786	1.9495	1.92453	0.999911	-0.182014	0.997738	1.22604
Arl5a	122.427	146.502	130.42	156.275	156.528	148.419	142.861	150.384	96.8959	109.255	129.496	99.6717	122.055	120.599	139.389	102.963	0.999911	0.10472	0.997738	0.156381
Arl5b	20.125	10.1536	15.9048	22.1275	19.2878	17.9407	20.6902	18.2284	16.4377	15.7147	9.67497	11.0746	19.1459	14.4379	9.74751	11.5472	0.999911	0.160228	0.997738	0.0767212
Arl6	60.375	40.6143	54.0765	44.255	52.6706	55.4531	50.2476	38.7353	38.0662	31.4294	33.4903	37.1791	41.4829	42.4643	31.192	29.8303	0.999911	0.00577848	0.997738	0.0644665
Arl6ip1	672.511	735.409	731.623	634.783	702.522	785.313	783.272	739.389	761.325	713.148	715.203	732.508	749.883	772.001	820.74	767.889	0.999911	0.120071	0.997738	0.0937961
Arl6ip4	137.521	156.655	149.505	145.212	135.015	149.234	130.053	158.359	176.489	159.392	147.357	174.821	174.707	162.214	219.319	186.68	0.999911	-0.0430106	0.997738	0.176894
Arl6ip5	85.5313	79.7781	128.829	77.4462	119.436	99.4893	105.421	87.7241	96.0307	96.5331	106.425	104.418	103.707	85.7779	109.172	121.246	0.999911	0.164198	0.997738	0.0567221
Arl6ip6	50.3125	31.9113	58.8479	51.1698	58.6053	54.6376	63.0558	58.103	56.2342	56.1239	48.3748	48.2537	57.4378	51.8064	55.5608	65.4341	0.999911	0.291911	0.997738	0.142799
Arl8a	82.1771	107.338	90.6576	94.0419	92.7299	82.3641	76.8493	71.7743	95.1656	91.2949	94.517	94.9254	63.0221	90.0243	73.1063	73.1323	0.999911	-0.201416	0.997738	-0.325184
Arl8b	236.469	250.939	251.296	236.488	219.585	225.89	216.754	214.184	244.835	249.19	243.363	256.299	256.875	247.991	244.662	209.774	0.999911	-0.150263	0.997738	-0.0440954
Armc1	98.948	95.7338	114.515	95.4248	86.0534	96.2274	115.274	101.395	124.58	119.731	125.03	107.582	127.64	113.804	135.49	116.434	0.999911	-0.0227325	0.997738	0.052161
Armc10	186.156	197.27	203.582	224.041	183.234	201.425	225.622	206.209	215.42	187.08	182.336	212	208.212	173.254	188.127	195.34	0.999911	0.00449298	0.997738	-0.0519239
Armc2	10.0625	7.25256	6.36194	1.38297	4.45104	4.89292	3.94099	3.41782	6.05599	4.48991	2.97691	2.37313	1.5955	5.09572	1.9495	3.84907	0.999911	-0.546529	0.997738	-0.336444
Armc5	93.9167	108.788	103.381	123.084	120.92	92.9654	114.289	120.763	145.344	142.929	128.752	149.507	128.437	127.393	155.96	151.076	0.999911	0.0588982	0.997738	-0.00905835
Armc6	30.1875	58.0205	44.5335	31.8083	45.9941	34.2504	38.4246	62.6601	30.28	26.1912	37.9556	37.1791	43.8761	39.0672	43.8638	46.1888	0.999911	0.126447	0.997738	0.395825
Armc7	10.0625	5.80205	7.95242	8.29781	9.64391	10.6013	12.8082	9.11419	13.8423	7.48319	7.44228	7.1194	8.77522	9.34214	9.74751	5.7736	0.999911	0.402531	0.997738	-0.0741368
Armc8	45.2813	43.5153	49.305	55.3187	68.2492	50.5602	41.3804	41.0139	47.5828	46.3958	68.469	52.209	57.4378	36.5193	50.687	43.302	0.999911	0.0738193	0.997738	-0.188659
Armc9	51.9896	31.9113	47.7145	38.7231	36.3501	39.9588	30.5427	36.4568	43.2571	38.1642	42.421	44.2985	35.1009	40.7657	44.8385	45.2265	0.999911	-0.234102	0.997738	-0.0199245
Armcx1	73.7917	68.174	81.1147	88.51	78.635	80.7331	65.0263	105.953	71.8068	72.5869	84.842	66.4478	80.5725	67.0936	79.9296	73.1323	0.999911	0.0768275	0.997738	0.0263494
Armcx2	370.636	423.549	375.354	394.146	439.169	387.356	367.497	422.671	314.046	327.015	308.855	301.388	268.043	326.126	266.107	272.321	0.999911	0.0495495	0.997738	-0.138501
Armcx4	179.448	217.577	171.772	172.871	186.944	207.949	154.684	194.816	147.074	167.623	154.055	123.403	175.504	153.721	154.011	141.453	0.999911	0.0081351	0.997738	0.082803
Armcx5	33.5417	43.5153	28.6287	37.3402	41.543	36.6969	48.2771	50.1281	32.0102	29.9327	29.0249	30.0597	36.6964	26.3279	37.0405	37.5284	0.999911	0.290892	0.997738	0.187305
Arnt	55.3438	72.5256	54.0765	78.8292	54.1543	50.5602	56.1591	68.3565	52.7736	66.6004	45.3979	54.5821	51.0558	48.4093	34.1163	48.1133	0.999911	-0.202413	0.997738	-0.261954
Arnt2	48.6354	66.7235	76.3432	58.0847	70.4748	73.3938	55.1739	53.5459	43.2571	58.3688	61.771	51.4179	43.8761	56.9022	39.9648	56.7737	0.999911	0.0286528	0.997738	-0.121711
Arntl	11.7396	20.3072	22.2668	19.3616	16.3205	14.6788	20.6902	12.532	10.3817	8.97982	7.44228	9.49254	7.97748	12.7393	12.6718	11.5472	0.999911	-0.199453	0.997738	0.309532
Arpc1b	78.823	73.9761	93.8385	102.34	71.2166	59.5305	97.5395	69.4957	106.412	91.2949	97.4939	102.836	120.46	99.3665	106.248	103.925	0.999911	-0.234341	0.997738	0.11967
Arpc2	327.031	282.85	300.601	301.487	282.641	291.129	269.958	280.261	346.922	305.314	346.81	343.314	350.211	365.193	378.203	334.869	0.999911	-0.102993	0.997738	0.0941837
Arpc3	174.417	200.171	233.801	206.062	175.816	204.687	179.315	192.537	212.825	215.516	224.013	215.955	240.92	222.513	212.496	219.397	0.999911	-0.114189	0.997738	0.0500271
Arpc4	171.063	153.754	128.829	163.19	156.528	146.788	159.61	186.841	155.726	136.194	130.984	151.881	150.774	107.859	144.263	147.227	0.999911	0.0701884	0.997738	-0.0585962
Arpc5l	93.9167	71.0751	68.3908	69.1484	66.0237	82.3641	74.8788	76.3314	90.8399	66.6004	74.4228	76.7314	83.7635	83.23	96.5003	98.1512	0.999911	-0.00835105	0.997738	0.232953
Arpm1	6.70834	2.90102	3.18097	4.14891	4.45104	3.26195	4.92624	9.11419	9.51656	2.99327	5.95383	3.95522	7.17973	1.69857	8.77276	5.7736	0.999911	0.343045	0.997738	0.0710825
Arpp19	181.125	117.491	122.467	149.361	149.11	133.74	145.817	152.663	167.837	117.486	162.242	166.91	169.122	178.35	186.177	176.095	0.999911	0.031983	0.997738	0.212993
Arpp21	1.67708	1.45051	1.59048	4.14891	2.22552	3.26195	2.95574	2.27855	0	0	2.23269	0.791045	0.797748	0.849286	0.974751	0.962267	0.999911	0.256789	0.997738	0.215503
Arrb1	60.375	53.6689	49.305	45.638	50.4451	36.6969	43.3509	53.5459	49.3131	43.4025	63.2594	69.612	48.6626	59.45	48.7375	52.9247	0.999911	-0.182132	0.997738	-0.101033
Arrb2	75.4688	72.5256	69.9813	73.2973	72.7003	57.084	70.9378	80.8885	67.4811	70.3419	84.0978	76.7314	64.6176	72.1893	93.5761	79.8681	0.999911	-0.0534736	0.997738	0.0497162
Arrdc1	10.0625	14.5051	4.77145	16.5956	11.8694	9.78584	13.7935	10.2535	8.65142	8.97982	8.18651	6.32836	11.1685	10.1914	11.697	13.4717	0.999911	-0.0231993	0.997738	0.533081
Arrdc2	8.38542	7.25256	17.4953	17.9786	10.3858	13.8633	12.8082	7.97492	6.05599	6.73487	14.1403	13.4478	6.38198	11.0407	16.5708	11.5472	0.999911	-0.176823	0.997738	0.155414
Arrdc3	132.49	161.007	162.229	215.743	149.11	141.079	151.728	153.802	99.4913	96.5331	92.2843	103.627	99.7184	101.914	102.349	96.2267	0.999911	-0.179848	0.997738	0.0354416
Arrdc4	21.8021	13.0546	19.0858	13.8297	14.095	17.9407	16.7492	11.3927	12.112	15.7147	7.44228	18.9851	17.5504	12.7393	18.5203	20.2076	0.999911	-0.14805	0.997738	0.348367
Arsa	78.823	78.3276	57.2574	67.7655	71.9584	71.7628	54.1886	78.6099	89.9747	88.3016	93.7728	104.418	86.9545	96.8186	90.6518	111.623	0.999911	-0.0268869	0.997738	0.0373056
Arsb	199.573	226.28	230.62	228.19	220.326	183.484	198.035	189.12	231.858	247.693	232.943	227.821	216.987	194.486	223.218	190.529	0.999911	-0.157727	0.997738	-0.184644
Arsg	13.4167	13.0546	11.1334	13.8297	12.6113	13.8633	21.6754	23.9248	9.51656	11.9731	6.69806	14.2388	8.77522	9.34214	13.6465	7.69813	0.999911	0.46235	0.997738	-0.105128
Arsj	1.67708	0	1.59048	0	0	1.63097	1.97049	1.13927	1.73028	1.49664	1.48846	0.791045	0.797748	3.39714	1.9495	0	0.999911	0.59036	0.997738	0.174694
Arsk	5.03125	7.25256	3.18097	1.38297	5.19288	3.26195	1.97049	2.27855	6.92113	7.48319	6.69806	3.95522	6.38198	4.24643	5.8485	7.69813	0.999911	-0.361852	0.997738	-0.0539902
Arv1	8.38542	7.25256	6.36194	6.91484	13.3531	10.6013	3.94099	11.3927	9.51656	8.2315	3.72114	7.91045	7.17973	6.79429	8.77276	7.69813	0.999911	0.460028	0.997738	0.0597034
Arvcf	35.2188	31.9113	20.6763	26.2764	38.5757	44.0363	24.6312	20.5069	38.0662	19.4563	24.5595	21.3582	31.9099	22.9307	27.293	30.7925	0.999911	0.190501	0.997738	0.139965
Arxes1	30.1875	27.5597	31.8097	27.6594	23.7389	29.3575	14.7787	20.5069	16.4377	23.9462	14.1403	41.9254	21.5392	21.2321	35.091	32.7171	0.999911	-0.387165	0.997738	0.192144
Arxes2	93.9167	63.8225	49.305	76.0633	74.9258	79.1022	61.0853	64.9386	115.064	81.5667	114.611	92.5523	120.46	106.161	87.7276	101.038	0.999911	-0.00307982	0.997738	0.0516473
As3mt	154.292	101.536	151.096	131.382	154.303	157.389	133.994	151.523	179.084	139.187	181.592	176.403	177.1	138.434	163.758	159.736	0.999911	0.16063	0.997738	-0.0760657
Asah1	370.636	349.573	356.268	359.572	353.857	369.415	400.01	347.479	409.212	409.33	382.533	383.657	456.312	456.067	410.37	399.341	0.999911	0.0373581	0.997738	0.126888
Asah2	10.0625	29.0102	14.3144	23.5105	21.5133	17.9407	13.7935	18.2284	10.3817	13.4697	8.93074	5.53731	12.764	17.835	7.79801	14.434	0.999911	-0.114312	0.997738	0.472498
Asap1	202.927	229.181	178.134	208.828	204.006	183.484	199.02	193.677	193.792	196.059	188.29	189.06	189.066	180.049	148.162	173.208	0.999911	-0.0701134	0.997738	-0.143654
Asap2	6.70834	20.3072	15.9048	24.8934	19.2878	25.2801	19.7049	11.3927	19.0331	20.9529	14.1403	14.2388	13.5617	14.4379	16.5708	15.3963	0.999911	0.155808	0.997738	-0.188301
Asap3	5.03125	0	3.18097	0	8.16024	8.97035	7.88198	4.5571	8.65142	4.48991	5.2096	10.2836	3.19099	3.39714	8.77276	12.5095	0.999911	1.9489	0.997738	-0.055063
Asb1	157.646	147.952	151.096	138.297	152.077	134.555	156.654	153.802	111.603	140.684	128.007	131.313	143.595	156.269	113.071	124.132	0.999911	0.00738402	0.997738	0.0771457
Asb10	0	1.45051	1.59048	0	0	0.815486	0	2.27855	0	0	0.744228	0	0	1.69857	0	0	0.999911	-0.0663337	0.997738	0.903873
Asb13	43.6042	47.8669	58.8479	48.4039	54.1543	48.9292	41.3804	50.1281	65.7508	63.6071	69.2132	56.9552	67.0108	65.395	78.9548	70.2455	0.999911	-0.023503	0.997738	0.140199
Asb3	28.5104	17.4061	20.6763	17.9786	14.8368	16.3097	19.7049	12.532	22.4937	20.2046	14.1403	23.7313	18.3482	14.4379	21.4445	19.2453	0.999911	-0.399955	0.997738	-0.129491
Asb4	15.0938	20.3072	17.4953	20.7445	28.1899	15.4942	22.6607	29.6211	15.5726	15.7147	12.6519	18.194	12.764	16.1364	12.6718	12.5095	0.999911	0.369397	0.997738	-0.191198
Asb5	3.35417	2.90102	3.18097	1.38297	0.74184	1.63097	1.97049	3.41782	0	0.748319	2.97691	2.37313	2.39324	2.54786	2.92425	0	0.999911	-0.520439	0.997738	0.361786
Asb6	38.5729	14.5051	47.7145	42.872	38.5757	33.4349	33.4984	39.8746	44.1222	41.9058	46.1422	49.0448	35.8986	47.56	38.99	42.3397	0.999911	0.0237381	0.997738	-0.13372
Asb7	26.8333	36.2628	31.8097	38.7231	23.7389	35.0659	43.3509	27.3426	36.336	28.4361	29.0249	34.0149	23.1347	28.0264	32.1668	19.2453	0.999911	-0.0556468	0.997738	-0.311516
Asb8	26.8333	31.9113	38.1716	35.9572	29.6736	26.911	41.3804	36.4568	30.28	34.4227	27.5364	38.7612	35.8986	32.2729	34.1163	41.3775	0.999911	0.00297074	0.997738	0.135235
Asb9	3.35417	1.45051	0	0	1.48368	2.44646	1.97049	0	2.59543	2.99327	2.23269	2.37313	2.39324	1.69857	5.8485	5.7736	0.999911	0.38046	0.997738	0.601818
Ascc1	46.9584	52.2184	50.8955	37.3402	45.9941	45.6672	36.4542	43.2924	51.0434	36.6676	60.2825	51.4179	58.2356	48.4093	61.4093	43.302	0.999911	-0.118057	0.997738	0.0892457
Ascc2	48.6354	50.7679	69.9813	66.3825	55.638	57.084	67.9821	62.6601	70.0765	65.852	81.8651	50.6269	68.6063	63.6964	77.9801	76.9813	0.999911	0.0394401	0.997738	0.0965173
Ascc3	177.771	190.017	200.401	190.85	194.362	214.473	208.872	191.398	198.983	212.522	247.084	229.403	226.56	244.594	201.773	200.151	0.999911	0.0948701	0.997738	-0.0189466
Asf1a	46.9584	50.7679	65.2098	62.2336	31.8991	40.7743	57.1443	50.1281	84.7839	47.1441	73.6786	49.0448	60.6288	56.0529	59.4598	58.6983	0.999911	-0.340572	0.997738	-0.10887
Asgr1	8.38542	2.90102	3.18097	2.76594	1.48368	0	0	0	0.865142	0.748319	0	1.58209	1.5955	0	0.974751	0.962267	0.999911	-3.2676	0.997738	0.167282
Asgr2	3.35417	2.90102	1.59048	5.53187	0	0.815486	0	1.13927	0.865142	0	0	0	0.797748	0	0	0	0.999911	-2.88635	0.997738	0.188334
Ash1l	184.479	174.061	151.096	182.552	172.849	150.865	154.684	127.599	128.906	168.372	136.194	130.522	120.46	158.816	110.147	117.397	0.999911	-0.18162	0.997738	-0.148546
Ash2l	172.74	165.358	190.858	188.084	201.039	177.776	202.961	187.98	145.344	159.392	160.009	159.791	145.19	163.912	158.884	149.151	0.999911	0.104628	0.997738	-0.0151954
Asl	57.0209	43.5153	69.9813	59.4676	64.54	58.715	48.2771	67.2172	84.7839	76.3285	77.3997	86.2239	78.977	70.4907	77.0053	90.4531	0.999911	0.0597883	0.997738	-0.0319433
Asna1	283.427	216.126	287.878	280.743	281.899	269.926	247.297	234.69	273.385	261.163	242.618	314.836	291.976	286.209	260.258	277.133	0.999911	-0.0367252	0.997738	0.0378735
Asns	714.438	684.641	660.051	706.697	694.362	748.616	687.703	771.289	628.958	641.309	649.711	667.642	677.288	654.799	690.124	644.719	0.999911	0.0698147	0.997738	0.0473115
Asnsd1	100.625	75.4266	97.0195	113.403	120.92	110.091	97.5395	119.624	113.334	109.255	148.101	136.06	141.201	128.242	171.556	160.699	0.999911	0.216935	0.997738	0.245705
Aspdh	1.67708	1.45051	0	1.38297	0	0	0.985247	0	0.865142	0	0	0	0	0	0	0	0.999911	-2.03659	0.997738	-0.53301
Aspg	1.67708	0	0	2.76594	0	0	0.985247	0	0.865142	0	0	1.58209	0.797748	0	0	0	0.999911	-2.02087	0.997738	-1.15201
Asph	214.667	246.587	194.039	200.53	202.522	207.134	206.902	199.373	170.433	181.841	150.334	155.836	153.168	146.926	143.288	153.963	0.999911	-0.0669376	0.997738	-0.135431
Asphd1	6.70834	0	7.95242	2.76594	6.67656	7.33938	7.88198	6.83565	2.59543	11.2248	4.46537	4.74627	8.77522	6.79429	10.7223	13.4717	0.999911	0.761526	0.997738	0.766727
Asphd2	38.5729	33.3618	31.8097	27.6594	28.9317	31.804	22.6607	31.8997	22.4937	26.1912	23.8153	21.3582	27.1234	28.8757	28.2678	23.0944	0.999911	-0.179684	0.997738	0.197893
Aspm	107.333	152.304	152.686	134.148	124.629	151.68	119.215	100.256	107.278	136.942	128.007	113.119	108.494	123.996	111.122	104.887	0.999911	-0.13236	0.997738	-0.111742
Asprv1	0	2.90102	0	0	2.22552	2.44646	1.97049	0	0.865142	0.748319	0	2.37313	0.797748	0	0.974751	0.962267	0.999911	1.17113	0.997738	-0.549035
Aspscr1	144.229	140.7	119.286	100.957	121.662	121.507	133.994	118.485	177.354	165.378	160.753	180.358	170.718	181.747	167.657	153	0.999911	-0.0208492	0.997738	-0.0152566
Asrgl1	26.8333	15.9556	22.2668	17.9786	20.0297	30.173	32.5132	22.7855	51.0434	38.9126	34.9787	37.9702	40.6851	38.2179	44.8385	48.1133	0.999911	0.356708	0.997738	0.082529
Ass1	30.1875	50.7679	0	0	19.2878	14.6788	0	0	0	0	11.1634	0	0	17.835	0	0	0.999911	-1.24881	0.997738	0.676225
Aste1	10.0625	15.9556	7.95242	20.7445	13.3531	14.6788	9.85247	6.83565	15.5726	8.2315	11.9077	7.1194	12.764	12.7393	7.79801	6.73587	0.999911	-0.281052	0.997738	-0.0703044
Astn1	103.979	107.338	92.2481	135.531	116.469	129.662	125.126	143.549	67.4811	68.8453	67.7248	55.3731	58.2356	58.6007	57.5103	54.8492	0.999911	0.219892	0.997738	-0.174102
Astn2	1.67708	1.45051	0	4.14891	1.48368	0.815486	3.94099	0	2.59543	2.24496	3.72114	4.74627	3.98874	5.945	0.974751	4.81133	0.999911	-0.241428	0.997738	0.256583
Asxl1	80.5	89.9317	100.2	116.169	104.599	106.013	91.628	103.674	89.9747	99.5264	101.215	82.2687	78.977	83.23	90.6518	91.4153	0.999911	0.0680381	0.997738	-0.117211
Asxl2	70.4375	85.5802	63.6194	73.2973	69.7329	82.3641	83.746	78.6099	77.8628	81.5667	71.4459	51.4179	56.6401	67.9429	69.2073	48.1133	0.999911	0.0976325	0.997738	-0.218645
Asxl3	3.35417	2.90102	3.18097	1.38297	2.96736	4.07743	2.95574	3.41782	0	3.74159	2.97691	2.37313	1.5955	1.69857	1.9495	4.81133	0.999911	0.330335	0.997738	0.106768
Atad1	231.438	259.642	235.392	225.424	207.715	238.122	259.12	225.576	169.568	175.855	196.476	194.597	202.628	197.884	208.597	199.189	0.999911	-0.0337158	0.997738	0.13642
Atad2	390.761	411.945	332.411	345.742	333.086	339.242	380.305	326.972	389.314	414.568	398.162	400.269	402.863	420.397	361.633	398.378	0.999911	-0.100181	0.997738	-0.0119583
Atad2b	68.7605	42.0648	47.7145	38.7231	54.1543	59.5305	54.1886	34.1782	42.3919	44.8991	41.6768	34.806	28.7189	42.4643	31.192	35.6039	0.999911	0.0616315	0.997738	-0.244022
Atad3a	85.5313	78.3276	73.1623	62.2336	86.0534	83.1796	105.421	91.1419	82.1885	77.8251	84.0978	82.2687	74.1905	75.5864	71.1568	81.7927	0.999911	0.292818	0.997738	-0.104902
Atad5	62.0521	85.5802	77.9337	84.3611	85.3115	76.6557	88.6723	74.0528	78.7279	93.5398	88.5632	98.0896	98.1229	84.9286	77.9801	101.038	0.999911	0.0655022	0.997738	0.016457
Atat1	35.2188	18.8567	22.2668	19.3616	30.4154	30.173	24.6312	18.2284	16.4377	20.2046	17.1173	22.1493	10.3707	20.3829	10.7223	25.0189	0.999911	0.146037	0.997738	-0.194664
Atcay	41.9271	29.0102	28.6287	20.7445	29.6736	30.9885	30.5427	25.064	8.65142	14.2181	8.93074	11.0746	10.3707	7.64357	8.77276	2.8868	0.999911	-0.0278255	0.997738	-0.515458
Ate1	137.521	149.403	135.191	159.041	143.917	154.942	154.684	144.688	155.726	184.086	174.149	159	153.168	147.776	140.364	134.717	0.999911	0.0405703	0.997738	-0.219725
Atf1	72.1146	52.2184	60.4384	60.8506	61.5727	48.9292	59.1148	51.2673	47.5828	51.634	50.6075	29.2687	54.2468	47.56	43.8638	52.9247	0.999911	-0.142675	0.997738	0.153436
Atf2	134.167	102.986	103.381	87.127	88.2789	110.906	85.7165	102.535	63.1553	74.8319	67.7248	55.3731	76.5838	71.34	66.2831	57.736	0.999911	-0.133534	0.997738	0.0657816
Atf3	6.70834	20.3072	22.2668	13.8297	15.5786	18.7562	26.6017	21.6462	20.7634	14.2181	17.8615	12.6567	23.1347	13.5886	17.5455	14.434	0.999911	0.369874	0.997738	0.0838169
Atf4	644	632.423	583.708	598.825	603.116	650.758	692.629	731.414	686.057	587.43	633.338	661.314	681.276	636.964	708.644	707.266	0.999911	0.121121	0.997738	0.0944177
Atf5	415.917	385.836	434.202	435.635	419.881	385.725	390.158	362.289	320.102	331.505	290.249	344.105	308.728	270.073	333.365	293.491	0.999911	-0.0948992	0.997738	-0.0898421
Atf6	182.802	207.423	182.906	219.892	194.362	210.395	180.3	183.423	184.275	228.237	205.407	190.642	215.392	234.403	197.874	208.812	0.999911	-0.0434256	0.997738	0.0869768
Atf6b	162.677	168.259	176.544	178.403	189.169	184.3	181.286	176.588	149.67	136.942	160.009	138.433	135.617	153.721	130.617	121.246	0.999911	0.0960346	0.997738	-0.105567
Atf7	3.35417	5.80205	9.5429	8.29781	5.93472	0	1.97049	2.27855	6.05599	5.23823	9.67497	7.1194	4.78649	1.69857	6.82326	2.8868	0.999911	-1.37355	0.997738	-0.804156
Atf7ip	43.6042	26.1092	41.3526	48.4039	38.5757	40.7743	36.4542	27.3426	36.336	29.1844	20.0942	24.5224	34.3031	33.1222	20.4698	28.868	0.999911	-0.139674	0.997738	0.103977
Atf7ip2	3.35417	1.45051	0	2.76594	2.96736	3.26195	1.97049	4.5571	0.865142	1.49664	4.46537	1.58209	3.19099	3.39714	1.9495	1.92453	0.999911	0.743539	0.997738	0.3137
Atg10	20.125	18.8567	12.7239	9.68078	15.5786	13.8633	28.5722	13.6713	13.8423	13.4697	16.373	17.403	17.5504	22.0814	12.6718	16.3585	0.999911	0.22932	0.997738	0.179509
Atg12	53.6667	71.0751	68.3908	78.8292	62.3145	77.4712	67.9821	75.1921	56.2342	62.1104	52.8402	61.7015	56.6401	63.6964	64.3336	54.8492	0.999911	0.0485206	0.997738	0.0438749
Atg13	78.823	73.9761	74.7527	80.2122	69.7329	61.977	79.805	93.4205	83.0536	69.5936	75.1671	59.3284	74.9883	73.0386	62.384	69.2832	0.999911	-0.024643	0.997738	-0.0284256
Atg14	46.9584	43.5153	44.5335	44.255	45.9941	47.2982	44.3361	34.1782	43.2571	51.634	50.6075	38.7612	36.6964	34.8207	36.0658	32.7171	0.999911	-0.0466599	0.997738	-0.39074
Atg16l1	63.7292	63.8225	66.8003	51.1698	65.2819	62.7924	45.3214	54.6852	48.4479	67.3487	56.5614	52.209	56.6401	57.7514	54.586	69.2832	0.999911	-0.0901342	0.997738	0.0835439
Atg16l2	43.6042	30.4607	20.6763	30.4253	45.2522	30.9885	40.3951	34.1782	32.8754	32.1777	34.2345	29.2687	36.6964	25.4786	35.091	26.9435	0.999911	0.281615	0.997738	-0.0442342
Atg2a	48.6354	56.57	47.7145	76.0633	63.7982	61.1615	70.9378	50.1281	77.8628	77.0768	69.9575	68.0299	67.0108	77.285	57.5103	77.9436	0.999911	0.10113	0.997738	-0.0600915
Atg3	98.948	75.4266	54.0765	85.744	81.6024	66.8699	92.6133	67.2172	81.3233	72.5869	85.5863	71.9851	66.213	73.0386	75.0558	76.0191	0.999911	-0.0226579	0.997738	-0.100314
Atg4b	67.0834	81.2287	90.6576	63.6166	79.3768	83.1796	95.569	75.1921	76.1325	76.3285	93.7728	83.0597	71.7973	105.311	94.5508	72.17	0.999911	0.143807	0.997738	0.0639897
Atg4c	20.125	17.4061	23.8573	20.7445	12.6113	14.6788	20.6902	23.9248	15.5726	14.2181	25.3038	16.6119	15.955	14.4379	13.6465	16.3585	0.999911	-0.214019	0.997738	-0.246864
Atg4d	45.2813	50.7679	50.8955	60.8506	47.4777	54.6376	51.2329	46.7102	58.8296	47.1441	62.5152	64.8657	69.404	68.7922	67.2578	67.3587	0.999911	-0.0560733	0.997738	0.231334
Atg5	57.0209	94.2833	77.9337	77.4462	59.3472	79.1022	74.8788	58.103	79.593	56.8722	88.5632	71.194	78.1793	80.6822	86.7528	93.3399	0.999911	-0.177802	0.997738	0.196051
Atg7	16.7708	26.1092	20.6763	20.7445	30.4154	26.0956	21.6754	25.064	19.8983	22.4496	20.8384	26.8955	38.2919	30.5743	34.1163	29.8303	0.999911	0.296589	0.997738	0.566325
Atg9a	85.5313	113.14	108.153	94.0419	101.632	103.567	86.7018	85.4456	121.985	126.466	119.077	114.702	121.258	104.462	112.096	125.095	0.999911	-0.0791077	0.997738	-0.0556094
Athl1	15.0938	20.3072	17.4953	19.3616	12.6113	8.97035	6.89673	12.532	17.3028	15.7147	11.1634	15.0299	16.7527	17.835	23.394	14.434	0.999911	-0.818585	0.997738	0.295919
Atic	77.1459	94.2833	85.8861	91.2759	102.374	101.936	77.8345	87.7241	112.468	108.506	107.913	98.8806	114.078	107.01	98.4498	95.2644	0.999911	0.091944	0.997738	-0.0357479
Atl1	41.9271	37.7133	38.1716	53.9358	45.9941	48.9292	37.4394	35.3175	38.0662	35.9193	26.7922	41.9254	39.8874	49.2586	42.889	41.3775	0.999911	-0.0249179	0.997738	0.289497
Atl2	115.719	102.986	81.1147	82.9781	96.4391	101.936	90.6428	96.8383	106.412	95.0365	81.1209	97.2985	95.7297	97.6679	114.046	93.3399	0.999911	0.019599	0.997738	0.0822709
Atl3	150.938	182.764	174.953	152.127	173.59	154.942	166.507	152.663	163.512	193.066	180.103	159.791	158.752	168.159	175.455	154.925	0.999911	-0.0242266	0.997738	-0.08224
Atm	109.01	155.205	100.2	132.765	145.401	128.847	116.259	116.206	82.1885	120.479	101.959	87.806	102.112	134.187	81.8791	102.963	0.999911	0.0300497	0.997738	0.106534
Atmin	45.2813	59.471	71.5718	58.0847	60.8308	61.1615	60.1001	39.8746	46.7177	51.634	60.2825	51.4179	58.2356	60.2993	48.7375	61.5851	0.999911	-0.066183	0.997738	0.12672
Atn1	107.333	116.041	106.562	88.51	106.825	99.4893	128.082	91.1419	97.761	118.234	101.215	106.791	86.1567	105.311	76.0306	83.7172	0.999911	0.0303152	0.997738	-0.265019
Atoh8	6.70834	8.70307	6.36194	5.53187	6.67656	2.44646	10.8377	7.97492	19.8983	11.9731	16.373	14.2388	6.38198	16.1364	11.697	13.4717	0.999911	0.0118305	0.997738	-0.388992
Atox1	41.9271	46.4164	36.5811	51.1698	42.2849	42.4053	40.3951	56.9637	68.3462	54.6273	64.0036	61.7015	81.3703	72.1893	67.2578	71.2077	0.999911	0.0338113	0.997738	0.241823
Atp10a	13.4167	18.8567	17.4953	22.1275	15.5786	25.2801	12.8082	22.7855	22.4937	17.2113	23.0711	24.5224	24.7302	28.0264	12.6718	26.9435	0.999911	0.0783266	0.997738	0.0951517
Atp10d	8.38542	7.25256	9.5429	11.0637	10.3858	8.97035	8.86723	4.5571	6.92113	3.74159	9.67497	9.49254	5.58423	5.945	7.79801	0.962267	0.999911	-0.120492	0.997738	-0.545678
Atp11a	130.813	162.457	112.924	154.892	157.27	155.758	153.699	119.624	159.186	155.65	145.125	140.015	122.055	142.68	139.389	122.208	0.999911	0.0676302	0.997738	-0.184796
Atp11b	72.1146	147.952	122.467	124.467	123.145	132.924	105.421	126.459	123.715	140.684	130.24	119.448	95.7297	111.256	140.364	121.246	0.999911	0.058478	0.997738	-0.137855
Atp11c	80.5	62.372	65.2098	59.4676	57.1216	58.715	45.3214	47.8495	45.8525	50.8857	56.5614	52.209	54.2468	66.2443	48.7375	36.5661	0.999911	-0.33792	0.997738	0.0113995
Atp13a1	243.177	278.498	295.83	294.572	274.481	294.391	299.515	271.147	283.766	265.653	273.132	252.343	232.942	233.554	245.637	260.774	0.999911	0.0352057	0.997738	-0.141348
Atp13a2	115.719	121.843	127.239	125.85	140.208	129.662	135.964	146.966	117.659	129.459	131.728	132.896	130.033	140.132	135.49	130.868	0.999911	0.170614	0.997738	0.0706112
Atp13a3	228.083	266.894	232.211	222.658	246.291	237.307	267.002	234.69	170.433	202.046	197.221	181.94	185.875	216.568	185.203	204.001	0.999911	0.054252	0.997738	0.0768023
Atp1a1	1408.75	1420.05	1437.8	1539.24	1387.24	1431.99	1382.3	1326.12	1200.82	1197.31	1222.02	1230.07	1206.99	1214.48	1123.89	1094.1	0.999911	-0.0681501	0.997738	-0.058831
Atp1a2	0	1.45051	3.18097	0	2.96736	0.815486	3.94099	3.41782	1.73028	0.748319	0	0	1.5955	0.849286	0.974751	1.92453	0.999911	1.26612	0.997738	1.15776
Atp1a3	103.979	87.0307	112.924	100.957	107.567	100.305	107.392	117.345	26.8194	30.6811	23.0711	29.2687	22.3369	33.1222	25.3435	21.1699	0.999911	0.0967317	0.997738	-0.100138
Atp1b1	503.125	523.635	497.821	486.805	508.902	530.882	499.52	496.724	320.968	312.797	292.482	298.224	305.537	313.386	300.223	308.888	0.999911	0.0215779	0.997738	0.00939286
Atp1b2	0	4.35153	6.36194	2.76594	6.67656	4.89292	2.95574	4.5571	3.46057	4.48991	3.72114	6.32836	3.19099	2.54786	1.9495	4.81133	0.999911	0.508703	0.997738	-0.526275
Atp1b3	184.479	169.71	181.315	157.658	157.27	172.068	183.256	185.702	162.647	170.617	165.963	155.045	148.381	178.35	176.43	190.529	0.999911	0.0106223	0.997738	0.0840953
Atp2a1	5.03125	1.45051	14.3144	4.14891	3.7092	0	0	0	0	0.748319	0	0.791045	0	0	0.974751	0	0.999911	-2.56579	0.997738	-0.533115
Atp2a2	3932.76	4373.29	4068.46	4219.44	4317.51	4048.89	3971.53	3826.82	3901.79	4476.44	3899.76	3819.96	3940.87	4101.2	3579.28	3666.24	0.999911	-0.0350013	0.997738	-0.0701386
Atp2a3	825.125	902.218	847.728	907.227	932.492	880.725	845.342	860.152	1433.54	1563.24	1383.52	1431	1311.5	1444.64	1300.32	1329.85	0.999911	0.0177143	0.997738	-0.105253
Atp2b2	36.8959	66.7235	82.7052	64.9995	51.9288	59.5305	66.9968	55.8244	46.7177	59.1172	49.8633	48.2537	55.8423	39.0672	44.8385	42.3397	0.999911	-0.107543	0.997738	-0.157333
Atp2b4	31.8646	27.5597	22.2668	29.0423	22.997	26.911	15.764	35.3175	21.6285	29.9327	29.7691	30.0597	24.7302	22.0814	24.3688	22.1321	0.999911	-0.140933	0.997738	-0.255362
Atp2c1	87.2084	110.239	106.562	106.489	100.89	87.257	113.303	113.927	88.2445	97.2814	90.0516	106.791	94.1342	90.8736	99.4246	104.887	0.999911	0.00800436	0.997738	0.0268075
Atp4a	20.125	17.4061	23.8573	17.9786	20.7715	25.2801	27.5869	22.7855	12.9771	14.2181	14.1403	15.8209	11.9662	10.1914	13.6465	14.434	0.999911	0.285395	0.997738	-0.190103
Atp5a1	1331.6	1463.57	1391.67	1337.33	1346.44	1371.65	1412.84	1494.73	1400.66	1477.18	1408.08	1539.37	1593.1	1571.18	1630.76	1554.06	0.999911	0.0258054	0.997738	0.128033
Atp5b	2166.79	2212.03	2318.93	2266.69	2215.87	2329.03	2269.02	2457.41	2202.65	2081.82	2166.45	2215.72	2127.59	2170.77	2325.76	2270.95	0.999911	0.0491456	0.997738	0.0409241
Atp5d	301.875	279.949	287.878	287.657	328.635	319.671	345.822	347.479	407.482	369.669	412.303	459.597	424.402	404.26	511.744	459.001	0.999911	0.213927	0.997738	0.127737
Atp5e	353.865	277.048	284.697	286.274	278.19	317.224	325.132	414.696	347.787	266.401	291.738	300.597	338.245	292.154	422.067	387.793	0.999911	0.149307	0.997738	0.257982
Atp5f1	424.302	414.846	372.173	409.359	413.946	428.13	429.568	443.178	434.301	419.807	428.676	450.896	475.458	445.875	516.618	428.209	0.999911	0.0815683	0.997738	0.110074
Atp5g1	389.084	320.563	400.802	352.657	331.602	400.404	351.733	391.91	530.332	417.562	485.237	570.343	476.255	474.751	496.148	480.171	0.999911	0.015386	0.997738	-0.0510194
Atp5g2	368.959	308.959	361.04	334.678	310.089	308.254	311.338	270.008	372.011	373.411	430.908	442.985	380.526	374.535	359.683	370.473	0.999911	-0.186024	0.997738	-0.120692
Atp5g3	543.375	478.669	477.145	456.38	436.943	479.506	493.609	575.333	493.131	455.726	477.795	465.925	507.367	500.229	627.739	561.001	0.999911	0.020368	0.997738	0.216371
Atp5h	493.063	374.232	354.678	324.998	370.178	389.802	370.453	495.584	549.365	439.263	496.4	541.075	550.446	487.49	696.947	599.492	0.999911	0.0738647	0.997738	0.206936
Atp5j	306.906	271.246	310.144	273.828	281.157	285.42	304.441	290.515	284.632	254.428	268.666	287.149	250.493	280.264	254.41	299.265	0.999911	0.00311844	0.997738	-0.0100063
Atp5j2	531.636	446.758	458.059	442.55	459.199	534.144	501.491	606.094	603.004	457.971	548.496	541.075	506.57	517.215	693.048	619.7	0.999911	0.161177	0.997738	0.121787
Atp5k	162.677	127.645	119.286	124.467	144.659	128.031	166.507	170.891	177.354	124.221	165.963	159	169.92	141.831	201.773	171.283	0.999911	0.191113	0.997738	0.131204
Atp5l	229.761	203.072	189.268	210.211	197.329	268.295	233.504	218.741	243.105	197.556	250.805	219.119	240.122	239.499	325.567	278.095	0.999911	0.144638	0.997738	0.250929
Atp5o	333.74	282.85	349.906	301.487	282.641	324.564	333.014	328.111	307.99	255.177	246.34	316.418	286.391	270.073	318.744	308.888	0.999911	0.00222334	0.997738	0.0769245
Atp5s	13.4167	7.25256	9.5429	11.0637	14.8368	16.3097	11.823	13.6713	8.65142	14.2181	11.9077	17.403	8.77522	11.0407	12.6718	16.3585	0.999911	0.473234	0.997738	-0.107981
Atp5sl	46.9584	18.8567	30.2192	20.7445	28.9317	32.6195	30.5427	28.4819	38.0662	29.9327	34.2345	31.6418	36.6964	29.725	36.0658	35.6039	0.999911	0.0702353	0.997738	0.0504172
Atp6ap1	457.844	478.669	427.84	461.911	498.516	498.262	449.273	457.988	507.838	519.333	520.96	557.687	552.041	503.627	529.29	534.058	0.999911	0.0649586	0.997738	0.0130582
Atp6ap2	1160.54	977.645	965.424	955.631	988.13	1012.83	1082.79	1132.44	1185.24	1174.11	1180.35	1096.39	1250.87	1172.86	1280.82	1274.04	0.999911	0.05655	0.997738	0.106155
Atp6v0a1	395.792	461.263	440.564	432.869	445.104	438.732	478.83	437.481	538.983	568.722	536.589	470.672	473.064	525.708	474.704	498.454	0.999911	0.0568711	0.997738	-0.0972371
Atp6v0b	632.261	590.358	669.594	579.464	611.276	657.282	632.529	657.361	742.292	683.963	792.603	749.911	754.669	720.194	849.983	738.058	0.999911	0.0531008	0.997738	0.0477946
Atp6v0c	1041.47	954.437	981.329	944.568	914.688	1048.72	1023.67	1135.86	1287.33	1070.84	1190.02	1237.99	1253.26	1205.14	1428.98	1395.29	0.999911	0.0723135	0.997738	0.145705
Atp6v0d1	437.719	395.99	464.421	406.593	431.009	432.208	402.966	388.493	430.841	437.766	431.652	471.463	420.413	394.918	423.042	433.02	0.999911	-0.0343879	0.997738	-0.0809393
Atp6v0e	228.083	192.918	268.792	248.934	221.81	250.354	241.386	243.805	340.001	323.274	334.903	377.328	365.368	355.851	388.926	312.737	0.999911	0.0300406	0.997738	0.0538082
Atp6v0e2	275.042	294.454	259.249	264.147	263.353	278.896	276.855	259.755	327.889	273.885	291.738	324.328	294.369	292.154	304.122	305.039	0.999911	-0.0159823	0.997738	-0.0213994
Atp6v1a	474.615	454.01	488.279	508.932	460.682	459.934	433.509	423.81	382.393	425.045	462.91	450.105	434.772	445.026	422.067	441.68	0.999911	-0.110284	0.997738	0.0219331
Atp6v1b2	870.407	787.628	850.909	795.207	849.406	797.546	848.298	767.871	885.04	906.962	919.866	908.911	945.331	976.679	967.928	908.38	0.999911	-0.0119529	0.997738	0.0729987
Atp6v1c1	204.604	265.444	209.944	247.551	253.709	253.616	236.459	251.78	307.125	264.156	273.876	265	328.672	306.592	284.627	287.718	0.999911	0.100034	0.997738	0.129754
Atp6v1c2	0	2.90102	0	0	0	1.63097	0.985247	1.13927	0	0.748319	0	0	0.797748	1.69857	0	0.962267	0.999911	0.288675	0.997738	1.88013
Atp6v1d	243.177	265.444	232.211	221.275	209.941	220.181	245.327	257.476	281.171	275.381	280.574	280.03	315.908	279.415	336.289	315.623	0.999911	-0.0489855	0.997738	0.161318
Atp6v1e1	241.5	275.597	246.525	251.7	247.033	291.129	265.032	276.844	367.685	338.988	369.881	367.045	386.11	373.686	414.269	378.171	0.999911	0.0879717	0.997738	0.108156
Atp6v1f	187.833	171.16	176.544	203.296	185.46	189.193	179.315	184.562	250.891	205.788	249.316	271.328	220.976	228.458	229.066	231.906	0.999911	0.00143354	0.997738	-0.0978599
Atp6v1g1	434.365	469.966	480.326	475.741	465.875	514.572	509.373	535.459	543.309	470.692	535.1	544.239	556.828	545.242	615.068	571.586	0.999911	0.12005	0.997738	0.132099
Atp6v1g2	26.8333	14.5051	20.6763	26.2764	13.3531	10.6013	16.7492	11.3927	14.7074	10.4765	17.1173	18.9851	10.3707	7.64357	8.77276	13.4717	0.999911	-0.75732	0.997738	-0.605949
Atp6v1h	186.156	188.567	221.077	199.147	209.941	218.55	213.799	215.323	266.464	249.19	261.224	265	252.886	253.936	289.501	292.529	0.999911	0.111616	0.997738	0.0647937
Atp7b	5.03125	1.45051	6.36194	1.38297	3.7092	4.89292	6.89673	2.27855	4.32571	5.23823	5.95383	7.1194	6.38198	4.24643	6.82326	0.962267	0.999911	0.364745	0.997738	-0.28631
Atp8a1	164.354	175.512	181.315	183.935	170.623	163.097	153.699	173.17	185.14	178.848	194.244	163.746	185.077	185.144	162.783	156.849	0.999911	-0.0936073	0.997738	-0.0582441
Atp8a2	1.67708	2.90102	1.59048	2.76594	4.45104	5.7084	4.92624	2.27855	1.73028	1.49664	3.72114	0	0	0.849286	1.9495	1.92453	0.999911	0.962001	0.997738	-0.609722
Atp8b1	216.344	295.904	214.715	255.849	222.552	246.277	236.459	219.88	202.443	228.985	240.386	205.672	224.965	257.334	198.849	228.057	0.999911	-0.0888752	0.997738	0.0555244
Atp8b2	68.7605	60.9215	46.124	67.7655	82.3442	75.0247	60.1001	63.7994	43.2571	63.6071	66.9806	60.1194	63.8198	57.7514	66.2831	76.0191	0.999911	0.218291	0.997738	0.168182
Atp9a	112.365	114.59	132.01	121.701	130.564	106.013	93.5985	97.9776	20.7634	23.1979	27.5364	23.7313	15.1572	24.6293	21.4445	21.1699	0.999911	-0.154525	0.997738	-0.21305
Atp9b	83.8542	92.8327	95.429	91.2759	92.7299	78.2867	79.805	78.6099	110.738	104.016	99.7266	102.045	102.909	102.764	114.046	101.038	0.999911	-0.135369	0.997738	0.018519
Atpaf1	67.0834	44.9659	63.6194	70.5314	48.9614	44.0363	64.0411	63.7994	56.2342	56.8722	43.1652	49.0448	41.4829	46.7107	49.7123	53.8869	0.999911	-0.166019	0.997738	-0.0974971
Atpbd4	25.1563	34.8123	20.6763	47.0209	44.5104	48.1137	31.5279	29.6211	33.7405	30.6811	37.9556	30.0597	39.8874	31.4236	38.99	34.6416	0.999911	0.270496	0.997738	0.133659
Atpif1	350.511	258.191	327.64	272.445	301.929	296.022	314.294	324.693	297.609	279.871	297.691	301.388	307.133	326.126	361.633	384.907	0.999911	0.0388696	0.997738	0.23064
Atr	35.2188	44.9659	38.1716	44.255	39.3175	48.9292	44.3361	52.4066	44.9874	53.1306	43.1652	49.8358	39.8874	52.6557	34.1163	35.6039	0.999911	0.174648	0.997738	-0.226144
Atrip	18.4479	13.0546	31.8097	12.4467	17.8041	23.6491	15.764	26.2033	12.112	18.708	19.3499	19.7761	23.1347	17.835	18.5203	16.3585	0.999911	0.148291	0.997738	0.120544
Atrn	122.427	107.338	111.334	127.233	117.211	114.168	119.215	118.485	104.682	95.7848	110.89	100.463	90.9432	97.6679	84.8033	77.9436	0.999911	0.00324345	0.997738	-0.221197
Atrnl1	103.979	142.15	144.734	143.829	138.724	154.942	127.097	129.877	126.311	163.133	139.915	132.105	136.415	137.584	121.844	118.359	0.999911	0.0441531	0.997738	-0.121858
Atrx	358.896	451.109	368.992	405.21	387.982	370.231	377.35	364.568	294.148	348.716	379.556	280.03	321.492	355.851	293.4	308.888	0.999911	-0.0784662	0.997738	-0.0220288
Atxn1	30.1875	31.9113	20.6763	20.7445	22.2552	17.9407	24.6312	20.5069	19.8983	25.4428	22.3269	15.0299	15.955	29.725	18.5203	22.1321	0.999911	-0.275564	0.997738	0.0626926
Atxn10	211.313	268.345	265.611	269.679	261.869	261.771	273.899	258.615	246.565	264.156	255.27	265.791	292.773	247.142	294.375	287.718	0.999911	0.0553931	0.997738	0.123221
Atxn1l	112.365	116.041	82.7052	107.872	120.92	121.507	100.495	79.7492	94.3004	84.56	91.5401	91.7612	83.7635	87.4764	88.7023	80.8304	0.999911	0.0262399	0.997738	-0.082795
Atxn2	53.6667	89.9317	95.429	81.5951	85.3115	76.6557	79.805	74.0528	73.537	84.56	90.0516	91.7612	74.9883	82.3807	66.2831	70.2455	0.999911	-0.02159	0.997738	-0.204468
Atxn2l	264.979	258.191	265.611	255.849	301.929	235.676	204.931	224.437	244.835	281.368	266.434	273.702	234.538	259.032	200.799	216.51	0.999911	-0.100211	0.997738	-0.220857
Atxn3	21.8021	21.7577	20.6763	15.2127	18.546	21.2026	13.7935	19.3677	18.168	20.2046	26.048	15.8209	22.3369	18.6843	19.495	21.1699	0.999911	-0.111564	0.997738	0.0261921
Atxn7	45.2813	50.7679	50.8955	60.8506	63.7982	55.4531	55.1739	43.2924	40.6617	59.8655	25.3038	36.3881	31.9099	45.8614	26.3183	32.7171	0.999911	0.0760162	0.997738	-0.236703
Atxn7l1	6.70834	7.25256	12.7239	5.53187	7.4184	8.15486	11.823	10.2535	12.112	5.98655	7.44228	18.194	15.1572	3.39714	9.74751	8.6604	0.999911	0.221631	0.997738	-0.224965
Atxn7l2	11.7396	31.9113	20.6763	15.2127	20.7715	22.8336	20.6902	10.2535	23.3588	13.4697	19.3499	20.5672	18.3482	18.6843	17.5455	12.5095	0.999911	-0.0802418	0.997738	-0.178401
Atxn7l3	103.979	82.6792	101.791	124.467	94.2136	83.1796	82.7608	101.395	96.8959	101.771	106.425	117.075	108.494	118.051	115.995	107.774	0.999911	-0.194106	0.997738	0.0960094
Atxn7l3b	271.688	271.246	232.211	243.402	247.033	229.152	258.135	249.501	257.812	234.224	258.991	214.373	248.099	242.896	250.511	272.321	0.999911	-0.0490125	0.997738	0.0735994
Auh	46.9584	24.6587	25.4477	41.4891	38.5757	42.4053	33.4984	53.5459	32.8754	41.9058	34.2345	33.2239	51.0558	42.4643	30.2173	34.6416	0.999911	0.276089	0.997738	0.167942
Aup1	115.719	107.338	90.6576	99.5737	103.858	84.8106	109.362	69.4957	135.827	117.486	136.194	131.313	122.853	134.187	137.44	136.642	0.999911	-0.157695	0.997738	0.0309469
Aurka	162.677	152.304	143.144	145.212	138.724	140.264	140.89	166.334	203.308	186.331	203.919	223.866	199.437	194.486	198.849	202.076	0.999911	-0.0440225	0.997738	-0.0360386
Aurkaip1	102.302	91.3822	104.972	100.957	93.4718	77.4712	96.5542	87.7241	127.176	110.003	133.961	111.537	116.471	121.448	127.692	125.095	0.999911	-0.167209	0.997738	0.0261826
Aurkb	115.719	129.096	112.924	118.935	146.884	152.496	102.466	128.738	169.568	184.086	179.359	177.985	194.65	172.405	176.43	188.604	0.999911	0.16302	0.997738	0.0460257
Auts2	144.229	158.106	144.734	132.765	140.95	147.603	165.522	136.713	126.311	148.167	127.263	122.612	122.853	112.106	92.6013	125.095	0.999911	0.0296283	0.997738	-0.206355
Aven	26.8333	29.0102	31.8097	11.0637	20.0297	16.3097	21.6754	18.2284	23.3588	20.2046	21.5826	23.7313	16.7527	21.2321	25.3435	23.0944	0.999911	-0.35992	0.997738	-0.0433947
Avil	51.9896	36.2628	52.486	51.1698	49.7032	46.4827	41.3804	44.4317	47.5828	41.9058	65.4921	61.7015	46.2694	51.8064	49.7123	65.4341	0.999911	-0.0653257	0.997738	-0.0254087
Avl9	109.01	134.898	122.467	100.957	112.018	112.537	114.289	119.624	112.468	132.452	120.565	122.612	129.235	123.996	115.021	106.812	0.999911	-0.027603	0.997738	-0.0328105
Avpi1	5.03125	4.35153	4.77145	1.38297	8.16024	4.07743	5.91148	9.11419	17.3028	12.7214	14.8846	15.8209	10.3707	16.1364	13.6465	16.3585	0.999911	0.82577	0.997738	-0.102091
Avpr1a	0	1.45051	0	1.38297	0.74184	0.815486	0.985247	0	0	0	0.744228	0	0	0	0	0.962267	0.999911	-0.197579	0.997738	0.188335
Axin1	109.01	89.9317	106.562	132.765	95.6973	98.6738	115.274	113.927	99.4913	119.731	122.053	111.537	116.471	121.448	93.5761	101.038	0.999911	-0.0563689	0.997738	-0.0596119
Axin2	11.7396	5.80205	11.1334	15.2127	8.90207	7.33938	8.86723	6.83565	19.8983	20.2046	14.1403	10.2836	13.5617	17.835	5.8485	10.5849	0.999911	-0.450404	0.997738	-0.409073
Azi1	92.2396	69.6246	82.7052	80.2122	69.7329	65.2389	65.0263	86.5848	82.1885	88.3016	84.842	89.3881	80.5725	65.395	79.9296	79.8681	0.999911	-0.182455	0.997738	-0.171291
Azi2	57.0209	49.3174	55.6669	52.5528	59.3472	60.346	56.1591	46.7102	54.5039	53.8789	53.5844	52.209	39.0896	57.7514	66.2831	64.4719	0.999911	0.0669645	0.997738	0.0820766
Azin1	229.761	263.993	227.439	237.871	248.516	274.819	237.445	231.273	246.565	256.673	292.482	237.313	268.841	264.977	253.435	260.774	0.999911	0.053357	0.997738	0.0240573
B130006D01Rik	0	1.45051	1.59048	1.38297	0	0.815486	2.95574	6.83565	0.865142	0	0	0	0	0	0.974751	0	0.999911	1.16578	0.997738	0.188335
B130034C11Rik	0	0	0	0	0.74184	1.63097	0.985247	4.5571	0.865142	0.748319	0.744228	0	0	0	0.974751	2.8868	0.999911	2.78705	0.997738	0.666244
B230118H07Rik	26.8333	21.7577	25.4477	26.2764	17.0623	20.3872	22.6607	25.064	25.9543	21.7012	20.0942	24.5224	29.5167	15.2871	36.0658	24.0567	0.999911	-0.246928	0.997738	0.187424
B230120H23Rik	15.0938	30.4607	22.2668	12.4467	16.3205	23.6491	22.6607	33.039	20.7634	17.9596	23.0711	28.4776	15.1572	16.1364	18.5203	22.1321	0.999911	0.234488	0.997738	-0.33126
B230206F22Rik	21.8021	23.2082	28.6287	24.8934	24.4807	36.6969	31.5279	26.2033	25.9543	26.9395	24.5595	26.8955	24.7302	18.6843	25.3435	33.6793	0.999911	0.274894	0.997738	-0.0298157
B230208H11Rik	0	0	0	1.38297	3.7092	0.815486	0.985247	0	0	2.99327	0	0	0	0	0	0	0.999911	1.63433	0.997738	-2.19553
B230208H17Rik	192.865	198.72	197.22	218.509	198.813	231.598	214.784	208.487	180.815	189.325	192.011	196.179	181.089	191.939	163.758	190.529	0.999911	0.0805758	0.997738	-0.0556521
B230209E15Rik	1.67708	1.45051	1.59048	1.38297	0.74184	0	2.95574	0	1.73028	0	0	0	1.5955	0.849286	1.9495	1.92453	0.999911	-0.733647	0.997738	1.98957
B230214G05	1.67708	0	0	0	0.74184	0.815486	0.985247	1.13927	1.73028	0.748319	0	0	0	0.849286	0	2.8868	0.999911	0.984281	0.997738	0.605193
B230216N24Rik	0	5.80205	4.77145	1.38297	3.7092	2.44646	0.985247	3.41782	2.59543	0.748319	0	0	1.5955	0	0.974751	3.84907	0.999911	-0.181285	0.997738	0.976128
B230217O12Rik	0	4.35153	3.18097	4.14891	0.74184	2.44646	1.97049	0	2.59543	0.748319	2.97691	1.58209	0.797748	0.849286	0	0.962267	0.999911	-1.16647	0.997738	-1.56801
B230219D22Rik	285.104	300.256	273.563	284.892	284.125	303.361	318.235	267.729	224.937	247.693	256.015	239.687	249.695	231.006	227.117	226.133	0.999911	0.0399126	0.997738	-0.0478368
B230312A22Rik	43.6042	27.5597	25.4477	41.4891	41.543	32.6195	39.4099	44.4317	36.336	36.6676	37.2114	33.2239	39.8874	44.1629	48.7375	43.302	0.999911	0.192334	0.997738	0.295983
B2m	88.8855	72.5256	87.4766	80.2122	65.2819	48.9292	70.9378	61.5208	52.7736	44.1508	59.5383	53	59.0333	49.2586	67.2578	73.1323	0.999911	-0.413715	0.997738	0.245625
B330016D10Rik	41.9271	33.3618	36.5811	37.3402	28.9317	28.542	35.4689	42.1531	34.6057	17.2113	18.6057	29.2687	26.3257	18.6843	18.5203	24.0567	0.999911	-0.154735	0.997738	-0.169064
B3galnt1	58.6979	72.5256	77.9337	106.489	77.8932	82.3641	66.0116	58.103	83.0536	68.097	90.0516	88.597	87.7522	93.4214	78.9548	80.8304	0.999911	-0.146269	0.997738	0.0558217
B3galnt2	28.5104	26.1092	25.4477	19.3616	20.7715	21.2026	21.6754	26.2033	29.4148	30.6811	25.3038	20.5672	28.7189	20.3829	35.091	28.868	0.999911	-0.146212	0.997738	0.0918715
B3galt1	11.7396	18.8567	20.6763	15.2127	14.8368	12.2323	10.8377	13.6713	11.2468	13.4697	9.67497	6.32836	9.57297	14.4379	14.6213	8.6604	0.999911	-0.363106	0.997738	0.216877
B3galt2	20.125	21.7577	15.9048	13.8297	24.4807	20.3872	26.6017	28.4819	21.6285	17.9596	14.1403	10.2836	11.9662	11.89	7.79801	9.62267	0.999911	0.478391	0.997738	-0.613778
B3galt4	10.0625	11.6041	15.9048	8.29781	13.3531	18.7562	10.8377	17.0891	12.9771	19.4563	14.1403	15.0299	15.1572	22.0814	15.596	22.1321	0.999911	0.396562	0.997738	0.2812
B3galt5	75.4688	68.174	77.9337	95.4248	93.4718	94.5964	87.687	97.9776	70.9416	80.0701	82.6093	79.1045	92.5387	72.1893	53.6113	76.0191	0.999911	0.235523	0.997738	-0.0771952
B3galt6	30.1875	27.5597	17.4953	41.4891	45.2522	44.0363	43.3509	48.9888	36.336	38.9126	31.2576	25.3134	31.9099	45.0122	40.9395	35.6039	0.999911	0.626713	0.997738	0.221903
B3galtl	36.8959	29.0102	50.8955	48.4039	41.543	35.8814	31.5279	30.7604	27.6845	27.6878	23.8153	30.0597	27.9212	25.4786	26.3183	25.9812	0.999911	-0.228204	0.997738	-0.0407965
B3gat1	13.4167	11.6041	19.0858	19.3616	12.6113	17.1252	12.8082	7.97492	7.78628	2.99327	3.72114	7.91045	0	4.24643	2.92425	2.8868	0.999911	-0.310011	0.997738	-1.16383
B3gat2	35.2188	52.2184	33.4002	27.6594	47.4777	48.9292	36.4542	48.9888	48.4479	41.1575	49.1191	49.0448	33.5054	38.2179	45.8133	48.1133	0.999911	0.295545	0.997738	-0.184598
B3gat3	150.938	150.853	127.239	135.531	135.757	142.71	155.669	161.777	148.804	135.446	143.636	180.358	157.156	137.584	160.834	153.963	0.999911	0.0742652	0.997738	0.00710661
B3gnt1	98.948	104.437	92.2481	92.6589	97.181	90.519	56.1591	101.395	123.715	111.499	100.471	104.418	130.033	105.311	117.945	127.019	0.999911	-0.164885	0.997738	0.132676
B3gnt2	10.0625	13.0546	22.2668	22.1275	37.8338	24.4646	20.6902	26.2033	26.8194	34.4227	26.048	26.8955	23.9324	40.7657	28.2678	33.6793	0.999911	0.698255	0.997738	0.15027
B3gnt3	120.75	110.239	119.286	114.786	117.211	111.722	107.392	113.927	107.278	112.248	100.471	119.448	102.909	112.955	92.6013	92.3776	0.999911	-0.0412709	0.997738	-0.124307
B3gnt4	3.35417	5.80205	4.77145	2.76594	2.96736	4.07743	0.985247	1.13927	0.865142	2.99327	0.744228	2.37313	3.98874	2.54786	3.899	0.962267	0.999911	-0.807704	0.997738	0.712772
B3gnt7	0	0	3.18097	1.38297	0	0.815486	3.94099	0	5.19085	2.99327	1.48846	3.16418	3.98874	4.24643	2.92425	1.92453	0.999911	0.0401923	0.997738	0.0632428
B3gnt8	0	0	1.59048	2.76594	2.22552	0	0.985247	0	0	0.748319	2.23269	0.791045	1.5955	0	0	0	0.999911	-0.400428	0.997738	-1.13291
B3gnt9-ps	218.021	198.72	278.335	210.211	200.297	220.181	225.622	226.716	166.972	168.372	163.73	175.612	173.111	169.008	162.783	147.227	0.999911	-0.050535	0.997738	-0.0420668
B3gntl1	15.0938	13.0546	14.3144	13.8297	10.3858	7.33938	6.89673	11.3927	8.65142	14.2181	14.1403	7.91045	15.1572	18.6843	12.6718	14.434	0.999911	-0.645005	0.997738	0.439754
B430212C06Rik	0	0	0	0	0	0.815486	2.95574	1.13927	0	0	0	0	0	0.849286	0	0	0.999911	2.1085	0.997738	0.909663
B430319G15Rik	6.70834	5.80205	6.36194	6.91484	3.7092	11.4168	4.92624	5.69637	4.32571	3.74159	3.72114	0	7.97748	4.24643	10.7223	4.81133	0.999911	0.00713011	0.997738	1.2369
B4galnt1	3.35417	1.45051	3.18097	4.14891	4.45104	1.63097	5.91148	2.27855	4.32571	2.99327	2.97691	2.37313	2.39324	2.54786	0.974751	1.92453	0.999911	0.240262	0.997738	-0.663268
B4galnt4	1.67708	2.90102	1.59048	2.76594	0	2.44646	1.97049	2.27855	0	0.748319	0	0	0	0.849286	0	0	0.999911	-0.470803	0.997738	0.188334
B4galt1	40.25	46.4164	33.4002	35.9572	41.543	35.8814	48.2771	45.571	27.6845	44.1508	34.2345	38.7612	47.8649	37.3686	36.0658	34.6416	0.999911	0.1285	0.997738	0.112548
B4galt2	18.4479	27.5597	34.9906	40.1061	22.2552	26.0956	35.4689	30.7604	13.8423	20.9529	17.1173	21.3582	18.3482	20.3829	25.3435	22.1321	0.999911	-0.10115	0.997738	0.227402
B4galt3	67.0834	84.1297	87.4766	66.3825	96.4391	100.305	85.7165	94.5598	87.3793	77.0768	76.6555	91.7612	90.1455	80.6822	100.399	95.2644	0.999911	0.310764	0.997738	0.141779
B4galt4	11.7396	10.1536	7.95242	8.29781	9.64391	10.6013	6.89673	9.11419	5.19085	5.98655	8.18651	8.70149	6.38198	6.79429	5.8485	5.7736	0.999911	-0.0578489	0.997738	-0.175304
B4galt5	60.375	46.4164	36.5811	52.5528	53.4124	64.4234	45.3214	66.0779	44.9874	55.3756	42.421	45.0896	44.6739	45.0122	40.9395	37.5284	0.999911	0.22775	0.997738	-0.153143
B4galt6	149.26	169.71	181.315	179.786	153.561	147.603	142.861	153.802	123.715	116.738	139.171	121.03	102.909	107.01	123.793	115.472	0.999911	-0.186187	0.997738	-0.157308
B4galt7	15.0938	13.0546	27.0382	20.7445	14.8368	19.5717	20.6902	28.4819	16.4377	19.4563	20.0942	20.5672	21.5392	13.5886	23.394	16.3585	0.999911	0.12091	0.997738	-0.0325258
B630005N14Rik	36.8959	58.0205	42.9431	35.9572	37.092	35.0659	47.2919	35.3175	39.7965	35.9193	33.4903	37.9702	39.0896	33.9714	31.192	39.4529	0.999911	-0.170551	0.997738	-0.0256967
B630019K06Rik	23.4792	18.8567	15.9048	27.6594	34.8665	29.3575	20.6902	23.9248	44.1222	30.6811	38.6999	30.8508	36.6964	45.8614	37.0405	37.5284	0.999911	0.354174	0.997738	0.131816
B830017H08Rik	1.67708	2.90102	6.36194	4.14891	4.45104	3.26195	5.91148	6.83565	2.59543	5.23823	2.23269	4.74627	1.5955	1.69857	1.9495	3.84907	0.999911	0.414023	0.997738	-0.721961
B930003M22Rik	25.1563	13.0546	17.4953	11.0637	8.90207	11.4168	12.8082	14.8106	4.32571	11.9731	12.6519	5.53731	7.17973	10.1914	13.6465	8.6604	0.999911	-0.477738	0.997738	0.181578
B930025P03Rik	1.67708	1.45051	0	0	0	0	0.985247	1.13927	0.865142	0.748319	0	0	0	0.849286	1.9495	2.8868	0.999911	-0.676438	0.997738	1.82477
B930041F14Rik	51.9896	34.8123	79.5242	53.9358	57.8635	59.5305	48.2771	63.7994	39.7965	44.8991	53.5844	50.6269	48.6626	45.8614	57.5103	50.0379	0.999911	0.0665788	0.997738	0.094154
B930059L03Rik	8.38542	2.90102	3.18097	5.53187	5.93472	4.89292	7.88198	5.69637	1.73028	1.49664	2.97691	5.53731	5.58423	5.09572	2.92425	5.7736	0.999911	0.297384	0.997738	0.731917
B930092H01Rik	1.67708	0	1.59048	1.38297	0	0.815486	0	0	0.865142	0	0	0	0	0.849286	0	0.962267	0.999911	-2.06202	0.997738	0.923386
B9d1	53.6667	42.0648	41.3526	47.0209	40.8012	50.5602	43.3509	53.5459	37.2011	48.6407	58.794	53	57.4378	36.5193	50.687	69.2832	0.999911	0.0306032	0.997738	0.109931
B9d2	25.1563	29.0102	15.9048	15.2127	14.095	21.2026	15.764	15.9498	33.7405	26.9395	26.048	29.2687	15.1572	25.4786	26.3183	23.0944	0.999911	-0.340691	0.997738	-0.36658
BB031773	3.35417	0	1.59048	1.38297	2.22552	0	1.97049	2.27855	0.865142	0	0	0	0	0	0	0	0.999911	0.0481961	0.997738	-0.53301
BB283400	1.67708	0	0	0	0	0.815486	0	3.41782	0	0	0	0	0	0	0.974751	0	0.999911	1.12946	0.997738	0.909663
BB557941	8.38542	4.35153	3.18097	2.76594	3.7092	3.26195	1.97049	4.5571	2.59543	2.24496	3.72114	3.95522	0.797748	4.24643	0.974751	0.962267	0.999911	-0.451333	0.997738	-0.822346
BC002163	135.844	36.2628	65.2098	34.5742	66.0237	92.9654	109.362	119.624	63.1553	105.513	127.263	41.9254	48.6626	68.7922	143.288	127.019	0.999911	0.519486	0.997738	0.199154
BC002230	58.6979	46.4164	49.305	49.7869	52.6706	53.8221	51.2329	45.571	50.1782	60.6138	44.6537	41.9254	44.6739	40.7657	40.9395	48.1133	0.999911	0.00575614	0.997738	-0.175003
BC003266	15.0938	23.2082	12.7239	22.1275	21.5133	22.0181	26.6017	28.4819	37.2011	15.7147	13.3961	26.1045	28.7189	20.3829	27.293	21.1699	0.999911	0.408395	0.997738	0.0973459
BC003331	142.552	120.392	104.972	99.5737	122.404	123.954	137.935	107.092	102.087	112.248	104.192	106.791	108.494	138.434	115.021	127.019	0.999911	0.0824161	0.997738	0.203796
BC003965	30.1875	36.2628	36.5811	30.4253	35.6083	33.4349	43.3509	30.7604	44.9874	42.6542	46.8864	37.9702	38.2919	35.67	49.7123	36.5661	0.999911	0.104416	0.997738	-0.107365
BC004004	221.375	190.017	176.544	229.573	178.041	204.687	205.917	195.955	211.095	202.046	189.034	219.119	228.954	210.623	214.445	226.133	0.999911	-0.060343	0.997738	0.10562
[truncated: 21,331 more rows]
